# Supplementary material for: Cross Second Virial Coefficients of the H2O–H2 and H2S–H2 Systems from First-Principles
Source: J Chem Eng Data. 2023 Aug 23;68(9):2212–22. doi: 10.1021/acs.jced.3c00300 (PMC10510380; doi:10.1021/acs.jced.3c00300)
Supplement: Supplementary file 1 — je3c00300_si_001.zip [file je3c00300_si_001.zip]

Archive with 5 entries (5 files):
- H2O-H2_PES_details.txt
- H2S-H2_PES_details.txt
- H2O-H2_PES.f90
- H2S-H2_PES.f90
- Multipole_moments.txt
