# Supplementary material for: Cross Second Virial Coefficients of the H2O–H2 and H2S–H2 Systems from First-Principles
Source: J Chem Eng Data. 2023 Aug 23;68(9):2212–22. doi: 10.1021/acs.jced.3c00300 (PMC10510380; doi:10.1021/acs.jced.3c00300)
Supplement: Supplementary file 1 — je3c00300_si_001.zip [file je3c00300_si_001.zip › H2O-H2_PES_details.txt]

=========================================================================================

 Cross Second Virial Coefficients of the H2O-H2 and H2S-H2 Systems from First Principles

                                Supplementary Information
    
   Author:      Robert Hellmann
   ORCID iD:    0000-0003-3121-6827
   Affiliation: Institut für Thermodynamik, Helmut-Schmidt-Universität /
                Universität der Bundeswehr Hamburg, 22043 Hamburg, Germany
   E-mail:      robert.hellmann@hsu-hh.de

   This document contains:
   
   - additional details regarding the internal coordinates of the H2O–H2 PES
   - the minima of the analytical H2O–H2 PES in terms of these internal coordinates
   - the 12097 ab initio calculated interaction energies at different levels of theory

   It should be viewed with a monospaced font (e.g. Courier).

=========================================================================================

Internal coordinates of the H2O-H2 system:

The individual configurations of the two molecules are generated in the following way:
Initially both molecules are located in the origin of a Cartesian coordinate system,
where the coordinates of the atoms (in angstrom) are given as

H2O:

-----------------------------------------------
 atom type      x           y           z
-----------------------------------------------
     O       0.0000000   0.0000000   0.0664295
     H       0.0000000  -0.7692395  -0.5271419
     H       0.0000000   0.7692395  -0.5271419
-----------------------------------------------

H2:

-----------------------------------------------
 atom type      x           y           z
-----------------------------------------------
     H       0.0000000   0.0000000   0.3833190
     H       0.0000000   0.0000000  -0.3833190
-----------------------------------------------

Then the molecules are rotated using Euler angles in the y-convention. Afterwards 
molecule 2 (H2) is shifted by the center-of-mass distance R along the z-axis.

Four Euler angles are needed for the rotations: Theta_1, Psi_1, Theta_2, and Phi_2.
The angle Psi_2 is not needed because H2 is linear. The angle Phi_1 is not needed
because the potential depends only on the difference between Phi_1 and Phi_2.
Therefore, Psi_2 and Phi_1 can be set to zero, and we denote Phi_2 simply as Phi.

The rotation matrix for molecule 1 (H2O) is:

                      (  c(Theta_1)*c(Psi_1)  -c(Theta_1)*s(Psi_1)   s(Theta_1) )
 R(0,Theta_1,Psi_1) = (             s(Psi_1)              c(Psi_1)           0  )
                      ( -s(Theta_1)*c(Psi_1)   s(Theta_1)*s(Psi_1)   c(Theta_1) )

The rotation matrix for molecule 2 (H2) is:

                    ( c(Phi)*c(Theta_2)  -s(Phi)   c(Phi)*s(Theta_2) )
 R(Phi,Theta_2,0) = ( s(Phi)*c(Theta_2)   c(Phi)   s(Phi)*s(Theta_2) )
                    (       -s(Theta_2)   0               c(Theta_2) )

=========================================================================================

Minima of the analytical H2O-H2 PES:

-----------------------------------------------------------------------
   R/A    Theta_1/deg   Psi_1/deg   Theta_2/deg   Phi/deg       V/K
-----------------------------------------------------------------------
  3.0659       0.00        0.00         0.00        0.00      -348.14
  3.1918     119.65       90.00        90.00       90.00      -304.22
-----------------------------------------------------------------------

=========================================================================================

The following table lists the ab initio interaction energies for the 12097
H2O-H2 configurations at different levels of theory and the interaction
energies from the fitted analytical potential function.

Note: The RI-MP2 calculations were performed with the RI-JK
      approximation for the HF part. The auxiliary basis sets
      used are always aug-cc-pV5Z-JKFIT and aug-cc-pV5Z-MP2FIT.

The individual columns are:

 1: Center-of-mass separation R in angstrom
 2: Theta_1 in degrees
 3: Psi_1   in degrees
 4: Theta_2 in degrees
 5: Phi     in degrees

 6: V(RI-HF/aug-cc-pVQZ+BF(H)*)  in kelvin
 7: V(RI-HF/aug-cc-pV5Z+BF(H)**) in kelvin

 8: V(FC/RI-MP2/aug-cc-pVQZ+BF(H)*)  in kelvin
 9: V(FC/RI-MP2/aug-cc-pV5Z+BF(H)**) in kelvin 

10: FC/CCSD(T) correction at aug-cc-pVTZ basis set level in kelvin
11: FC/CCSD(T) correction at aug-cc-pVQZ basis set level in kelvin

12: FC/CCSDT(Q) correction at aug-cc-pVDZ basis set level in kelvin
13: FC/CCSDT(Q) correction at aug-cc-pVTZ basis set level in kelvin

14: Core correlation correction at CCSD(T)/aug-cc-pwCVTZ level in kelvin

15: Relativistic correction at FC/CCSD(T)/uncontracted-aug-cc-pVTZ/SFX2C-1e level in kelvin

16: Best estimate of V in kelvin, obtained as
    V(RI-MP2/CBS) + CCSD(T) correction (CBS limit) + CCSDT(Q) correction (CBS limit)
    + core correlation correction + relativistic correction
17: V from the analytical potential function in kelvin

* bond functions: aug-cc-pVQZ basis set of hydrogen located halfway
  between the centers of mass of the two molecules

** bond functions: aug-cc-pV5Z basis set of hydrogen located halfway
   between the centers of mass of the two molecules

-----------------------------------------------------------------------------------------------------------------------------------------------------------------------------------------
   1      2      3      4      5            6          7             8          9            10        11            12        13            14            15            16         17
-----------------------------------------------------------------------------------------------------------------------------------------------------------------------------------------
  1.4    0.0    0.0    0.0    0.0      53050.97   53023.13      50157.02   50013.89        186.45    171.89        -25.14    -35.38        -70.46        -65.87      49878.19   47930.56
  1.6    0.0    0.0    0.0    0.0      28554.71   28542.81      25774.17   25691.88        300.56    293.48        -21.89    -26.28        -35.69        -39.41      25803.12   25755.83
  1.8    0.0    0.0    0.0    0.0      15174.78   15169.19      12915.94   12864.76        218.74    214.45        -20.42    -22.35        -19.43        -22.87      12962.80   12982.16
  2.0    0.0    0.0    0.0    0.0       7744.71    7741.64       6077.86    6045.27        118.76    116.21        -17.07    -18.40        -11.12        -12.51       6086.06    6080.05
  2.2    0.0    0.0    0.0    0.0       3741.35    3739.07       2570.54    2549.42         50.18     48.96        -13.31    -14.53         -6.64         -6.35       2549.71    2539.97
  2.4    0.0    0.0    0.0    0.0       1663.37    1662.21        860.59     847.59         12.32     12.11        -10.00    -11.09         -4.12         -2.88        828.55     821.75
  2.6    0.0    0.0    0.0    0.0        629.22     628.63         84.86      76.91         -5.00     -4.70         -7.35     -8.25         -2.66         -1.04         52.38      47.96
  2.8    0.0    0.0    0.0    0.0        141.11     140.74       -226.52    -231.42        -10.76    -10.34         -5.33     -6.02         -1.78         -0.14       -254.42    -257.77
  3.0    0.0    0.0    0.0    0.0        -71.29     -71.49       -319.53    -322.53        -10.95    -10.60         -3.82     -4.32         -1.24          0.27       -341.33    -344.20
  3.2    0.0    0.0    0.0    0.0       -149.79    -149.85       -317.81    -319.64         -8.97     -8.77         -2.71     -3.08         -0.90          0.41       -333.83    -336.35
  3.4    0.0    0.0    0.0    0.0       -166.60    -166.59       -280.80    -281.94         -6.54     -6.47         -1.92     -2.18         -0.68          0.42       -292.10    -294.26
  3.6    0.0    0.0    0.0    0.0       -157.38    -157.33       -235.42    -236.14         -4.37     -4.41         -1.35     -1.55         -0.52          0.39       -243.14    -244.97
  3.8    0.0    0.0    0.0    0.0       -139.02    -138.95       -192.69    -193.16         -2.68     -2.78         -0.96     -1.10         -0.41          0.34       -197.81    -199.38
  4.0    0.0    0.0    0.0    0.0       -119.09    -119.01       -156.27    -156.57         -1.47     -1.60         -0.69     -0.79         -0.33          0.28       -159.54    -160.95
  4.3    0.0    0.0    0.0    0.0        -92.37     -92.29       -114.08    -114.24         -0.35     -0.48         -0.43     -0.49         -0.24          0.22       -115.62    -116.86
  4.6    0.0    0.0    0.0    0.0        -71.36     -71.28        -84.21     -84.31          0.21      0.11         -0.27     -0.31         -0.18          0.16        -84.81     -85.94
  5.0    0.0    0.0    0.0    0.0        -51.19     -51.13        -57.67     -57.73          0.50      0.43         -0.16     -0.18         -0.13          0.11        -57.68     -58.62
  5.5    0.0    0.0    0.0    0.0        -34.79     -34.75        -37.55     -37.59          0.55      0.51         -0.09     -0.10         -0.09          0.08        -37.30     -37.96
  6.0    0.0    0.0    0.0    0.0        -24.43     -24.40        -25.54     -25.56          0.48      0.46         -0.05     -0.05         -0.06          0.05        -25.24     -25.63
  7.0    0.0    0.0    0.0    0.0        -13.08     -13.06        -13.09     -13.10          0.33      0.32         -0.02     -0.02         -0.03          0.03        -12.85     -12.90
  8.0    0.0    0.0    0.0    0.0         -7.63      -7.61         -7.43      -7.43          0.21      0.21         -0.01     -0.01         -0.02          0.02         -7.26      -7.22
  9.0    0.0    0.0    0.0    0.0         -4.74      -4.74         -4.53      -4.54          0.14      0.14          0.00      0.00         -0.01          0.01         -4.42      -4.37
 10.0    0.0    0.0    0.0    0.0         -3.10      -3.10         -2.93      -2.93          0.10      0.10          0.00      0.00         -0.01          0.01         -2.85      -2.81
  1.2    0.0    0.0   30.0    0.0      91121.85   91079.94      87190.91   86994.64       -253.73   -276.33        -65.85    -80.36       -101.21       -116.02      86236.18   78861.07
  1.4    0.0    0.0   30.0    0.0      50285.82   50267.91      46566.99   46449.83        218.05    209.66        -33.89    -39.84        -46.51        -72.63      46387.75   46219.30
  1.6    0.0    0.0   30.0    0.0      28039.69   28031.29      24903.00   24829.10        243.07    238.14        -25.81    -28.11        -24.33        -44.11      24897.39   25058.45
  1.8    0.0    0.0   30.0    0.0      15127.85   15123.56      12751.83   12704.65        144.79    141.48        -20.90    -22.30        -13.55        -25.55      12736.73   12788.30
  2.0    0.0    0.0   30.0    0.0       7846.27    7843.62       6155.19    6124.82         59.94     57.94        -16.22    -17.60         -7.84        -14.07       6112.13    6121.56
  2.2    0.0    0.0   30.0    0.0       3897.06    3895.36       2730.44    2711.17         10.16      9.27        -12.21    -13.57         -4.68         -7.33       2675.19    2676.33
  2.4    0.0    0.0   30.0    0.0       1829.72    1828.90       1036.32    1024.58        -13.13    -13.30         -9.01    -10.23         -2.88         -3.56        982.54     982.86
  2.6    0.0    0.0   30.0    0.0        784.55     784.13        247.79     240.70        -20.76    -20.63         -6.57     -7.55         -1.82         -1.55        201.84     201.81
  2.8    0.0    0.0   30.0    0.0        276.63     276.37        -86.41     -90.72        -20.57    -20.38         -4.75     -5.49         -1.20         -0.52       -122.75    -123.41
  3.0    0.0    0.0   30.0    0.0         42.74      42.60       -203.50    -206.11        -17.25    -17.11         -3.40     -3.95         -0.82         -0.04       -230.75    -231.96
  3.2    0.0    0.0   30.0    0.0        -55.63     -55.67       -223.49    -225.06        -13.23    -13.17         -2.42     -2.82         -0.59          0.17       -243.19    -244.66
  3.4    0.0    0.0   30.0    0.0        -89.50     -89.49       -204.69    -205.64         -9.58     -9.60         -1.71     -2.01         -0.44          0.23       -218.60    -220.07
  3.6    0.0    0.0   30.0    0.0        -94.35     -94.32       -174.03    -174.62         -6.65     -6.75         -1.21     -1.43         -0.33          0.24       -183.70    -185.02
  3.8    0.0    0.0   30.0    0.0        -87.38     -87.34       -143.00    -143.37         -4.47     -4.60         -0.87     -1.02         -0.26          0.21       -149.63    -150.79
  4.0    0.0    0.0   30.0    0.0        -76.59     -76.55       -115.78    -116.02         -2.90     -3.06         -0.63     -0.74         -0.21          0.18       -120.29    -121.31
  4.3    0.0    0.0   30.0    0.0        -60.27     -60.22        -83.88     -84.01         -1.43     -1.57         -0.40     -0.46         -0.15          0.14        -86.37     -87.23
  4.6    0.0    0.0   30.0    0.0        -46.74     -46.69        -61.29     -61.36         -0.63     -0.74         -0.26     -0.29         -0.12          0.11        -62.62     -63.36
  5.0    0.0    0.0   30.0    0.0        -33.50     -33.46        -41.36     -41.40         -0.12     -0.18         -0.15     -0.17         -0.08          0.07        -41.90     -42.48
  5.5    0.0    0.0   30.0    0.0        -22.68     -22.64        -26.47     -26.50          0.11      0.08         -0.08     -0.09         -0.05          0.05        -26.60     -26.97
  6.0    0.0    0.0   30.0    0.0        -15.86     -15.83        -17.75     -17.76          0.18      0.16         -0.05     -0.05         -0.04          0.03        -17.72     -17.90
  7.0    0.0    0.0   30.0    0.0         -8.44      -8.42         -8.90      -8.91          0.16      0.15         -0.02     -0.02         -0.02          0.02         -8.81      -8.79
  8.0    0.0    0.0   30.0    0.0         -4.90      -4.88         -4.97      -4.97          0.11      0.11         -0.01     -0.01         -0.01          0.01         -4.89      -4.84
  9.0    0.0    0.0   30.0    0.0         -3.03      -3.03         -3.00      -3.00          0.08      0.08          0.00      0.00         -0.01          0.01         -2.94      -2.90
 10.0    0.0    0.0   30.0    0.0         -1.98      -1.98         -1.92      -1.92          0.06      0.05          0.00      0.00          0.00          0.00         -1.88      -1.85
  1.2    0.0    0.0   30.0   45.0      92203.88   92160.84      88210.45   88011.40       -241.78   -264.18        -65.09    -79.68       -104.14       -114.54      87262.69   80127.66
  1.4    0.0    0.0   30.0   45.0      50895.48   50877.05      47138.27   47019.42        222.99    214.55        -33.72    -39.56        -48.03        -72.13      46960.27   46750.23
  1.6    0.0    0.0   30.0   45.0      28361.51   28352.86      25211.80   25136.92        242.23    236.92        -25.51    -27.78        -25.12        -43.90      25202.72   25309.12
  1.8    0.0    0.0   30.0   45.0      15297.78   15293.42      12919.16   12871.53        142.50    138.69        -20.60    -22.01        -13.98        -25.43      12900.03   12918.70
  2.0    0.0    0.0   30.0   45.0       7939.34    7936.67       6248.38    6217.82         57.95     55.56        -15.98    -17.39         -8.07        -14.00       6202.31    6195.07
  2.2    0.0    0.0   30.0   45.0       3950.68    3948.98       2784.52    2765.15          8.74      7.62        -12.03    -13.43         -4.81         -7.30       2727.30    2720.64
  2.4    0.0    0.0   30.0   45.0       1862.31    1861.49       1069.20    1057.41        -14.10    -14.38         -8.89    -10.13         -2.95         -3.54       1014.17    1011.08
  2.6    0.0    0.0   30.0   45.0        805.38     804.96        268.74     261.61        -21.43    -21.34         -6.49     -7.50         -1.87         -1.53        221.99     220.61
  2.8    0.0    0.0   30.0   45.0        290.56     290.29        -72.47     -76.82        -21.04    -20.87         -4.70     -5.46         -1.23         -0.51       -109.34    -110.42
  3.0    0.0    0.0   30.0   45.0         52.42      52.26       -193.87    -196.51        -17.59    -17.44         -3.37     -3.93         -0.84         -0.03       -221.49    -222.71
  3.2    0.0    0.0   30.0   45.0        -48.69     -48.76       -216.63    -218.21        -13.47    -13.41         -2.39     -2.81         -0.60          0.17       -236.59    -237.91
  3.4    0.0    0.0   30.0   45.0        -84.40     -84.41       -199.66    -200.63         -9.75     -9.79         -1.70     -2.00         -0.44          0.24       -213.77    -215.04
  3.6    0.0    0.0   30.0   45.0        -90.52     -90.51       -170.27    -170.86         -6.78     -6.89         -1.21     -1.42         -0.34          0.24       -180.08    -181.22
  3.8    0.0    0.0   30.0   45.0        -84.45     -84.42       -140.12    -140.49         -4.56     -4.71         -0.86     -1.02         -0.27          0.22       -146.87    -147.87
  4.0    0.0    0.0   30.0   45.0        -74.31     -74.28       -113.55    -113.79         -2.98     -3.15         -0.62     -0.73         -0.21          0.19       -118.15    -119.03
  4.3    0.0    0.0   30.0   45.0        -58.67     -58.62        -82.31     -82.44         -1.49     -1.64         -0.39     -0.46         -0.15          0.14        -84.87     -85.63
  4.6    0.0    0.0   30.0   45.0        -45.59     -45.54        -60.15     -60.23         -0.67     -0.79         -0.26     -0.29         -0.12          0.11        -61.54     -62.21
  5.0    0.0    0.0   30.0   45.0        -32.72     -32.69        -40.60     -40.64         -0.15     -0.22         -0.15     -0.17         -0.08          0.07        -41.18     -41.73
  5.5    0.0    0.0   30.0   45.0        -22.19     -22.16        -26.00     -26.02          0.09      0.06         -0.08     -0.09         -0.06          0.05        -26.14     -26.50
  6.0    0.0    0.0   30.0   45.0        -15.54     -15.51        -17.44     -17.45          0.16      0.14         -0.05     -0.05         -0.04          0.03        -17.42     -17.59
  7.0    0.0    0.0   30.0   45.0         -8.29      -8.27         -8.75      -8.76          0.15      0.14         -0.02     -0.02         -0.02          0.02         -8.66      -8.65
  8.0    0.0    0.0   30.0   45.0         -4.82      -4.80         -4.89      -4.90          0.11      0.11         -0.01     -0.01         -0.01          0.01         -4.82      -4.76
  9.0    0.0    0.0   30.0   45.0         -2.99      -2.98         -2.96      -2.96          0.08      0.08          0.00      0.00         -0.01          0.01         -2.90      -2.85
 10.0    0.0    0.0   30.0   45.0         -1.95      -1.95         -1.89      -1.90          0.05      0.05          0.00      0.00          0.00          0.00         -1.85      -1.82
  1.2    0.0    0.0   30.0   90.0      93297.34   93253.52      89241.95   89040.12       -229.27   -251.44        -64.30    -78.93       -107.20       -112.98      88301.46   81397.15
  1.4    0.0    0.0   30.0   90.0      51509.76   51491.13      47714.45   47594.20        228.35    219.63        -33.48    -39.24        -49.58        -71.61      47537.97   47282.03
  1.6    0.0    0.0   30.0   90.0      28684.77   28676.09      25522.30   25446.69        241.62    235.70        -25.18    -27.44        -25.93        -43.67      25509.85   25560.11
  1.8    0.0    0.0   30.0   90.0      15468.20   15463.82      13087.09   13039.07        140.32    135.90        -20.27    -21.72        -14.40        -25.32      13063.91   13049.22
  2.0    0.0    0.0   30.0   90.0       8032.55    8029.91       6341.77    6311.06         56.03     53.20        -15.73    -17.17         -8.30        -13.94       6292.72    6268.64
  2.2    0.0    0.0   30.0   90.0       4004.34    4002.67       2838.67    2819.23          7.36      5.98        -11.85    -13.28         -4.94         -7.26       2779.49    2764.97
  2.4    0.0    0.0   30.0   90.0       1894.93    1894.11       1102.12    1090.27        -15.05    -15.45         -8.77    -10.04         -3.02         -3.52       1045.83    1039.31
  2.6    0.0    0.0   30.0   90.0        826.24     825.80        289.71     282.54        -22.07    -22.05         -6.41     -7.44         -1.91         -1.52        242.15     239.42
  2.8    0.0    0.0   30.0   90.0        304.51     304.21        -58.52     -62.90        -21.49    -21.34         -4.64     -5.42         -1.25         -0.50        -95.93     -97.43
  3.0    0.0    0.0   30.0   90.0         62.11      61.92       -184.23    -186.90        -17.91    -17.78         -3.33     -3.91         -0.86         -0.02       -212.22    -213.46
  3.2    0.0    0.0   30.0   90.0        -41.75     -41.84       -209.75    -211.36        -13.70    -13.65         -2.37     -2.79         -0.61          0.18       -229.98    -231.16
  3.4    0.0    0.0   30.0   90.0        -79.30     -79.33       -194.63    -195.61         -9.92     -9.97         -1.68     -1.99         -0.45          0.24       -208.94    -210.02
  3.6    0.0    0.0   30.0   90.0        -86.69     -86.69       -166.50    -167.10         -6.91     -7.03         -1.20     -1.42         -0.34          0.24       -176.47    -177.41
  3.8    0.0    0.0   30.0   90.0        -81.52     -81.50       -137.24    -137.62         -4.66     -4.82         -0.86     -1.01         -0.27          0.22       -144.12    -144.94
  4.0    0.0    0.0   30.0   90.0        -72.03     -72.01       -111.31    -111.56         -3.06     -3.24         -0.62     -0.73         -0.21          0.19       -116.01    -116.76
  4.3    0.0    0.0   30.0   90.0        -57.06     -57.03        -80.74     -80.87         -1.55     -1.70         -0.39     -0.45         -0.16          0.14        -83.36     -84.03
  4.6    0.0    0.0   30.0   90.0        -44.43     -44.39        -59.02     -59.10         -0.72     -0.83         -0.25     -0.29         -0.12          0.11        -60.45     -61.07
  5.0    0.0    0.0   30.0   90.0        -31.95     -31.92        -39.85     -39.89         -0.18     -0.25         -0.15     -0.17         -0.08          0.08        -40.46     -40.97
  5.5    0.0    0.0   30.0   90.0        -21.70     -21.67        -25.52     -25.54          0.07      0.04         -0.08     -0.09         -0.06          0.05        -25.69     -26.02
  6.0    0.0    0.0   30.0   90.0        -15.22     -15.19        -17.12     -17.14          0.15      0.13         -0.05     -0.05         -0.04          0.03        -17.12     -17.29
  7.0    0.0    0.0   30.0   90.0         -8.13      -8.11         -8.60      -8.61          0.14      0.14         -0.02     -0.02         -0.02          0.02         -8.52      -8.50
  8.0    0.0    0.0   30.0   90.0         -4.74      -4.73         -4.81      -4.82          0.11      0.10         -0.01     -0.01         -0.01          0.01         -4.74      -4.69
  9.0    0.0    0.0   30.0   90.0         -2.94      -2.94         -2.91      -2.91          0.07      0.07          0.00      0.00         -0.01          0.01         -2.86      -2.81
 10.0    0.0    0.0   30.0   90.0         -1.93      -1.92         -1.87      -1.87          0.05      0.05          0.00      0.00          0.00          0.00         -1.83      -1.80
  1.2    0.0    0.0   60.0    0.0      80764.23   80750.57      73859.95   73737.04        152.56    153.04        -94.45    -95.47        -22.24       -137.73      73519.94   73953.32
  1.4    0.0    0.0   60.0    0.0      48783.64   48777.64      43618.29   43530.70        176.23    179.99        -46.63    -45.28        -11.07        -89.33      43482.72   43668.15
  1.6    0.0    0.0   60.0    0.0      27704.63   27700.78      24055.62   23995.15         55.71     56.84        -28.75    -28.74         -6.98        -52.87      23904.84   23964.83
  1.8    0.0    0.0   60.0    0.0      15117.01   15114.73      12612.64   12572.56        -24.68    -25.08        -19.46    -20.59         -4.25        -30.07      12452.13   12493.12
  2.0    0.0    0.0   60.0    0.0       8027.56    8026.15       6332.99    6307.09        -58.84    -59.60        -13.64    -15.27         -2.46        -16.63       6186.19    6217.48
  2.2    0.0    0.0   60.0    0.0       4174.93    4174.21       3034.31    3018.18        -66.03    -66.47         -9.70    -11.38         -1.35         -8.98       2912.80    2933.93
  2.4    0.0    0.0   60.0    0.0       2133.01    2132.70       1365.02    1355.30        -60.31    -60.43         -6.95     -8.44         -0.70         -4.73       1270.42    1282.96
  2.6    0.0    0.0   60.0    0.0       1071.99    1071.86        552.92     547.19        -49.79    -49.79         -4.98     -6.20         -0.34         -2.43        482.05     488.49
  2.8    0.0    0.0   60.0    0.0        530.00     529.98        177.01     173.72        -38.70    -38.73         -3.58     -4.51         -0.15         -1.22        125.27     127.91
  3.0    0.0    0.0   60.0    0.0        257.56     257.62         15.59      13.77        -28.96    -29.08         -2.57     -3.25         -0.05         -0.59        -21.55     -20.98
  3.2    0.0    0.0   60.0    0.0        122.82     122.92        -44.60     -45.57        -21.15    -21.36         -1.85     -2.33         -0.01         -0.28        -71.04     -71.39
  3.4    0.0    0.0   60.0    0.0         57.35      57.47        -59.72     -60.22        -15.23    -15.50         -1.33     -1.67          0.01         -0.13        -78.48     -79.13
  3.6    0.0    0.0   60.0    0.0         26.19      26.30        -56.65     -56.87        -10.90    -11.19         -0.96     -1.20          0.02         -0.05        -69.97     -70.60
  3.8    0.0    0.0   60.0    0.0         11.73      11.84        -47.62     -47.70         -7.80     -8.09         -0.70     -0.86          0.02         -0.02        -57.12     -57.63
  4.0    0.0    0.0   60.0    0.0          5.25       5.36        -37.83     -37.83         -5.62     -5.87         -0.52     -0.63          0.02         -0.01        -44.65     -45.01
  4.3    0.0    0.0   60.0    0.0          1.83       1.92        -25.48     -25.44         -3.50     -3.69         -0.34     -0.40          0.02          0.00        -29.72     -29.89
  4.6    0.0    0.0   60.0    0.0          1.08       1.14        -16.76     -16.72         -2.26     -2.38         -0.22     -0.26          0.01          0.00        -19.47     -19.51
  5.0    0.0    0.0   60.0    0.0          1.02       1.06         -9.53      -9.51         -1.32     -1.39         -0.13     -0.15          0.01          0.00        -11.11     -11.03
  5.5    0.0    0.0   60.0    0.0          1.06       1.08         -4.77      -4.76         -0.73     -0.76         -0.07     -0.08          0.01          0.00         -5.63      -5.48
  6.0    0.0    0.0   60.0    0.0          0.99       1.01         -2.43      -2.42         -0.43     -0.45         -0.04     -0.05          0.01          0.00         -2.93      -2.76
  7.0    0.0    0.0   60.0    0.0          0.73       0.75         -0.63      -0.62         -0.18     -0.18         -0.02     -0.02          0.00          0.00         -0.82      -0.69
  8.0    0.0    0.0   60.0    0.0          0.52       0.52         -0.11      -0.10         -0.08     -0.08         -0.01     -0.01          0.00          0.00         -0.20      -0.13
  9.0    0.0    0.0   60.0    0.0          0.36       0.36          0.04       0.04         -0.04     -0.04          0.00      0.00          0.00          0.00          0.00       0.03
 10.0    0.0    0.0   60.0    0.0          0.26       0.26          0.08       0.08         -0.03     -0.03          0.00      0.00          0.00          0.00          0.05       0.07
  1.2    0.0    0.0   60.0   45.0      83176.21   83160.86      76191.89   76064.05        159.19    157.43        -91.44    -92.80        -28.46       -136.04      75844.30   75685.14
  1.4    0.0    0.0   60.0   45.0      50075.10   50068.18      44883.64   44793.18        168.31    169.97        -44.72    -43.56        -14.30        -88.67      44730.69   44511.57
  1.6    0.0    0.0   60.0   45.0      28385.87   28381.60      24738.91   24676.96         43.69     43.26        -27.17    -27.41         -8.70        -52.51      24570.66   24411.70
  1.8    0.0    0.0   60.0   45.0      15485.55   15483.02      12988.16   12947.28        -34.23    -35.62        -18.31    -19.66         -5.18        -29.85      12815.15   12747.70
  2.0    0.0    0.0   60.0   45.0       8236.04    8234.46       6546.67    6520.31        -65.21    -66.54        -12.87    -14.66         -2.97        -16.50       6391.92    6371.78
  2.2    0.0    0.0   60.0   45.0       4299.11    4298.29       3161.37    3144.98        -70.02    -70.83         -9.20    -11.00         -1.64         -8.90       3034.94    3032.44
  2.4    0.0    0.0   60.0   45.0       2210.89    2210.53       1444.21    1434.35        -62.81    -63.18         -6.63     -8.20         -0.87         -4.68       1346.53    1348.64
  2.6    0.0    0.0   60.0   45.0       1123.18    1123.03        604.57     598.77        -51.40    -51.58         -4.78     -6.05         -0.44         -2.40        531.72     533.86
  2.8    0.0    0.0   60.0   45.0        565.07     565.02        212.11     208.77        -39.80    -39.94         -3.45     -4.41         -0.21         -1.20        159.05     160.17
  3.0    0.0    0.0   60.0   45.0        282.41     282.45         40.31      38.45        -29.74    -29.93         -2.49     -3.19         -0.09         -0.58          2.23       2.52
  3.2    0.0    0.0   60.0   45.0        140.94     141.02        -26.67     -27.67        -21.73    -21.99         -1.80     -2.29         -0.04         -0.27        -53.79     -53.93
  3.4    0.0    0.0   60.0   45.0         70.88      70.97        -46.40     -46.91        -15.67    -15.98         -1.30     -1.64         -0.01         -0.12        -65.66     -65.93
  3.6    0.0    0.0   60.0   45.0         36.48      36.58        -46.53     -46.77        -11.24    -11.57         -0.94     -1.18          0.01         -0.05        -60.25     -60.48
  3.8    0.0    0.0   60.0   45.0         19.69      19.79        -39.81     -39.89         -8.08     -8.38         -0.69     -0.85          0.01         -0.02        -49.62     -49.77
  4.0    0.0    0.0   60.0   45.0         11.51      11.59        -31.70     -31.71         -5.84     -6.11         -0.51     -0.62          0.01         -0.01        -38.78     -38.84
  4.3    0.0    0.0   60.0   45.0          6.28       6.35        -21.13     -21.10         -3.67     -3.87         -0.33     -0.39          0.01          0.00        -25.56     -25.51
  4.6    0.0    0.0   60.0   45.0          4.32       4.37        -13.59     -13.56         -2.39     -2.52         -0.22     -0.26          0.01          0.00        -16.45     -16.33
  5.0    0.0    0.0   60.0   45.0          3.21       3.24         -7.39      -7.37         -1.42     -1.49         -0.13     -0.15          0.01          0.00         -9.07      -8.90
  5.5    0.0    0.0   60.0   45.0          2.46       2.47         -3.41      -3.40         -0.79     -0.82         -0.07     -0.08          0.01          0.00         -4.33      -4.13
  6.0    0.0    0.0   60.0   45.0          1.92       1.93         -1.53      -1.52         -0.48     -0.49         -0.04     -0.05          0.01          0.00         -2.07      -1.88
  7.0    0.0    0.0   60.0   45.0          1.18       1.19         -0.19      -0.18         -0.20     -0.20         -0.02     -0.02          0.00          0.00         -0.40      -0.27
  8.0    0.0    0.0   60.0   45.0          0.75       0.75          0.12       0.13         -0.09     -0.10         -0.01     -0.01          0.00          0.00          0.02       0.09
  9.0    0.0    0.0   60.0   45.0          0.50       0.49          0.17       0.17         -0.05     -0.05          0.00      0.00          0.00          0.00          0.12       0.15
 10.0    0.0    0.0   60.0   45.0          0.34       0.34          0.16       0.16         -0.03     -0.03          0.00      0.00          0.00          0.00          0.13       0.14
  1.2    0.0    0.0   60.0   90.0      85673.13   85656.03      78622.04   78488.38        167.54    162.31        -87.60    -89.38        -35.36       -134.01      78265.10   77424.87
  1.4    0.0    0.0   60.0   90.0      51394.23   51386.77      46182.77   46089.42        160.52    159.41        -42.41    -41.50        -17.74        -87.92      46011.13   45358.02
  1.6    0.0    0.0   60.0   90.0      29075.63   29071.16      25433.38   25369.88         31.47     29.27        -25.44    -25.98        -10.48        -52.13      25246.79   24859.90
  1.8    0.0    0.0   60.0   90.0      15856.85   15854.17      13367.53   13325.73        -43.90    -46.32        -17.08    -18.69         -6.13        -29.63      13181.47   13002.92
  2.0    0.0    0.0   60.0   90.0       8445.51    8443.80       6761.77    6734.89        -71.63    -73.55        -12.05    -14.04         -3.49        -16.37       6598.80    6526.41
  2.2    0.0    0.0   60.0   90.0       4423.69    4422.78       3288.99    3272.33        -74.01    -75.22         -8.67    -10.60         -1.93         -8.82       3157.54    3131.14
  2.4    0.0    0.0   60.0   90.0       2288.94    2288.54       1523.64    1513.64        -65.27    -65.94         -6.29     -7.95         -1.04         -4.63       1422.83    1414.41
  2.6    0.0    0.0   60.0   90.0       1174.47    1174.29        656.33     650.46        -52.97    -53.37         -4.57     -5.89         -0.54         -2.37        581.46     579.28
  2.8    0.0    0.0   60.0   90.0        600.18     600.11        247.27     243.89        -40.85    -41.15         -3.32     -4.32         -0.28         -1.18        192.85     192.47
  3.0    0.0    0.0   60.0   90.0        307.29     307.30         65.05      63.16        -30.49    -30.78         -2.41     -3.13         -0.14         -0.57         26.04      26.04
  3.2    0.0    0.0   60.0   90.0        159.08     159.13         -8.73      -9.75        -22.28    -22.61         -1.74     -2.25         -0.06         -0.26        -36.52     -36.46
  3.4    0.0    0.0   60.0   90.0         84.42      84.48        -33.06     -33.59        -16.10    -16.45         -1.26     -1.62         -0.03         -0.11        -52.83     -52.73
  3.6    0.0    0.0   60.0   90.0         46.78      46.86        -36.41     -36.66        -11.58    -11.94         -0.92     -1.16         -0.01         -0.05        -50.52     -50.36
  3.8    0.0    0.0   60.0   90.0         27.67      27.74        -31.99     -32.09         -8.35     -8.68         -0.68     -0.84          0.00         -0.02        -42.11     -41.90
  4.0    0.0    0.0   60.0   90.0         17.76      17.83        -25.57     -25.59         -6.06     -6.35         -0.50     -0.61          0.01          0.00        -32.90     -32.66
  4.3    0.0    0.0   60.0   90.0         10.73      10.79        -16.77     -16.75         -3.84     -4.05         -0.32     -0.39          0.01          0.00        -21.39     -21.13
  4.6    0.0    0.0   60.0   90.0          7.56       7.60        -10.42     -10.39         -2.52     -2.65         -0.22     -0.25          0.01          0.00        -13.41     -13.16
  5.0    0.0    0.0   60.0   90.0          5.40       5.42         -5.26      -5.24         -1.51     -1.58         -0.13     -0.15          0.01          0.00         -7.02      -6.77
  5.5    0.0    0.0   60.0   90.0          3.85       3.86         -2.05      -2.04         -0.86     -0.89         -0.07     -0.08          0.01          0.00         -3.03      -2.79
  6.0    0.0    0.0   60.0   90.0          2.84       2.85         -0.63      -0.62         -0.52     -0.53         -0.04     -0.05          0.00          0.00         -1.21      -1.00
  7.0    0.0    0.0   60.0   90.0          1.62       1.63          0.24       0.25         -0.22     -0.22         -0.02     -0.02          0.00          0.00          0.01       0.14
  8.0    0.0    0.0   60.0   90.0          0.99       0.99          0.35       0.35         -0.11     -0.11         -0.01     -0.01          0.00          0.00          0.24       0.31
  9.0    0.0    0.0   60.0   90.0          0.63       0.63          0.30       0.31         -0.06     -0.06          0.00      0.00          0.00          0.00          0.24       0.28
 10.0    0.0    0.0   60.0   90.0          0.42       0.42          0.24       0.24         -0.03     -0.03          0.00      0.00          0.00          0.00          0.20       0.22
  1.2    0.0    0.0   90.0    0.0      81400.91   81397.31      72805.59   72706.60        419.56    430.23       -103.00    -96.29          7.71       -157.47      72801.32   71936.54
  1.4    0.0    0.0   90.0    0.0      49094.00   49091.15      43331.24   43252.68         78.69     89.45        -48.64    -44.95          1.94        -98.35      43130.75   42587.67
  1.6    0.0    0.0   90.0    0.0      27689.84   27687.81      23885.84   23830.79        -71.85    -66.63        -27.56    -27.36         -0.40        -56.77      23627.90   23493.24
  1.8    0.0    0.0   90.0    0.0      15116.51   15114.75      12594.15   12556.89       -117.12   -115.24        -17.65    -18.98         -0.58        -31.93      12353.73   12365.92
  2.0    0.0    0.0   90.0    0.0       8101.93    8100.89       6423.91    6399.81       -117.89   -117.52        -11.96    -13.80         -0.24        -17.67       6225.87    6263.02
  2.2    0.0    0.0   90.0    0.0       4297.16    4296.84       3176.38    3161.57       -102.05   -102.17         -8.34    -10.19          0.07         -9.66       3023.56    3052.48
  2.4    0.0    0.0   90.0    0.0       2270.80    2270.76       1517.97    1509.13        -82.00    -82.16         -5.91     -7.53          0.25         -5.23       1404.43    1421.51
  2.6    0.0    0.0   90.0    0.0       1204.89    1204.94        695.48     690.37        -63.02    -63.11         -4.24     -5.53          0.32         -2.83        613.19     621.61
  2.8    0.0    0.0   90.0    0.0        648.45     648.58        300.72     297.92        -47.03    -47.12         -3.06     -4.03          0.33         -1.54        241.99     245.33
  3.0    0.0    0.0   90.0    0.0        358.77     358.95        119.02     117.57        -34.42    -34.59         -2.21     -2.92          0.30         -0.85         77.39      78.20
  3.2    0.0    0.0   90.0    0.0        207.42     207.60         40.26      39.57        -24.91    -25.18         -1.60     -2.10          0.26         -0.49         10.75      10.53
  3.4    0.0    0.0   90.0    0.0        127.32     127.51          9.35       9.09        -17.95    -18.29         -1.17     -1.51          0.22         -0.29        -11.65     -12.14
  3.6    0.0    0.0   90.0    0.0         83.86      84.05         -0.50      -0.52        -12.95    -13.32         -0.85     -1.09          0.18         -0.19        -15.52     -15.95
  3.8    0.0    0.0   90.0    0.0         59.33      59.51         -1.82      -1.73         -9.42     -9.77         -0.63     -0.79          0.15         -0.13        -12.69     -12.93
  4.0    0.0    0.0   90.0    0.0         44.69      44.86         -0.26      -0.13         -6.93     -7.24         -0.47     -0.57          0.13         -0.10         -8.21      -8.26
  4.3    0.0    0.0   90.0    0.0         31.90      32.02          2.79       2.93         -4.51     -4.73         -0.31     -0.37          0.10         -0.07         -2.30      -2.15
  4.6    0.0    0.0   90.0    0.0         24.31      24.40          4.88       4.98         -3.05     -3.19         -0.21     -0.24          0.08         -0.05          1.49       1.79
  5.0    0.0    0.0   90.0    0.0         17.86      17.91          5.99       6.06         -1.91     -1.98         -0.13     -0.14          0.06         -0.04          3.92       4.31
  5.5    0.0    0.0   90.0    0.0         12.69      12.71          5.85       5.90         -1.15     -1.18         -0.07     -0.08          0.04         -0.03          4.65       5.04
  6.0    0.0    0.0   90.0    0.0          9.27       9.29          5.09       5.12         -0.73     -0.74         -0.04     -0.05          0.03         -0.02          4.34       4.67
  7.0    0.0    0.0   90.0    0.0          5.26       5.27          3.46       3.48         -0.34     -0.34         -0.02     -0.02          0.01         -0.01          3.13       3.30
  8.0    0.0    0.0   90.0    0.0          3.19       3.20          2.30       2.31         -0.18     -0.18         -0.01     -0.01          0.01         -0.01          2.13       2.20
  9.0    0.0    0.0   90.0    0.0          2.05       2.04          1.55       1.56         -0.11     -0.11          0.00      0.00          0.01          0.00          1.45       1.48
 10.0    0.0    0.0   90.0    0.0          1.37       1.36          1.08       1.08         -0.07     -0.07          0.00      0.00          0.00          0.00          1.01       1.02
  1.2    0.0    0.0   90.0   45.0      84177.53   84172.17      75574.65   75469.79        394.87    401.07        -97.29    -91.10          0.72       -156.84      75526.37   73600.97
  1.4    0.0    0.0   90.0   45.0      50520.95   50517.39      44780.53   44699.10         51.75     58.78        -45.21    -42.00         -1.65        -97.87      44541.13   43438.99
  1.6    0.0    0.0   90.0   45.0      28445.50   28443.13      24665.02   24608.45        -91.63    -89.10        -25.17    -25.40         -2.33        -56.44      24380.08   23964.35
  1.8    0.0    0.0   90.0   45.0      15531.78   15529.86      13025.43   12987.41       -129.80   -129.64        -16.04    -17.71         -1.63        -31.71      12768.27   12644.48
  2.0    0.0    0.0   90.0   45.0       8341.14    8340.00       6672.11    6647.63       -125.63   -126.28        -10.93    -13.01         -0.83        -17.53       6464.14    6437.17
  2.2    0.0    0.0   90.0   45.0       4442.24    4441.85       3325.90    3310.87       -106.75   -107.48         -7.68     -9.69         -0.27         -9.57       3167.12    3166.52
  2.4    0.0    0.0   90.0   45.0       2363.31    2363.22       1612.40    1603.42        -84.89    -85.46         -5.49     -7.22          0.05         -5.18       1495.15    1499.10
  2.6    0.0    0.0   90.0   45.0       1266.60    1266.61        757.84     752.65        -64.85    -65.26         -3.97     -5.34          0.20         -2.79        673.13     676.09
  2.8    0.0    0.0   90.0   45.0        691.25     691.35        343.58     340.73        -48.26    -48.59         -2.88     -3.91          0.25         -1.52        283.20     284.58
  3.0    0.0    0.0   90.0   45.0        389.44     389.58        149.50     148.02        -35.29    -35.63         -2.10     -2.84          0.25         -0.84        106.69     107.09
  3.2    0.0    0.0   90.0   45.0        229.99     230.13         62.57      61.85        -25.55    -25.95         -1.53     -2.05          0.23         -0.48         32.18      32.18
  3.4    0.0    0.0   90.0   45.0        144.30     144.45         26.06      25.77        -18.44    -18.87         -1.12     -1.48          0.20         -0.29          4.41       4.34
  3.6    0.0    0.0   90.0   45.0         96.87      97.02         12.27      12.22        -13.35    -13.78         -0.82     -1.06          0.17         -0.19         -3.27      -3.23
  3.8    0.0    0.0   90.0   45.0         69.45      69.60          8.09       8.17         -9.75    -10.14         -0.61     -0.77          0.14         -0.13         -3.17      -3.00
  4.0    0.0    0.0   90.0   45.0         52.68      52.81          7.55       7.67         -7.21     -7.53         -0.46     -0.56          0.12         -0.10         -0.71      -0.43
  4.3    0.0    0.0   90.0   45.0         37.61      37.71          8.38       8.50         -4.72     -4.95         -0.30     -0.36          0.09         -0.07          3.05       3.44
  4.6    0.0    0.0   90.0   45.0         28.49      28.56          8.96       9.06         -3.22     -3.36         -0.20     -0.24          0.07         -0.05          5.40       5.86
  5.0    0.0    0.0   90.0   45.0         20.70      20.73          8.76       8.83         -2.03     -2.10         -0.12     -0.14          0.05         -0.04          6.57       7.05
  5.5    0.0    0.0   90.0   45.0         14.51      14.52          7.63       7.67         -1.23     -1.26         -0.07     -0.08          0.04         -0.03          6.34       6.78
  6.0    0.0    0.0   90.0   45.0         10.48      10.49          6.27       6.30         -0.79     -0.80         -0.04     -0.05          0.03         -0.02          5.47       5.82
  7.0    0.0    0.0   90.0   45.0          5.84       5.85          4.03       4.05         -0.37     -0.37         -0.02     -0.02          0.02         -0.01          3.67       3.84
  8.0    0.0    0.0   90.0   45.0          3.50       3.50          2.60       2.61         -0.20     -0.20         -0.01     -0.01          0.01         -0.01          2.41       2.48
  9.0    0.0    0.0   90.0   45.0          2.22       2.22          1.73       1.73         -0.11     -0.11          0.00      0.00          0.01          0.00          1.62       1.64
 10.0    0.0    0.0   90.0   45.0          1.48       1.47          1.18       1.18         -0.07     -0.07          0.00      0.00          0.00          0.00          1.11       1.12
  1.2    0.0    0.0   90.0   90.0      87090.50   87083.38      78514.47   78402.14        369.48    368.36        -89.56    -84.11         -7.27       -155.93      78414.29   75272.58
  1.4    0.0    0.0   90.0   90.0      51986.57   51982.55      46280.21   46195.44         24.78     26.64        -41.08    -38.43         -5.54        -97.30      45998.55   44293.49
  1.6    0.0    0.0   90.0   90.0      29212.83   29210.26      25460.02   25401.66       -111.28   -112.13        -22.53    -23.23         -4.34        -56.08      25146.43   24436.99
  1.8    0.0    0.0   90.0   90.0      15950.95   15948.85      13462.13   13423.10       -142.45   -144.18        -14.34    -16.37         -2.71        -31.48      13187.48   12923.83
  2.0    0.0    0.0   90.0   90.0       8581.83    8580.54       6922.35    6897.33       -133.48   -135.08         -9.84    -12.19         -1.43        -17.38       6704.19    6611.73
  2.2    0.0    0.0   90.0   90.0       4587.94    4587.44       3476.26    3460.94       -111.54   -112.80         -7.00     -9.20         -0.61         -9.48       3311.46    3280.79
  2.4    0.0    0.0   90.0   90.0       2456.10    2455.95       1707.19    1698.07        -87.83    -88.78         -5.06     -6.92         -0.15         -5.12       1586.22    1576.82
  2.6    0.0    0.0   90.0   90.0       1328.46    1328.43        820.38     815.11        -66.71    -67.42         -3.69     -5.15          0.08         -2.76        733.23     730.65
  2.8    0.0    0.0   90.0   90.0        734.13     734.20        386.54     383.63        -49.48    -50.06         -2.70     -3.79          0.18         -1.49        324.48     323.88
  3.0    0.0    0.0   90.0   90.0        420.15     420.26        180.04     178.51        -36.14    -36.68         -1.98     -2.76          0.20         -0.82        136.03     136.01
  3.2    0.0    0.0   90.0   90.0        252.58     252.69         84.90      84.15        -26.18    -26.71         -1.46     -2.00          0.19         -0.47         53.64      53.85
  3.4    0.0    0.0   90.0   90.0        161.29     161.41         42.79      42.48        -18.93    -19.46         -1.07     -1.44          0.17         -0.28         20.48      20.83
  3.6    0.0    0.0   90.0   90.0        109.88     110.01         25.05      24.98        -13.74    -14.23         -0.79     -1.04          0.15         -0.18          9.01       9.49
  3.8    0.0    0.0   90.0   90.0         79.58      79.70         18.02      18.07        -10.07    -10.50         -0.59     -0.76          0.13         -0.13          6.37       6.93
  4.0    0.0    0.0   90.0   90.0         60.66      60.77         15.37      15.47         -7.48     -7.83         -0.44     -0.55          0.11         -0.09          6.79       7.40
  4.3    0.0    0.0   90.0   90.0         43.32      43.40         13.96      14.07         -4.94     -5.17         -0.29     -0.36          0.09         -0.07          8.40       9.03
  4.6    0.0    0.0   90.0   90.0         32.67      32.72         13.04      13.13         -3.38     -3.53         -0.20     -0.23          0.07         -0.05          9.31       9.93
  5.0    0.0    0.0   90.0   90.0         23.53      23.56         11.53      11.59         -2.15     -2.22         -0.12     -0.14          0.05         -0.04          9.22       9.79
  5.5    0.0    0.0   90.0   90.0         16.32      16.33          9.40       9.44         -1.31     -1.34         -0.07     -0.08          0.04         -0.03          8.03       8.51
  6.0    0.0    0.0   90.0   90.0         11.69      11.69          7.45       7.48         -0.84     -0.86         -0.04     -0.05          0.03         -0.02          6.59       6.96
  7.0    0.0    0.0   90.0   90.0          6.43       6.44          4.60       4.62         -0.40     -0.40         -0.02     -0.02          0.01         -0.01          4.21       4.39
  8.0    0.0    0.0   90.0   90.0          3.81       3.81          2.90       2.91         -0.21     -0.21         -0.01     -0.01          0.01         -0.01          2.70       2.77
  9.0    0.0    0.0   90.0   90.0          2.40       2.39          1.90       1.90         -0.12     -0.12          0.00      0.00          0.01          0.00          1.78       1.80
 10.0    0.0    0.0   90.0   90.0          1.58       1.58          1.28       1.28         -0.08     -0.08          0.00      0.00          0.00          0.00          1.21       1.22
  1.4   22.5    0.0    0.0    0.0      52001.78   51974.37      49170.62   49033.56        173.89    160.20        -23.93    -34.12        -68.09        -64.82      48897.41   46936.16
  1.6   22.5    0.0    0.0    0.0      28130.67   28118.83      25389.80   25307.87        290.41    283.89        -21.74    -26.02        -35.06        -38.49      25412.10   25332.63
  1.8   22.5    0.0    0.0    0.0      15005.63   15000.01      12769.58   12718.45        209.92    206.00        -20.54    -22.41        -19.40        -22.19      12809.06   12818.58
  2.0   22.5    0.0    0.0    0.0       7684.60    7681.45       6032.86    6000.16        111.45    109.13        -17.21    -18.55        -11.22        -12.08       6034.18    6028.03
  2.2   22.5    0.0    0.0    0.0       3725.81    3723.53       2565.08    2543.83         44.49     43.36        -13.43    -14.70         -6.72         -6.12       2538.40    2531.34
  2.4   22.5    0.0    0.0    0.0       1664.05    1662.92        867.49     854.38          8.02      7.80        -10.09    -11.26         -4.15         -2.78        830.77     827.09
  2.6   22.5    0.0    0.0    0.0        634.41     633.85         93.39      85.37         -8.24     -7.97         -7.44     -8.40         -2.64         -1.02         57.31      55.78
  2.8   22.5    0.0    0.0    0.0        146.53     146.19       -219.73    -224.67        -13.20    -12.80         -5.41     -6.15         -1.74         -0.15       -250.36    -251.17
  3.0   22.5    0.0    0.0    0.0        -66.83     -67.00       -314.92    -317.95        -12.78    -12.45         -3.90     -4.43         -1.19          0.23       -338.76    -339.48
  3.2   22.5    0.0    0.0    0.0       -146.35    -146.40       -314.91    -316.75        -10.34    -10.15         -2.78     -3.17         -0.84          0.36       -332.44    -333.19
  3.4   22.5    0.0    0.0    0.0       -163.94    -163.92       -279.00    -280.13         -7.55     -7.50         -1.97     -2.25         -0.62          0.38       -291.40    -292.16
  3.6   22.5    0.0    0.0    0.0       -155.24    -155.18       -234.23    -234.94         -5.12     -5.16         -1.39     -1.60         -0.47          0.35       -242.75    -243.49
  3.8   22.5    0.0    0.0    0.0       -137.22    -137.14       -191.82    -192.27         -3.23     -3.34         -0.99     -1.14         -0.37          0.31       -197.50    -198.26
  4.0   22.5    0.0    0.0    0.0       -117.51    -117.43       -155.52    -155.81         -1.88     -2.00         -0.71     -0.82         -0.29          0.26       -159.21    -160.00
  4.3   22.5    0.0    0.0    0.0        -91.01     -90.92       -113.39    -113.54         -0.61     -0.73         -0.45     -0.51         -0.21          0.20       -115.18    -116.04
  4.6   22.5    0.0    0.0    0.0        -70.16     -70.07        -83.54     -83.62          0.04     -0.06         -0.29     -0.33         -0.16          0.15        -84.29     -85.18
  5.0   22.5    0.0    0.0    0.0        -50.16     -50.09        -57.02     -57.07          0.40      0.34         -0.17     -0.19         -0.12          0.10        -57.11     -57.93
  5.5   22.5    0.0    0.0    0.0        -33.95     -33.91        -36.96     -37.00          0.49      0.46         -0.09     -0.10         -0.08          0.07        -36.76     -37.37
  6.0   22.5    0.0    0.0    0.0        -23.75     -23.72        -25.04     -25.06          0.45      0.43         -0.05     -0.06         -0.05          0.05        -24.77     -25.14
  7.0   22.5    0.0    0.0    0.0        -12.64     -12.62        -12.75     -12.75          0.31      0.30         -0.02     -0.02         -0.03          0.03        -12.52     -12.58
  8.0   22.5    0.0    0.0    0.0         -7.34      -7.32         -7.19      -7.19          0.20      0.20         -0.01     -0.01         -0.02          0.01         -7.03      -7.00
  9.0   22.5    0.0    0.0    0.0         -4.54      -4.54         -4.37      -4.37          0.14      0.13          0.00      0.00         -0.01          0.01         -4.26      -4.22
 10.0   22.5    0.0    0.0    0.0         -2.96      -2.96         -2.81      -2.81          0.09      0.09          0.00      0.00         -0.01          0.01         -2.73      -2.70
  1.2   22.5    0.0   30.0    0.0      87772.23   87731.61      83841.51   83651.43       -289.74   -310.51        -66.11    -80.08        -83.81       -121.33      82877.84   75652.11
  1.4   22.5    0.0   30.0    0.0      49126.83   49109.36      45390.54   45275.99        197.35    191.35        -34.96    -40.18        -38.16        -75.57      45205.00   44848.59
  1.6   22.5    0.0   30.0    0.0      27595.65   27587.51      24436.82   24364.21        229.82    226.59        -27.08    -28.80        -20.53        -45.35      24425.41   24490.97
  1.8   22.5    0.0   30.0    0.0      14970.57   14966.52      12579.39   12532.87        134.74    132.46        -21.91    -22.96        -11.74        -26.10      12557.88   12575.46
  2.0   22.5    0.0   30.0    0.0       7809.82    7807.27       6109.48    6079.33         52.17     50.75        -16.93    -18.13         -6.88        -14.39       6060.17    6059.67
  2.2   22.5    0.0   30.0    0.0       3907.80    3906.17       2734.72    2715.54          4.20      3.60        -12.68    -13.98         -4.10         -7.59       2674.06    2673.76
  2.4   22.5    0.0   30.0    0.0       1855.31    1854.57       1056.38    1044.73        -17.75    -17.77         -9.34    -10.55         -2.46         -3.79        998.20    1000.04
  2.6   22.5    0.0   30.0    0.0        811.90     811.55        269.88     262.87        -24.40    -24.15         -6.81     -7.80         -1.50         -1.76        220.43     222.86
  2.8   22.5    0.0   30.0    0.0        301.24     301.02        -66.90     -71.15        -23.43    -23.16         -4.93     -5.69         -0.93         -0.71       -105.99    -104.04
  3.0   22.5    0.0   30.0    0.0         63.62      63.51       -187.44    -189.99        -19.49    -19.28         -3.54     -4.10         -0.60         -0.20       -216.83    -215.64
  3.2   22.5    0.0   30.0    0.0        -38.20     -38.23       -210.46    -211.98        -14.97    -14.86         -2.53     -2.94         -0.40          0.03       -231.79    -231.25
  3.4   22.5    0.0   30.0    0.0        -74.92     -74.90       -194.01    -194.91        -10.92    -10.91         -1.79     -2.10         -0.28          0.12       -209.15    -209.02
  3.6   22.5    0.0   30.0    0.0        -82.04     -82.01       -165.10    -165.64         -7.68     -7.75         -1.28     -1.50         -0.21          0.14       -175.69    -175.81
  3.8   22.5    0.0   30.0    0.0        -76.87     -76.83       -135.36    -135.69         -5.26     -5.37         -0.92     -1.07         -0.16          0.14       -142.69    -142.97
  4.0   22.5    0.0   30.0    0.0        -67.53     -67.48       -109.15    -109.35         -3.52     -3.65         -0.67     -0.77         -0.12          0.12       -114.18    -114.57
  4.3   22.5    0.0   30.0    0.0        -52.91     -52.86        -78.40     -78.49         -1.85     -1.98         -0.42     -0.48         -0.09          0.09        -81.23     -81.72
  4.6   22.5    0.0   30.0    0.0        -40.69     -40.64        -56.68     -56.72         -0.93     -1.03         -0.27     -0.31         -0.07          0.07        -58.25     -58.79
  5.0   22.5    0.0   30.0    0.0        -28.76     -28.72        -37.67     -37.69         -0.32     -0.38         -0.16     -0.18         -0.05          0.05        -38.37     -38.87
  5.5   22.5    0.0   30.0    0.0        -19.14     -19.11        -23.65     -23.66         -0.01     -0.05         -0.09     -0.10         -0.03          0.03        -23.88     -24.23
  6.0   22.5    0.0   30.0    0.0        -13.18     -13.15        -15.57     -15.58          0.08      0.07         -0.05     -0.05         -0.02          0.02        -15.61     -15.81
  7.0   22.5    0.0   30.0    0.0         -6.83      -6.81         -7.56      -7.56          0.11      0.10         -0.02     -0.02         -0.01          0.01         -7.51      -7.52
  8.0   22.5    0.0   30.0    0.0         -3.88      -3.87         -4.11      -4.12          0.08      0.08         -0.01     -0.01         -0.01          0.01         -4.06      -4.02
  9.0   22.5    0.0   30.0    0.0         -2.36      -2.36         -2.43      -2.43          0.06      0.06          0.00      0.00          0.00          0.00         -2.39      -2.35
 10.0   22.5    0.0   30.0    0.0         -1.52      -1.52         -1.53      -1.53          0.04      0.04          0.00      0.00          0.00          0.00         -1.50      -1.47
  1.2   22.5    0.0   30.0   45.0      89212.20   89170.66      85266.76   85073.20       -272.09   -293.09        -64.71    -78.92        -90.18       -118.07      84312.13   77508.48
  1.4   22.5    0.0   30.0   45.0      49829.75   49811.84      46085.33   45968.71        204.85    198.34        -34.26    -39.57        -41.67        -73.81      45901.43   45597.76
  1.6   22.5    0.0   30.0   45.0      27949.27   27940.86      24797.32   24723.46        229.71    225.91        -26.40    -28.24        -22.43        -44.40      24782.07   24828.45
  1.8   22.5    0.0   30.0   45.0      15150.79   15146.60      12770.01   12722.83        132.55    129.70        -21.33    -22.50        -12.80        -25.55      12743.99   12740.78
  2.0   22.5    0.0   30.0   45.0       7903.60    7901.02       6211.99    6181.56         50.13     48.24        -16.50    -17.80         -7.50        -14.06       6159.30    6146.20
  2.2   22.5    0.0   30.0   45.0       3957.94    3956.31       2791.23    2771.89          2.73      1.81        -12.38    -13.76         -4.47         -7.38       2728.26    2721.52
  2.4   22.5    0.0   30.0   45.0       1882.88    1882.12       1088.44    1076.67        -18.73    -18.93         -9.13    -10.40         -2.70         -3.65       1028.75    1027.56
  2.6   22.5    0.0   30.0   45.0        827.42     827.04        288.57     281.47        -25.02    -24.89         -6.67     -7.71         -1.66         -1.66        238.15     239.26
  2.8   22.5    0.0   30.0   45.0        310.11     309.86        -55.73     -60.05        -23.83    -23.62         -4.84     -5.63         -1.04         -0.64        -95.44     -94.02
  3.0   22.5    0.0   30.0   45.0         68.71      68.57       -180.65    -183.25        -19.74    -19.57         -3.48     -4.06         -0.68         -0.15       -210.43    -209.41
  3.2   22.5    0.0   30.0   45.0        -35.33     -35.38       -206.30    -207.85        -15.12    -15.04         -2.48     -2.91         -0.46          0.07       -227.90    -227.35
  3.4   22.5    0.0   30.0   45.0        -73.38     -73.38       -191.47    -192.40        -11.01    -11.02         -1.77     -2.08         -0.33          0.15       -206.79    -206.59
  3.6   22.5    0.0   30.0   45.0        -81.31     -81.29       -163.58    -164.14         -7.74     -7.83         -1.26     -1.48         -0.24          0.16       -174.29    -174.31
  3.8   22.5    0.0   30.0   45.0        -76.64     -76.61       -134.49    -134.84         -5.29     -5.42         -0.91     -1.06         -0.18          0.15       -141.91    -142.08
  4.0   22.5    0.0   30.0   45.0        -67.60     -67.56       -108.70    -108.91         -3.54     -3.69         -0.66     -0.77         -0.14          0.13       -113.80    -114.09
  4.3   22.5    0.0   30.0   45.0        -53.21     -53.17        -78.31     -78.42         -1.86     -2.00         -0.42     -0.48         -0.10          0.10        -81.19     -81.60
  4.6   22.5    0.0   30.0   45.0        -41.09     -41.04        -56.78     -56.84         -0.93     -1.04         -0.27     -0.31         -0.08          0.08        -58.38     -58.86
  5.0   22.5    0.0   30.0   45.0        -29.20     -29.16        -37.88     -37.91         -0.32     -0.38         -0.16     -0.18         -0.06          0.05        -38.60     -39.05
  5.5   22.5    0.0   30.0   45.0        -19.54     -19.51        -23.90     -23.92         -0.01     -0.05         -0.09     -0.10         -0.04          0.04        -24.13     -24.46
  6.0   22.5    0.0   30.0   45.0        -13.53     -13.50        -15.81     -15.82          0.09      0.07         -0.05     -0.05         -0.03          0.02        -15.85     -16.03
  7.0   22.5    0.0   30.0   45.0         -7.07      -7.05         -7.75      -7.75          0.11      0.10         -0.02     -0.02         -0.01          0.01         -7.69      -7.69
  8.0   22.5    0.0   30.0   45.0         -4.05      -4.04         -4.25      -4.25          0.09      0.08         -0.01     -0.01         -0.01          0.01         -4.19      -4.15
  9.0   22.5    0.0   30.0   45.0         -2.48      -2.47         -2.52      -2.52          0.06      0.06          0.00      0.00         -0.01          0.00         -2.48      -2.44
 10.0   22.5    0.0   30.0   45.0         -1.60      -1.60         -1.59      -1.60          0.04      0.04          0.00      0.00          0.00          0.00         -1.56      -1.54
  1.2   22.5    0.0   30.0   90.0      91425.07   91382.22      87514.33   87315.34       -240.95   -262.31        -62.24    -76.78       -103.02       -111.33      86576.39   80194.20
  1.4   22.5    0.0   30.0   90.0      50786.85   50768.60      47064.51   46945.28        219.67    211.72        -32.63    -38.25        -48.71        -69.88      46886.04   46674.19
  1.6   22.5    0.0   30.0   90.0      28403.10   28394.49      25280.70   25205.34        232.61    227.23        -25.01    -27.20        -26.23        -42.23      25262.03   25302.61
  1.8   22.5    0.0   30.0   90.0      15371.24   15366.83      13017.17   12969.06        131.44    127.31        -20.26    -21.71        -14.93        -24.31      12985.95   12964.11
  2.0   22.5    0.0   30.0   90.0       8010.96    8008.28       6339.57    6308.63         48.39     45.63        -15.73    -17.24         -8.74        -13.30       6282.67    6256.35
  2.2   22.5    0.0   30.0   90.0       4009.67    4007.98       2857.41    2837.76          1.31     -0.15        -11.85    -13.38         -5.23         -6.90       2791.54    2777.39
  2.4   22.5    0.0   30.0   90.0       1906.91    1906.10       1122.76    1110.75        -19.68    -20.22         -8.78    -10.15         -3.19         -3.33       1061.15    1056.13
  2.6   22.5    0.0   30.0   90.0        837.50     837.07        306.09     298.81        -25.59    -25.67         -6.44     -7.55         -1.99         -1.43        254.46     253.60
  2.8   22.5    0.0   30.0   90.0        313.12     312.83        -47.22     -51.68        -24.12    -24.06         -4.68     -5.52         -1.28         -0.48        -87.69     -87.30
  3.0   22.5    0.0   30.0   90.0         68.15      67.97       -177.05    -179.76        -19.86    -19.80         -3.37     -4.00         -0.85         -0.03       -207.30    -206.84
  3.2   22.5    0.0   30.0   90.0        -37.64     -37.72       -205.40    -207.03        -15.15    -15.14         -2.41     -2.87         -0.58          0.16       -227.28    -227.03
  3.4   22.5    0.0   30.0   90.0        -76.47     -76.49       -192.05    -193.04        -10.99    -11.05         -1.72     -2.05         -0.42          0.22       -207.54    -207.48
  3.6   22.5    0.0   30.0   90.0        -84.67     -84.67       -164.94    -165.55         -7.69     -7.82         -1.23     -1.46         -0.31          0.22       -175.76    -175.83
  3.8   22.5    0.0   30.0   90.0        -80.00     -79.98       -136.24    -136.62         -5.23     -5.40         -0.88     -1.05         -0.24          0.20       -143.73    -143.89
  4.0   22.5    0.0   30.0   90.0        -70.81     -70.78       -110.60    -110.85         -3.47     -3.65         -0.64     -0.76         -0.19          0.17       -115.74    -115.99
  4.3   22.5    0.0   30.0   90.0        -56.10     -56.07        -80.22     -80.35         -1.80     -1.96         -0.41     -0.47         -0.14          0.13        -83.10     -83.46
  4.6   22.5    0.0   30.0   90.0        -43.62     -43.58        -58.56     -58.63         -0.88     -1.00         -0.26     -0.30         -0.10          0.10        -60.16     -60.57
  5.0   22.5    0.0   30.0   90.0        -31.28     -31.25        -39.43     -39.47         -0.28     -0.34         -0.16     -0.18         -0.07          0.07        -40.13     -40.53
  5.5   22.5    0.0   30.0   90.0        -21.17     -21.14        -25.15     -25.17          0.02     -0.01         -0.08     -0.09         -0.05          0.04        -25.37     -25.65
  6.0   22.5    0.0   30.0   90.0        -14.79     -14.76        -16.81     -16.82          0.12      0.10         -0.05     -0.05         -0.03          0.03        -16.83     -16.98
  7.0   22.5    0.0   30.0   90.0         -7.86      -7.84         -8.39      -8.39          0.13      0.12         -0.02     -0.02         -0.02          0.02         -8.32      -8.30
  8.0   22.5    0.0   30.0   90.0         -4.55      -4.54         -4.67      -4.67          0.10      0.10         -0.01     -0.01         -0.01          0.01         -4.60      -4.55
  9.0   22.5    0.0   30.0   90.0         -2.82      -2.81         -2.81      -2.81          0.07      0.07          0.00      0.00         -0.01          0.01         -2.76      -2.72
 10.0   22.5    0.0   30.0   90.0         -1.84      -1.83         -1.79      -1.80          0.05      0.05          0.00      0.00          0.00          0.00         -1.76      -1.73
  1.2   22.5    0.0   30.0  135.0      91718.87   91675.84      87947.66   87747.71       -228.96   -251.19        -61.18    -75.87       -111.07       -106.96      87015.57   80479.96
  1.4   22.5    0.0   30.0  135.0      50646.50   50628.15      47010.22   46890.73        227.76    218.53        -31.27    -37.34        -53.30        -66.63      46836.59   46745.98
  1.6   22.5    0.0   30.0  135.0      28273.85   28265.18      25201.33   25125.81        238.60    232.36        -24.16    -26.69        -28.73        -40.34      25186.63   25303.02
  1.8   22.5    0.0   30.0  135.0      15282.05   15277.52      12957.79   12909.43        135.44    130.87        -19.75    -21.42        -16.35        -23.21      12929.30   12941.15
  2.0   22.5    0.0   30.0  135.0       7947.83    7945.05       6295.63    6264.45         50.80     47.81        -15.41    -17.06         -9.61        -12.64       6240.28    6227.65
  2.2   22.5    0.0   30.0  135.0       3962.64    3960.88       2823.60    2803.77          2.78      1.16        -11.65    -13.26         -5.79         -6.47       2758.59    2749.53
  2.4   22.5    0.0   30.0  135.0       1870.60    1869.73       1096.00    1083.85        -18.70    -19.36         -8.65    -10.07         -3.57         -3.04       1034.89    1031.32
  2.6   22.5    0.0   30.0  135.0        808.80     808.35        284.53     277.14        -24.84    -25.04         -6.35     -7.49         -2.25         -1.23        233.24     232.33
  2.8   22.5    0.0   30.0  135.0        290.09     289.78        -64.82     -69.35        -23.51    -23.54         -4.62     -5.48         -1.47         -0.33       -105.00    -105.22
  3.0   22.5    0.0   30.0  135.0         49.44      49.26       -191.54    -194.31        -19.34    -19.35         -3.33     -3.97         -0.99          0.08       -221.53    -221.82
  3.2   22.5    0.0   30.0  135.0        -52.98     -53.06       -217.44    -219.11        -14.71    -14.75         -2.38     -2.85         -0.69          0.24       -239.08    -239.54
  3.4   22.5    0.0   30.0  135.0        -89.17     -89.18       -202.12    -203.14        -10.62    -10.72         -1.70     -2.04         -0.50          0.28       -217.39    -217.93
  3.6   22.5    0.0   30.0  135.0        -95.27     -95.25       -173.43    -174.06         -7.38     -7.53         -1.21     -1.45         -0.38          0.27       -184.05    -184.59
  3.8   22.5    0.0   30.0  135.0        -88.90     -88.87       -143.44    -143.84         -4.97     -5.15         -0.87     -1.04         -0.29          0.24       -150.75    -151.27
  4.0   22.5    0.0   30.0  135.0        -78.35     -78.31       -116.74    -117.00         -3.26     -3.44         -0.63     -0.75         -0.23          0.20       -121.73    -122.23
  4.3   22.5    0.0   30.0  135.0        -62.03     -61.99        -85.10     -85.24         -1.63     -1.79         -0.40     -0.47         -0.17          0.15        -87.87     -88.36
  4.6   22.5    0.0   30.0  135.0        -48.35     -48.30        -62.48     -62.57         -0.74     -0.86         -0.26     -0.30         -0.13          0.12        -63.98     -64.46
  5.0   22.5    0.0   30.0  135.0        -34.84     -34.80        -42.40     -42.45         -0.17     -0.24         -0.15     -0.17         -0.09          0.08        -43.03     -43.45
  5.5   22.5    0.0   30.0  135.0        -23.72     -23.68        -27.30     -27.33          0.10      0.06         -0.08     -0.09         -0.06          0.05        -27.46     -27.74
  6.0   22.5    0.0   30.0  135.0        -16.67     -16.64        -18.40     -18.41          0.17      0.15         -0.05     -0.05         -0.04          0.04        -18.38     -18.52
  7.0   22.5    0.0   30.0  135.0         -8.93      -8.91         -9.31      -9.31          0.16      0.16         -0.02     -0.02         -0.02          0.02         -9.21      -9.19
  8.0   22.5    0.0   30.0  135.0         -5.21      -5.20         -5.24      -5.24          0.12      0.12         -0.01     -0.01         -0.01          0.01         -5.15      -5.10
  9.0   22.5    0.0   30.0  135.0         -3.25      -3.24         -3.18      -3.18          0.08      0.08          0.00      0.00         -0.01          0.01         -3.11      -3.07
 10.0   22.5    0.0   30.0  135.0         -2.13      -2.12         -2.04      -2.05          0.06      0.06          0.00      0.00         -0.01          0.00         -2.00      -1.97
  1.2   22.5    0.0   30.0  180.0      91255.87   91213.54      87576.02   87377.30       -229.98   -252.94        -61.18    -75.88       -112.78       -105.96      86642.72   79939.60
  1.4   22.5    0.0   30.0  180.0      50259.12   50240.97      46679.38   46560.51        228.87    219.06        -30.78    -37.10        -54.39        -65.53      46507.08   46491.91
  1.6   22.5    0.0   30.0  180.0      28046.83   28038.18      25001.98   24926.71        241.77    235.41        -23.96    -26.65        -29.36        -39.65      24990.79   25167.33
  1.8   22.5    0.0   30.0  180.0      15153.46   15148.93      12842.85   12794.61        138.49    133.99        -19.70    -21.45        -16.73        -22.81      12817.73   12860.42
  2.0   22.5    0.0   30.0  180.0       7871.36    7868.60       6226.97    6195.84         53.02     50.06        -15.41    -17.10         -9.85        -12.39       6173.95    6175.44
  2.2   22.5    0.0   30.0  180.0       3914.09    3912.34       2780.23    2760.41          4.27      2.64        -11.66    -13.29         -5.96         -6.30       2716.66    2713.62
  2.4   22.5    0.0   30.0  180.0       1837.84    1836.97       1067.03    1054.86        -17.68    -18.39         -8.66    -10.08         -3.69         -2.93       1006.81    1005.50
  2.6   22.5    0.0   30.0  180.0        785.56     785.11        264.17     256.76        -24.12    -24.36         -6.36     -7.50         -2.34         -1.15        213.47     213.15
  2.8   22.5    0.0   30.0  180.0        272.93     272.64        -79.73     -84.27        -22.97    -23.05         -4.63     -5.49         -1.53         -0.27       -119.49    -119.82
  3.0   22.5    0.0   30.0  180.0         36.39      36.23       -202.83    -205.60        -18.94    -18.97         -3.33     -3.97         -1.04          0.12       -232.50    -233.15
  3.2   22.5    0.0   30.0  180.0        -63.15     -63.21       -226.20    -227.88        -14.39    -14.45         -2.38     -2.85         -0.73          0.27       -247.58    -248.46
  3.4   22.5    0.0   30.0  180.0        -97.23     -97.23       -209.06    -210.09        -10.37    -10.48         -1.70     -2.04         -0.53          0.31       -224.13    -225.05
  3.6   22.5    0.0   30.0  180.0       -101.76    -101.74       -179.02    -179.66         -7.18     -7.33         -1.21     -1.45         -0.40          0.29       -189.47    -190.33
  3.8   22.5    0.0   30.0  180.0        -94.20     -94.17       -148.01    -148.42         -4.81     -4.98         -0.87     -1.04         -0.31          0.25       -155.18    -155.95
  4.0   22.5    0.0   30.0  180.0        -82.73     -82.68       -120.52    -120.78         -3.12     -3.30         -0.63     -0.75         -0.25          0.21       -125.39    -126.08
  4.3   22.5    0.0   30.0  180.0        -65.38     -65.32        -87.99     -88.14         -1.53     -1.69         -0.40     -0.47         -0.18          0.16        -90.67     -91.28
  4.6   22.5    0.0   30.0  180.0        -50.94     -50.89        -64.73     -64.82         -0.66     -0.78         -0.26     -0.30         -0.14          0.12        -66.16     -66.72
  5.0   22.5    0.0   30.0  180.0        -36.73     -36.69        -44.05     -44.10         -0.11     -0.18         -0.15     -0.17         -0.10          0.09        -44.63     -45.08
  5.5   22.5    0.0   30.0  180.0        -25.04     -25.01        -28.46     -28.49          0.14      0.10         -0.08     -0.09         -0.06          0.06        -28.58     -28.87
  6.0   22.5    0.0   30.0  180.0        -17.62     -17.59        -19.24     -19.25          0.20      0.18         -0.05     -0.05         -0.05          0.04        -19.19     -19.33
  7.0   22.5    0.0   30.0  180.0         -9.46      -9.44         -9.78      -9.78          0.18      0.17         -0.02     -0.02         -0.02          0.02         -9.66      -9.64
  8.0   22.5    0.0   30.0  180.0         -5.53      -5.52         -5.52      -5.52          0.13      0.13         -0.01     -0.01         -0.01          0.01         -5.42      -5.37
  9.0   22.5    0.0   30.0  180.0         -3.45      -3.44         -3.36      -3.36          0.09      0.09          0.00      0.00         -0.01          0.01         -3.29      -3.24
 10.0   22.5    0.0   30.0  180.0         -2.26      -2.25         -2.16      -2.16          0.06      0.06          0.00      0.00         -0.01          0.00         -2.11      -2.08
  1.2   22.5    0.0   60.0    0.0      79583.24   79570.60      72581.24   72463.07        136.62    140.39        -96.71    -96.71        -11.16       -141.50      72246.13   72619.62
  1.4   22.5    0.0   60.0    0.0      48414.82   48408.99      43196.40   43110.28        165.90    172.14        -48.28    -45.97         -7.21        -90.00      43060.55   43046.08
  1.6   22.5    0.0   60.0    0.0      27621.32   27617.58      23953.33   23893.28         44.11     46.52        -29.70    -29.20         -5.84        -52.58      23795.07   23734.07
  1.8   22.5    0.0   60.0    0.0      15144.01   15141.74      12636.37   12596.32        -35.51    -35.38        -19.99    -20.92         -3.98        -29.71      12466.40   12445.29
  2.0   22.5    0.0   60.0    0.0       8088.90    8087.49       6395.81    6369.82        -67.84    -68.43        -13.92    -15.51         -2.41        -16.41       6240.17    6241.55
  2.2   22.5    0.0   60.0    0.0       4238.38    4237.68       3099.29    3083.06        -73.16    -73.60         -9.86    -11.57         -1.31         -8.90       2970.36    2978.13
  2.4   22.5    0.0   60.0    0.0       2187.30    2187.02       1419.46    1409.67        -65.88    -66.03         -7.05     -8.60         -0.63         -4.75       1318.93    1326.37
  2.6   22.5    0.0   60.0    0.0       1115.05    1114.94        594.75     588.97        -54.09    -54.13         -5.07     -6.33         -0.24         -2.50        519.28     524.53
  2.8   22.5    0.0   60.0    0.0        563.17     563.16        208.01     204.70        -42.00    -42.06         -3.65     -4.62         -0.03         -1.31        152.77     155.92
  3.0   22.5    0.0   60.0    0.0        283.01     283.08         38.41      36.59        -31.46    -31.60         -2.64     -3.34          0.06         -0.68         -1.36       0.29
  3.2   22.5    0.0   60.0    0.0        142.55     142.66        -27.59     -28.55        -23.05    -23.26         -1.90     -2.41          0.10         -0.36        -55.98     -55.21
  3.4   22.5    0.0   60.0    0.0         72.94      73.06        -46.74     -47.21        -16.66    -16.93         -1.38     -1.73          0.11         -0.20        -66.93     -66.63
  3.6   22.5    0.0   60.0    0.0         38.75      38.87        -46.44     -46.64        -11.98    -12.27         -1.00     -1.24          0.10         -0.12        -60.81     -60.72
  3.8   22.5    0.0   60.0    0.0         22.05      22.16        -39.36     -39.40         -8.62     -8.90         -0.74     -0.90          0.09         -0.07        -49.63     -49.61
  4.0   22.5    0.0   60.0    0.0         13.87      13.98        -30.97     -30.94         -6.24     -6.49         -0.55     -0.65          0.08         -0.05        -38.38     -38.37
  4.3   22.5    0.0   60.0    0.0          8.58       8.67        -20.11     -20.05         -3.92     -4.11         -0.35     -0.41          0.06         -0.04        -24.74     -24.70
  4.6   22.5    0.0   60.0    0.0          6.47       6.54        -12.43     -12.38         -2.55     -2.68         -0.24     -0.27          0.05         -0.03        -15.41     -15.34
  5.0   22.5    0.0   60.0    0.0          5.12       5.16         -6.20      -6.16         -1.51     -1.58         -0.14     -0.16          0.03         -0.02         -7.94      -7.82
  5.5   22.5    0.0   60.0    0.0          4.05       4.07         -2.31      -2.29         -0.85     -0.88         -0.08     -0.09          0.02         -0.02         -3.27      -3.12
  6.0   22.5    0.0   60.0    0.0          3.22       3.23         -0.58      -0.56         -0.52     -0.53         -0.05     -0.05          0.02         -0.01         -1.14      -0.99
  7.0   22.5    0.0   60.0    0.0          2.04       2.05          0.48       0.49         -0.22     -0.23         -0.02     -0.02          0.01         -0.01          0.25       0.36
  8.0   22.5    0.0   60.0    0.0          1.33       1.33          0.59       0.59         -0.11     -0.11         -0.01     -0.01          0.01          0.00          0.47       0.53
  9.0   22.5    0.0   60.0    0.0          0.89       0.89          0.50       0.50         -0.06     -0.06          0.00      0.00          0.00          0.00          0.44       0.46
 10.0   22.5    0.0   60.0    0.0          0.62       0.61          0.39       0.39         -0.04     -0.04          0.00      0.00          0.00          0.00          0.35       0.36
  1.2   22.5    0.0   60.0   45.0      81966.69   81952.77      74953.91   74830.50        144.00    144.92        -93.31    -93.84        -19.69       -138.20      74609.28   74682.94
  1.4   22.5    0.0   60.0   45.0      49671.35   49664.92      44466.68   44377.73        157.77    161.55        -46.03    -44.07        -11.75        -88.39      44312.08   44023.48
  1.6   22.5    0.0   60.0   45.0      28280.29   28276.27      24636.76   24575.19         32.05     32.75        -27.87    -27.73         -8.29        -51.69      24460.41   24235.01
  1.8   22.5    0.0   60.0   45.0      15496.39   15493.98      13008.89   12968.01        -45.02    -45.99        -18.66    -19.88         -5.34        -29.18      12826.06   12720.02
  2.0   22.5    0.0   60.0   45.0       8284.31    8282.78       6604.69    6578.19        -74.17    -75.45        -13.02    -14.82         -3.19        -16.08       6440.77    6401.34
  2.2   22.5    0.0   60.0   45.0       4351.59    4350.80       3220.92    3204.38        -77.12    -78.02         -9.27    -11.13         -1.78         -8.68       3086.80    3075.87
  2.4   22.5    0.0   60.0   45.0       2255.91    2255.57       1493.29    1483.32        -68.32    -68.81         -6.67     -8.32         -0.92         -4.60       1389.50    1388.79
  2.6   22.5    0.0   60.0   45.0       1158.42    1158.28        641.44     635.56        -55.63    -55.90         -4.83     -6.16         -0.43         -2.40        563.89     565.87
  2.8   22.5    0.0   60.0   45.0        591.64     591.60        238.67     235.29        -43.00    -43.22         -3.50     -4.51         -0.16         -1.23        182.07     184.12
  3.0   22.5    0.0   60.0   45.0        302.29     302.33         59.21      57.34        -32.15    -32.39         -2.54     -3.28         -0.03         -0.63         18.52      20.02
  3.2   22.5    0.0   60.0   45.0        155.95     156.04        -13.09     -14.08        -23.53    -23.82         -1.84     -2.36          0.03         -0.32        -42.12     -41.13
  3.4   22.5    0.0   60.0   45.0         82.45      82.54        -36.39     -36.89        -17.02    -17.34         -1.34     -1.70          0.06         -0.17        -57.06     -56.40
  3.6   22.5    0.0   60.0   45.0         45.62      45.71        -38.92     -39.14        -12.25    -12.57         -0.98     -1.22          0.06         -0.09        -53.65     -53.19
  3.8   22.5    0.0   60.0   45.0         27.08      27.18        -33.80     -33.87         -8.83     -9.14         -0.72     -0.89          0.06         -0.06        -44.36     -44.00
  4.0   22.5    0.0   60.0   45.0         17.60      17.69        -26.82     -26.81         -6.40     -6.68         -0.53     -0.65          0.05         -0.04        -34.44     -34.15
  4.3   22.5    0.0   60.0   45.0         11.00      11.07        -17.37     -17.33         -4.04     -4.24         -0.35     -0.41          0.04         -0.02        -22.16     -21.90
  4.6   22.5    0.0   60.0   45.0          8.07       8.12        -10.59     -10.55         -2.64     -2.77         -0.23     -0.27          0.04         -0.02        -13.69     -13.46
  5.0   22.5    0.0   60.0   45.0          6.05       6.07         -5.10      -5.07         -1.57     -1.64         -0.14     -0.16          0.03         -0.02         -6.91      -6.70
  5.5   22.5    0.0   60.0   45.0          4.52       4.53         -1.71      -1.70         -0.89     -0.92         -0.08     -0.09          0.02         -0.01         -2.72      -2.51
  6.0   22.5    0.0   60.0   45.0          3.45       3.46         -0.25      -0.24         -0.54     -0.55         -0.05     -0.05          0.01         -0.01         -0.85      -0.66
  7.0   22.5    0.0   60.0   45.0          2.08       2.08          0.57       0.58         -0.23     -0.24         -0.02     -0.02          0.01         -0.01          0.33       0.44
  8.0   22.5    0.0   60.0   45.0          1.31       1.31          0.60       0.60         -0.11     -0.12         -0.01     -0.01          0.00          0.00          0.48       0.54
  9.0   22.5    0.0   60.0   45.0          0.86       0.86          0.49       0.49         -0.06     -0.06          0.00      0.00          0.00          0.00          0.42       0.45
 10.0   22.5    0.0   60.0   45.0          0.58       0.58          0.37       0.37         -0.04     -0.04          0.00      0.00          0.00          0.00          0.33       0.34
  1.2   22.5    0.0   60.0   90.0      84935.86   84919.41      77985.64   77853.88        165.66    162.65        -87.73    -88.97        -35.27       -130.87      77637.73   77286.69
  1.4   22.5    0.0   60.0   90.0      51140.53   51132.93      45992.96   45899.68        155.24    155.26        -42.01    -40.87        -19.73        -84.65      45820.28   45239.94
  1.6   22.5    0.0   60.0   90.0      29022.62   29017.93      25430.21   25366.27         21.78     19.86        -25.00    -25.58        -12.47        -49.70      25234.57   24842.62
  1.8   22.5    0.0   60.0   90.0      15879.66   15876.88      13429.12   13386.89        -53.98    -56.56        -16.71    -18.45         -7.64        -28.04      13232.19   13041.44
  2.0   22.5    0.0   60.0   90.0       8488.05    8486.29       6832.89    6805.62        -80.35    -82.61        -11.75    -13.90         -4.52        -15.38       6659.88    6580.03
  2.2   22.5    0.0   60.0   90.0       4463.54    4462.61       3348.79    3331.80        -81.01    -82.55         -8.45    -10.55         -2.60         -8.23       3209.02    3179.58
  2.4   22.5    0.0   60.0   90.0       2319.48    2319.05       1567.43    1557.17        -70.68    -71.62         -6.15     -7.95         -1.45         -4.29       1460.11    1451.23
  2.6   22.5    0.0   60.0   90.0       1195.58    1195.38        685.85     679.80        -57.05    -57.64         -4.49     -5.93         -0.78         -2.18        606.08     604.61
  2.8   22.5    0.0   60.0   90.0        613.84     613.76        266.05     262.55        -43.87    -44.31         -3.28     -4.37         -0.41         -1.08        208.02     208.75
  3.0   22.5    0.0   60.0   90.0        315.73     315.74         76.49      74.52        -32.69    -33.09         -2.40     -3.18         -0.21         -0.52         34.85      35.95
  3.2   22.5    0.0   60.0   90.0        164.11     164.15         -2.02      -3.10        -23.87    -24.27         -1.75     -2.30         -0.10         -0.24        -31.70     -30.70
  3.4   22.5    0.0   60.0   90.0         87.32      87.38        -29.25     -29.82        -17.24    -17.64         -1.28     -1.66         -0.04         -0.10        -50.37     -49.54
  3.6   22.5    0.0   60.0   90.0         48.41      48.48        -34.32     -34.60        -12.40    -12.78         -0.93     -1.20         -0.01         -0.04        -49.39     -48.69
  3.8   22.5    0.0   60.0   90.0         28.54      28.61        -30.89     -31.00         -8.93     -9.28         -0.69     -0.87          0.00         -0.01        -41.69     -41.09
  4.0   22.5    0.0   60.0   90.0         18.21      18.28        -25.02     -25.05         -6.48     -6.78         -0.51     -0.63          0.01          0.00        -32.83     -32.30
  4.3   22.5    0.0   60.0   90.0         10.86      10.91        -16.61     -16.60         -4.09     -4.31         -0.33     -0.40          0.01          0.00        -21.52     -21.08
  4.6   22.5    0.0   60.0   90.0          7.56       7.59        -10.41     -10.39         -2.67     -2.81         -0.22     -0.26          0.01          0.00        -13.59     -13.20
  5.0   22.5    0.0   60.0   90.0          5.34       5.36         -5.31      -5.29         -1.59     -1.67         -0.13     -0.15          0.01          0.00         -7.17      -6.84
  5.5   22.5    0.0   60.0   90.0          3.78       3.79         -2.11      -2.10         -0.90     -0.93         -0.07     -0.09          0.01          0.00         -3.13      -2.86
  6.0   22.5    0.0   60.0   90.0          2.77       2.78         -0.68      -0.67         -0.54     -0.55         -0.04     -0.05          0.01          0.00         -1.28      -1.05
  7.0   22.5    0.0   60.0   90.0          1.57       1.58          0.20       0.21         -0.23     -0.23         -0.02     -0.02          0.00          0.00         -0.04       0.10
  8.0   22.5    0.0   60.0   90.0          0.95       0.95          0.32       0.33         -0.11     -0.11         -0.01     -0.01          0.00          0.00          0.21       0.27
  9.0   22.5    0.0   60.0   90.0          0.60       0.60          0.28       0.29         -0.06     -0.06          0.00      0.00          0.00          0.00          0.22       0.25
 10.0   22.5    0.0   60.0   90.0          0.40       0.40          0.22       0.22         -0.03     -0.03          0.00      0.00          0.00          0.00          0.19       0.20
  1.2   22.5    0.0   60.0  135.0      83438.58   83422.62      76655.00   76524.79        181.50    180.03        -88.99    -89.90        -39.56       -126.38      76327.66   76632.38
  1.4   22.5    0.0   60.0  135.0      50228.09   50220.64      45164.15   45071.77        173.91    174.62        -41.93    -41.02        -22.10        -81.79      45013.30   44866.88
  1.6   22.5    0.0   60.0  135.0      28511.02   28506.29      24955.62   24892.12         37.46     35.90        -25.24    -25.92        -13.71        -48.18      24777.14   24606.77
  1.8   22.5    0.0   60.0  135.0      15583.89   15581.09      13152.80   13110.74        -43.46    -45.88        -16.98    -18.75         -8.37        -27.18      12966.87   12881.69
  2.0   22.5    0.0   60.0  135.0       8306.52    8304.78       6664.18    6636.96        -73.82    -76.04        -11.96    -14.10         -5.00        -14.86       6497.71    6466.74
  2.2   22.5    0.0   60.0  135.0       4345.12    4344.18       3240.05    3223.03        -76.98    -78.51         -8.59    -10.67         -2.93         -7.88       3104.17    3096.65
  2.4   22.5    0.0   60.0  135.0       2237.99    2237.54       1493.64    1483.32        -68.09    -69.01         -6.24     -8.03         -1.69         -4.05       1388.75    1389.10
  2.6   22.5    0.0   60.0  135.0       1137.00    1136.79        633.48     627.36        -55.28    -55.85         -4.54     -5.97         -0.97         -2.01        555.34     557.23
  2.8   22.5    0.0   60.0  135.0        570.27     570.19        227.48     223.92        -42.58    -43.00         -3.31     -4.39         -0.55         -0.95        170.62     172.07
  3.0   22.5    0.0   60.0  135.0        282.43     282.44         47.20      45.19        -31.69    -32.08         -2.41     -3.19         -0.32         -0.42          6.45       7.20
  3.2   22.5    0.0   60.0  135.0        138.10     138.16        -24.79     -25.90        -23.08    -23.48         -1.75     -2.31         -0.19         -0.16        -53.79     -53.50
  3.4   22.5    0.0   60.0  135.0         66.64      66.72        -47.31     -47.91        -16.60    -17.00         -1.27     -1.66         -0.11         -0.04        -67.89     -67.80
  3.6   22.5    0.0   60.0  135.0         31.73      31.81        -48.88     -49.18        -11.87    -12.26         -0.93     -1.20         -0.07          0.01        -63.50     -63.46
  3.8   22.5    0.0   60.0  135.0         14.92      15.01        -42.77     -42.91         -8.49     -8.85         -0.68     -0.87         -0.04          0.02        -53.21     -53.14
  4.0   22.5    0.0   60.0  135.0          6.97       7.05        -34.84     -34.89         -6.11     -6.42         -0.51     -0.63         -0.03          0.03        -42.35     -42.23
  4.3   22.5    0.0   60.0  135.0          2.29       2.35        -24.11     -24.11         -3.81     -4.03         -0.33     -0.40         -0.02          0.02        -28.78     -28.60
  4.6   22.5    0.0   60.0  135.0          0.90       0.94        -16.24     -16.23         -2.45     -2.59         -0.22     -0.26         -0.01          0.02        -19.23     -19.01
  5.0   22.5    0.0   60.0  135.0          0.48       0.50         -9.57      -9.56         -1.43     -1.50         -0.13     -0.15         -0.01          0.01        -11.30     -11.04
  5.5   22.5    0.0   60.0  135.0          0.39       0.41         -5.09      -5.08         -0.78     -0.82         -0.07     -0.09          0.00          0.01         -6.02      -5.76
  6.0   22.5    0.0   60.0  135.0          0.34       0.35         -2.82      -2.82         -0.46     -0.47         -0.04     -0.05          0.00          0.00         -3.36      -3.12
  7.0   22.5    0.0   60.0  135.0          0.23       0.24         -0.98      -0.98         -0.18     -0.18         -0.02     -0.02          0.00          0.00         -1.19      -1.04
  8.0   22.5    0.0   60.0  135.0          0.15       0.15         -0.39      -0.38         -0.08     -0.08         -0.01     -0.01          0.00          0.00         -0.48      -0.41
  9.0   22.5    0.0   60.0  135.0          0.10       0.10         -0.16      -0.16         -0.04     -0.04          0.00      0.00          0.00          0.00         -0.21      -0.18
 10.0   22.5    0.0   60.0  135.0          0.06       0.06         -0.07      -0.08         -0.02     -0.02          0.00      0.00          0.00          0.00         -0.10      -0.09
  1.2   22.5    0.0   60.0  180.0      81489.26   81474.33      74823.24   74696.20        184.98    184.68        -91.17    -91.75        -37.75       -125.44      74507.84   75450.87
  1.4   22.5    0.0   60.0  180.0      49147.95   49141.18      44134.99   44044.58        186.64    188.48        -43.01    -42.00        -21.33        -80.93      44002.82   44260.27
  1.6   22.5    0.0   60.0  180.0      27930.23   27925.84      24389.69   24327.23         50.91     50.25        -26.22    -26.76        -13.33        -47.71      24228.04   24266.71
  1.8   22.5    0.0   60.0  180.0      15261.88   15259.31      12835.23   12793.71        -33.69    -35.54        -17.74    -19.37         -8.19        -26.92      12660.79   12676.44
  2.0   22.5    0.0   60.0  180.0       8118.33    8116.73       6478.51    6451.56        -67.50    -69.44        -12.47    -14.51         -4.93        -14.70       6319.10    6335.13
  2.2   22.5    0.0   60.0  180.0       4228.62    4227.74       3125.99    3109.08        -73.00    -74.41         -8.92    -10.93         -2.92         -7.78       2994.35    3008.06
  2.4   22.5    0.0   60.0  180.0       2161.82    2161.40       1419.94    1409.66        -65.54    -66.40         -6.44     -8.18         -1.71         -3.98       1317.69    1327.13
  2.6   22.5    0.0   60.0  180.0       1084.79    1084.59        583.58     577.46        -53.57    -54.10         -4.66     -6.06         -0.99         -1.95        507.16     512.53
  2.8   22.5    0.0   60.0  180.0        533.03     532.96        192.28     188.71        -41.37    -41.77         -3.38     -4.44         -0.58         -0.91        136.61     139.02
  3.0   22.5    0.0   60.0  180.0        255.00     255.03         21.51      19.49        -30.81    -31.17         -2.45     -3.23         -0.34         -0.38        -18.38     -17.73
  3.2   22.5    0.0   60.0  180.0        117.36     117.44        -44.08     -45.20        -22.41    -22.79         -1.78     -2.33         -0.21         -0.13        -72.42     -72.62
  3.4   22.5    0.0   60.0  180.0         50.63      50.72        -62.14     -62.74        -16.07    -16.46         -1.29     -1.68         -0.13         -0.02        -82.20     -82.69
  3.6   22.5    0.0   60.0  180.0         19.15      19.24        -60.49     -60.80        -11.45    -11.83         -0.94     -1.21         -0.08          0.02        -74.70     -75.19
  3.8   22.5    0.0   60.0  180.0          4.88       4.98        -52.01     -52.15         -8.15     -8.50         -0.69     -0.87         -0.06          0.04        -62.12     -62.50
  4.0   22.5    0.0   60.0  180.0         -1.15      -1.05        -42.29     -42.34         -5.83     -6.13         -0.51     -0.64         -0.04          0.04        -49.53     -49.77
  4.3   22.5    0.0   60.0  180.0         -3.73      -3.65        -29.63     -29.63         -3.59     -3.81         -0.33     -0.40         -0.03          0.03        -34.10     -34.15
  4.6   22.5    0.0   60.0  180.0         -3.65      -3.60        -20.42     -20.40         -2.28     -2.43         -0.22     -0.26         -0.02          0.02        -23.25     -23.17
  5.0   22.5    0.0   60.0  180.0         -2.75      -2.72        -12.53     -12.52         -1.31     -1.38         -0.13     -0.15         -0.01          0.01        -14.14     -13.97
  5.5   22.5    0.0   60.0  180.0         -1.78      -1.77         -7.08      -7.07         -0.70     -0.73         -0.07     -0.09         -0.01          0.01         -7.93      -7.71
  6.0   22.5    0.0   60.0  180.0         -1.18      -1.16         -4.21      -4.20         -0.40     -0.42         -0.04     -0.05          0.00          0.01         -4.69      -4.47
  7.0   22.5    0.0   60.0  180.0         -0.58      -0.56         -1.72      -1.71         -0.15     -0.15         -0.02     -0.02          0.00          0.00         -1.89      -1.75
  8.0   22.5    0.0   60.0  180.0         -0.32      -0.31         -0.81      -0.80         -0.06     -0.06         -0.01     -0.01          0.00          0.00         -0.88      -0.81
  9.0   22.5    0.0   60.0  180.0         -0.19      -0.19         -0.42      -0.42         -0.03     -0.03          0.00      0.00          0.00          0.00         -0.46      -0.43
 10.0   22.5    0.0   60.0  180.0         -0.12      -0.12         -0.24      -0.24         -0.01     -0.02          0.00      0.00          0.00          0.00         -0.26      -0.25
  1.2   22.5    0.0   90.0    0.0      81599.35   81595.30      73050.60   72951.13        435.35    447.10       -103.24    -95.33          3.21       -152.23      73065.68   72393.74
  1.4   22.5    0.0   90.0    0.0      49290.54   49287.33      43589.12   43509.49         75.03     85.50        -47.35    -43.38         -2.67        -93.73      43384.33   42764.19
  1.6   22.5    0.0   90.0    0.0      27863.54   27861.22      24117.10   24060.95        -82.78    -78.41        -26.40    -26.32         -3.80        -53.60      23845.55   23630.10
  1.8   22.5    0.0   90.0    0.0      15257.58   15255.64      12781.09   12742.93       -128.45   -127.50        -16.76    -18.32         -2.87        -29.92      12526.35   12488.81
  2.0   22.5    0.0   90.0    0.0       8208.04    8206.89       6563.52    6538.77       -127.50   -127.98        -11.31    -13.40         -1.73        -16.43       6353.24    6364.60
  2.2   22.5    0.0   90.0    0.0       4372.27    4371.87       3274.63    3259.33       -109.63   -110.42         -7.89     -9.96         -0.87         -8.91       3112.08    3129.09
  2.4   22.5    0.0   90.0    0.0       2321.51    2321.41       1584.03    1574.83        -87.76    -88.42         -5.62     -7.41         -0.33         -4.79       1463.08    1475.33
  2.6   22.5    0.0   90.0    0.0       1237.89    1237.90        738.34     732.97        -67.28    -67.75         -4.06     -5.49         -0.03         -2.57        650.55     657.47
  2.8   22.5    0.0   90.0    0.0        669.34     669.44        327.76     324.79        -50.14    -50.50         -2.95     -4.03          0.12         -1.39        265.04     268.26
  3.0   22.5    0.0   90.0    0.0        371.71     371.86        135.72     134.16        -36.67    -37.03         -2.16     -2.93          0.17         -0.76         91.22      92.38
  3.2   22.5    0.0   90.0    0.0        215.30     215.46         50.42      49.65        -26.53    -26.92         -1.58     -2.13          0.18         -0.44         18.86      19.07
  3.4   22.5    0.0   90.0    0.0        132.04     132.21         15.45      15.13        -19.10    -19.52         -1.16     -1.53          0.17         -0.26         -6.99      -7.12
  3.6   22.5    0.0   90.0    0.0         86.64      86.81          3.13       3.07        -13.78    -14.20         -0.85     -1.11          0.15         -0.17        -12.92     -13.07
  3.8   22.5    0.0   90.0    0.0         60.93      61.09          0.32       0.38        -10.00    -10.39         -0.63     -0.81          0.13         -0.12        -11.27     -11.32
  4.0   22.5    0.0   90.0    0.0         45.58      45.73          0.98       1.10         -7.35     -7.68         -0.47     -0.59          0.12         -0.09         -7.47      -7.40
  4.3   22.5    0.0   90.0    0.0         32.19      32.31          3.32       3.44         -4.76     -4.99         -0.31     -0.38          0.09         -0.06         -2.09      -1.84
  4.6   22.5    0.0   90.0    0.0         24.33      24.41          5.07       5.17         -3.20     -3.35         -0.21     -0.25          0.07         -0.05          1.49       1.85
  5.0   22.5    0.0   90.0    0.0         17.73      17.77          5.98       6.05         -1.99     -2.07         -0.13     -0.15          0.05         -0.04          3.81       4.24
  5.5   22.5    0.0   90.0    0.0         12.50      12.52          5.76       5.80         -1.19     -1.22         -0.07     -0.08          0.04         -0.03          4.50       4.92
  6.0   22.5    0.0   90.0    0.0          9.09       9.10          4.98       5.00         -0.75     -0.77         -0.04     -0.05          0.03         -0.02          4.20       4.54
  7.0   22.5    0.0   90.0    0.0          5.11       5.12          3.35       3.37         -0.35     -0.35         -0.02     -0.02          0.01         -0.01          3.01       3.18
  8.0   22.5    0.0   90.0    0.0          3.08       3.08          2.21       2.22         -0.18     -0.18         -0.01     -0.01          0.01         -0.01          2.04       2.11
  9.0   22.5    0.0   90.0    0.0          1.97       1.96          1.49       1.49         -0.10     -0.11          0.00      0.00          0.01          0.00          1.39       1.41
 10.0   22.5    0.0   90.0    0.0          1.31       1.31          1.03       1.03         -0.06     -0.07          0.00      0.00          0.00          0.00          0.96       0.97
  1.2   22.5    0.0   90.0   45.0      84112.08   84106.77      75568.18   75463.52        406.80    414.29        -97.80    -90.58         -2.76       -152.01      75536.75   73942.22
  1.4   22.5    0.0   90.0   45.0      50588.59   50584.82      44913.58   44831.38         46.56     53.76        -44.23    -40.77         -5.68        -93.52      44669.59   43560.70
  1.6   22.5    0.0   90.0   45.0      28554.12   28551.52      24832.24   24774.75       -102.83   -100.76        -24.21    -24.56         -5.41        -53.42      24534.37   24072.73
  1.8   22.5    0.0   90.0   45.0      15638.92   15636.85      13178.57   13139.75       -141.09   -141.58        -15.29    -17.17         -3.75        -29.78      12907.75   12751.35
  2.0   22.5    0.0   90.0   45.0       8428.82    8427.60       6793.26    6768.17       -135.20   -136.50        -10.37    -12.68         -2.22        -16.34       6573.46    6529.12
  2.2   22.5    0.0   90.0   45.0       4506.83    4506.38       3413.63    3398.14       -114.32   -115.60         -7.29     -9.52         -1.15         -8.85       3245.37    3237.02
  2.4   22.5    0.0   90.0   45.0       2407.70    2407.56       1672.17    1662.85        -90.68    -91.66         -5.24     -7.14         -0.49         -4.75       1547.67    1548.88
  2.6   22.5    0.0   90.0   45.0       1295.63    1295.60        796.76     791.33        -69.16    -69.87         -3.82     -5.32         -0.13         -2.55        706.65     709.17
  2.8   22.5    0.0   90.0   45.0        709.51     709.58        368.04     365.02        -51.41    -51.95         -2.80     -3.92          0.05         -1.37        303.72     305.55
  3.0   22.5    0.0   90.0   45.0        400.57     400.69        164.43     162.84        -37.57    -38.06         -2.06     -2.87          0.13         -0.75        118.79     119.85
  3.2   22.5    0.0   90.0   45.0        236.57     236.70         71.46      70.67        -27.19    -27.68         -1.51     -2.08          0.16         -0.43         39.07      39.67
  3.4   22.5    0.0   90.0   45.0        148.07     148.21         31.24      30.90        -19.61    -20.11         -1.12     -1.51          0.16         -0.26          8.17       8.57
  3.6   22.5    0.0   90.0   45.0         98.94      99.08         15.22      15.14        -14.18    -14.65         -0.83     -1.09          0.14         -0.17         -1.33      -0.96
  3.8   22.5    0.0   90.0   45.0         70.50      70.65          9.71       9.76        -10.33    -10.76         -0.61     -0.79          0.13         -0.12         -2.26      -1.87
  4.0   22.5    0.0   90.0   45.0         53.13      53.26          8.39       8.49         -7.62     -7.97         -0.46     -0.58          0.11         -0.09         -0.38       0.07
  4.3   22.5    0.0   90.0   45.0         37.61      37.70          8.62       8.73         -4.97     -5.21         -0.30     -0.37          0.09         -0.06          2.98       3.48
  4.6   22.5    0.0   90.0   45.0         28.29      28.36          8.94       9.03         -3.37     -3.52         -0.21     -0.25          0.07         -0.05          5.19       5.73
  5.0   22.5    0.0   90.0   45.0         20.42      20.45          8.61       8.68         -2.11     -2.19         -0.13     -0.15          0.05         -0.04          6.32       6.85
  5.5   22.5    0.0   90.0   45.0         14.22      14.24          7.45       7.48         -1.27     -1.30         -0.07     -0.08          0.04         -0.03          6.11       6.58
  6.0   22.5    0.0   90.0   45.0         10.23      10.24          6.10       6.12         -0.81     -0.82         -0.04     -0.05          0.03         -0.02          5.26       5.63
  7.0   22.5    0.0   90.0   45.0          5.66       5.67          3.89       3.91         -0.37     -0.38         -0.02     -0.02          0.01         -0.01          3.53       3.70
  8.0   22.5    0.0   90.0   45.0          3.38       3.38          2.50       2.51         -0.20     -0.20         -0.01     -0.01          0.01         -0.01          2.31       2.38
  9.0   22.5    0.0   90.0   45.0          2.13       2.13          1.65       1.66         -0.11     -0.11          0.00      0.00          0.01          0.00          1.54       1.57
 10.0   22.5    0.0   90.0   45.0          1.41       1.41          1.13       1.13         -0.07     -0.07          0.00      0.00          0.00          0.00          1.06       1.06
  1.2   22.5    0.0   90.0   90.0      86739.15   86732.17      78231.30   78120.24        377.07    378.52        -90.75    -84.34         -9.57       -151.55      78147.87   75497.26
  1.4   22.5    0.0   90.0   90.0      51919.02   51914.69      46280.80   46195.66         17.48     20.52        -40.48    -37.62         -8.94        -93.24      45995.02   44360.15
  1.6   22.5    0.0   90.0   90.0      29254.51   29251.67      25560.85   25501.82       -123.06   -123.71        -21.80    -22.62         -7.10        -53.21      25235.42   24516.77
  1.8   22.5    0.0   90.0   90.0      16023.53   16021.31      13580.65   13541.02       -153.77   -155.83        -13.72    -15.97         -4.65        -29.63      13293.24   13014.60
  2.0   22.5    0.0   90.0   90.0       8650.82    8649.49       7024.72    6999.20       -142.94   -145.06         -9.37    -11.94         -2.71        -16.24       6795.23    6694.01
  2.2   22.5    0.0   90.0   90.0       4641.89    4641.36       3553.32    3537.60       -119.05   -120.78         -6.66     -9.07         -1.43         -8.79       3379.32    3345.16
  2.4   22.5    0.0   90.0   90.0       2494.13    2493.94       1760.60    1751.17        -93.61    -94.90         -4.84     -6.87         -0.66         -4.72       1632.54    1622.55
  2.6   22.5    0.0   90.0   90.0       1353.47    1353.41        855.32     849.83        -71.04    -71.99         -3.56     -5.15         -0.23         -2.52        762.88     760.94
  2.8   22.5    0.0   90.0   90.0        749.74     749.78        408.38     405.33        -52.67    -53.40         -2.63     -3.82         -0.01         -1.36        342.46     342.88
  3.0   22.5    0.0   90.0   90.0        429.46     429.55        193.19     191.57        -38.45    -39.10         -1.95     -2.80          0.09         -0.74        146.40     147.35
  3.2   22.5    0.0   90.0   90.0        257.87     257.97         92.54      91.72        -27.84    -28.45         -1.45     -2.04          0.13         -0.42         59.30      60.28
  3.4   22.5    0.0   90.0   90.0        164.12     164.22         47.05      46.69        -20.11    -20.69         -1.07     -1.48          0.14         -0.25         23.34      24.26
  3.6   22.5    0.0   90.0   90.0        111.24     111.36         27.31      27.21        -14.58    -15.11         -0.80     -1.07          0.13         -0.16         10.27      11.15
  3.8   22.5    0.0   90.0   90.0         80.09      80.21         19.11      19.15        -10.66    -11.12         -0.60     -0.78          0.12         -0.12          6.75       7.59
  4.0   22.5    0.0   90.0   90.0         60.70      60.81         15.80      15.89         -7.89     -8.27         -0.45     -0.57          0.10         -0.09          6.72       7.53
  4.3   22.5    0.0   90.0   90.0         43.02      43.10         13.92      14.02         -5.18     -5.43         -0.30     -0.37          0.08         -0.06          8.05       8.81
  4.6   22.5    0.0   90.0   90.0         32.26      32.31         12.82      12.90         -3.53     -3.68         -0.20     -0.24          0.07         -0.05          8.90       9.60
  5.0   22.5    0.0   90.0   90.0         23.11      23.13         11.24      11.30         -2.23     -2.31         -0.12     -0.15          0.05         -0.04          8.83       9.46
  5.5   22.5    0.0   90.0   90.0         15.95      15.96          9.13       9.16         -1.34     -1.38         -0.07     -0.08          0.03         -0.03          7.71       8.23
  6.0   22.5    0.0   90.0   90.0         11.38      11.38          7.22       7.24         -0.86     -0.87         -0.04     -0.05          0.02         -0.02          6.33       6.72
  7.0   22.5    0.0   90.0   90.0          6.22       6.22          4.43       4.45         -0.40     -0.40         -0.02     -0.02          0.01         -0.01          4.04       4.22
  8.0   22.5    0.0   90.0   90.0          3.67       3.67          2.79       2.80         -0.21     -0.21         -0.01     -0.01          0.01         -0.01          2.58       2.65
  9.0   22.5    0.0   90.0   90.0          2.30       2.30          1.82       1.82         -0.12     -0.12          0.00      0.00          0.01          0.00          1.70       1.72
 10.0   22.5    0.0   90.0   90.0          1.51       1.51          1.23       1.23         -0.08     -0.08          0.00      0.00          0.00          0.00          1.15       1.16
  1.4   22.5   30.0    0.0    0.0      52266.33   52239.21      49321.07   49183.61        189.02    175.55        -24.30    -34.36        -67.84        -64.86      49062.26   47118.08
  1.6   22.5   30.0    0.0    0.0      28177.07   28165.26      25369.04   25287.21        293.70    287.34        -22.06    -26.28        -34.50        -38.60      25395.29   25342.74
  1.8   22.5   30.0    0.0    0.0      14990.79   14985.18      12722.88   12671.94        210.52    206.62        -20.67    -22.52        -18.89        -22.32      12763.63   12788.17
  2.0   22.5   30.0    0.0    0.0       7664.37    7661.26       5996.21    5963.75        111.84    109.45        -17.26    -18.57        -10.85        -12.19       5998.49    5998.91
  2.2   22.5   30.0    0.0    0.0       3713.70    3711.49       2543.74    2522.76         44.94     43.77        -13.43    -14.67         -6.49         -6.19       2518.11    2513.05
  2.4   22.5   30.0    0.0    0.0       1660.28    1659.18        858.27     845.34          8.49      8.28        -10.07    -11.21         -4.02         -2.83        822.53     818.78
  2.6   22.5   30.0    0.0    0.0        636.13     635.56         91.88      83.95         -7.78     -7.50         -7.41     -8.34         -2.57         -1.05         56.58      54.25
  2.8   22.5   30.0    0.0    0.0        151.06     150.71       -217.08    -221.97        -12.79    -12.39         -5.38     -6.09         -1.70         -0.17       -247.09    -248.85
  3.0   22.5   30.0    0.0    0.0        -61.28     -61.47       -310.45    -313.44        -12.44    -12.12         -3.87     -4.38         -1.17          0.22       -333.81    -335.37
  3.2   22.5   30.0    0.0    0.0       -140.81    -140.87       -309.96    -311.78        -10.08     -9.90         -2.75     -3.13         -0.84          0.36       -327.15    -328.54
  3.4   22.5   30.0    0.0    0.0       -158.91    -158.89       -274.27    -275.39         -7.36     -7.32         -1.95     -2.22         -0.62          0.38       -286.44    -287.64
  3.6   22.5   30.0    0.0    0.0       -150.89    -150.83       -230.03    -230.74         -4.99     -5.04         -1.38     -1.58         -0.47          0.35       -238.39    -239.43
  3.8   22.5   30.0    0.0    0.0       -133.56    -133.49       -188.23    -188.68         -3.16     -3.26         -0.98     -1.12         -0.37          0.31       -193.82    -194.75
  4.0   22.5   30.0    0.0    0.0       -114.48    -114.40       -152.53    -152.82         -1.84     -1.96         -0.70     -0.81         -0.30          0.26       -156.16    -157.05
  4.3   22.5   30.0    0.0    0.0        -88.76     -88.67       -111.15    -111.30         -0.60     -0.72         -0.44     -0.50         -0.22          0.20       -112.92    -113.81
  4.6   22.5   30.0    0.0    0.0        -68.48     -68.40        -81.87     -81.96          0.03     -0.06         -0.28     -0.32         -0.16          0.15        -82.62     -83.50
  5.0   22.5   30.0    0.0    0.0        -49.01     -48.95        -55.88     -55.94          0.38      0.32         -0.16     -0.18         -0.12          0.10        -55.99     -56.79
  5.5   22.5   30.0    0.0    0.0        -33.22     -33.18        -36.24     -36.27          0.48      0.44         -0.09     -0.10         -0.08          0.07        -36.05     -36.65
  6.0   22.5   30.0    0.0    0.0        -23.27     -23.23        -24.56     -24.58          0.44      0.42         -0.05     -0.06         -0.06          0.05        -24.30     -24.67
  7.0   22.5   30.0    0.0    0.0        -12.41     -12.38        -12.52     -12.52          0.30      0.29         -0.02     -0.02         -0.03          0.03        -12.29     -12.36
  8.0   22.5   30.0    0.0    0.0         -7.21      -7.20         -7.07      -7.07          0.20      0.19         -0.01     -0.01         -0.02          0.01         -6.91      -6.88
  9.0   22.5   30.0    0.0    0.0         -4.47      -4.46         -4.30      -4.30          0.13      0.13          0.00      0.00         -0.01          0.01         -4.19      -4.15
 10.0   22.5   30.0    0.0    0.0         -2.92      -2.92         -2.77      -2.77          0.09      0.09          0.00      0.00         -0.01          0.01         -2.69      -2.67
  1.2   22.5   30.0   30.0    0.0      90243.23   90202.82      85962.03   85770.85       -235.37   -255.03        -66.36    -79.69        -87.33       -121.30      85049.36   78057.19
  1.4   22.5   30.0   30.0    0.0      50292.64   50275.33      46364.71   46249.29        211.02    205.16        -35.09    -40.21        -39.60        -75.46      46189.80   45797.48
  1.6   22.5   30.0   30.0    0.0      28102.56   28094.36      24861.16   24788.10        225.32    221.88        -26.86    -28.66        -20.84        -45.36      24843.80   24887.94
  1.8   22.5   30.0   30.0    0.0      15202.31   15198.17      12775.80   12729.20        128.22    125.59        -21.58    -22.72        -11.69        -26.16      12747.25   12756.83
  2.0   22.5   30.0   30.0    0.0       7930.38    7927.82       6212.90    6182.92         47.41     45.68        -16.65    -17.90         -6.77        -14.45       6158.91    6154.86
  2.2   22.5   30.0   30.0    0.0       3981.46    3979.85       2798.91    2779.93          1.19      0.40        -12.46    -13.79         -4.01         -7.64       2735.54    2732.95
  2.4   22.5   30.0   30.0    0.0       1906.79    1906.04       1102.23    1090.72        -19.56    -19.68         -9.17    -10.38         -2.41         -3.82       1042.53    1042.55
  2.6   22.5   30.0   30.0    0.0        850.87     850.51        305.43     298.51        -25.46    -25.29         -6.68     -7.67         -1.48         -1.77        255.13     256.11
  2.8   22.5   30.0   30.0    0.0        331.83     331.59        -38.38     -42.57        -24.07    -23.85         -4.83     -5.58         -0.93         -0.72        -77.96     -77.08
  3.0   22.5   30.0   30.0    0.0         87.93      87.80       -164.36    -166.87        -19.90    -19.73         -3.46     -4.02         -0.61         -0.20       -194.05    -193.57
  3.2   22.5   30.0   30.0    0.0        -18.84     -18.88       -191.81    -193.30        -15.26    -15.18         -2.47     -2.88         -0.42          0.03       -213.38    -213.20
  3.4   22.5   30.0   30.0    0.0        -59.49     -59.49       -179.00    -179.88        -11.15    -11.16         -1.75     -2.05         -0.30          0.12       -194.34    -194.34
  3.6   22.5   30.0   30.0    0.0        -69.74     -69.72       -153.04    -153.58         -7.88     -7.97         -1.25     -1.46         -0.22          0.14       -163.82    -163.90
  3.8   22.5   30.0   30.0    0.0        -67.05     -67.02       -125.69    -126.02         -5.44     -5.57         -0.90     -1.05         -0.17          0.14       -133.19    -133.34
  4.0   22.5   30.0   30.0    0.0        -59.66     -59.62       -101.38    -101.58         -3.68     -3.83         -0.65     -0.76         -0.13          0.12       -106.57    -106.79
  4.3   22.5   30.0   30.0    0.0        -47.21     -47.16        -72.76     -72.86         -2.00     -2.13         -0.41     -0.47         -0.10          0.09        -75.73     -76.04
  4.6   22.5   30.0   30.0    0.0        -36.50     -36.46        -52.54     -52.59         -1.05     -1.15         -0.27     -0.30         -0.07          0.07        -54.23     -54.61
  5.0   22.5   30.0   30.0    0.0        -25.93     -25.89        -34.86     -34.89         -0.41     -0.47         -0.16     -0.17         -0.05          0.05        -35.66     -36.04
  5.5   22.5   30.0   30.0    0.0        -17.33     -17.30        -21.86     -21.88         -0.08     -0.11         -0.09     -0.09         -0.03          0.03        -22.16     -22.45
  6.0   22.5   30.0   30.0    0.0        -11.98     -11.96        -14.39     -14.39          0.04      0.02         -0.05     -0.05         -0.02          0.02        -14.48     -14.64
  7.0   22.5   30.0   30.0    0.0         -6.25      -6.24         -7.00      -7.00          0.08      0.08         -0.02     -0.02         -0.01          0.01         -6.97      -6.97
  8.0   22.5   30.0   30.0    0.0         -3.57      -3.57         -3.81      -3.82          0.07      0.07         -0.01     -0.01         -0.01          0.01         -3.77      -3.74
  9.0   22.5   30.0   30.0    0.0         -2.19      -2.18         -2.26      -2.26          0.05      0.05          0.00      0.00          0.00          0.00         -2.22      -2.19
 10.0   22.5   30.0   30.0    0.0         -1.41      -1.41         -1.42      -1.43          0.04      0.04          0.00      0.00          0.00          0.00         -1.40      -1.38
  1.2   22.5   30.0   30.0   45.0      87712.97   87671.88      83761.62   83569.38       -248.28   -269.59        -62.05    -76.12        -86.47       -118.86      82838.31   75810.55
  1.4   22.5   30.0   30.0   45.0      48798.81   48781.27      45044.17   44929.18        207.94    201.52        -34.20    -39.66        -38.88        -74.05      44868.88   44685.52
  1.6   22.5   30.0   30.0   45.0      27312.82   27304.60      24146.03   24073.30        234.66    231.27        -27.00    -28.84        -20.46        -44.69      24139.67   24291.73
  1.8   22.5   30.0   30.0   45.0      14773.29   14769.19      12378.93   12332.50        138.77    136.41        -21.93    -23.01        -11.53        -25.81      12361.96   12414.15
  2.0   22.5   30.0   30.0   45.0       7681.04    7678.53       5979.34    5949.41         55.61     54.13        -16.95    -18.14         -6.71        -14.26       5934.08    5945.47
  2.2   22.5   30.0   30.0   45.0       3826.04    3824.47       2652.51    2633.54          6.97      6.35        -12.69    -13.97         -4.00         -7.51       2595.17    2597.95
  2.4   22.5   30.0   30.0   45.0       1803.96    1803.24       1005.19     993.66        -15.58    -15.59         -9.33    -10.51         -2.42         -3.74        949.57     951.38
  2.6   22.5   30.0   30.0   45.0        779.57     779.20        238.12     231.16        -22.70    -22.46         -6.79     -7.76         -1.49         -1.71        190.60     192.08
  2.8   22.5   30.0   30.0   45.0        280.55     280.32        -86.75     -90.98        -22.13    -21.85         -4.91     -5.64         -0.95         -0.67       -124.39    -123.54
  3.0   22.5   30.0   30.0   45.0         50.01      49.89       -200.11    -202.66        -18.49    -18.28         -3.52     -4.06         -0.62         -0.17       -228.40    -228.19
  3.2   22.5   30.0   30.0   45.0        -47.50     -47.54       -218.83    -220.34        -14.20    -14.09         -2.50     -2.90         -0.43          0.06       -239.34    -239.57
  3.4   22.5   30.0   30.0   45.0        -81.57     -81.56       -199.79    -200.69        -10.34    -10.33         -1.78     -2.07         -0.31          0.14       -214.33    -214.78
  3.6   22.5   30.0   30.0   45.0        -87.01     -86.98       -169.30    -169.84         -7.24     -7.31         -1.26     -1.48         -0.23          0.16       -179.44    -179.99
  3.8   22.5   30.0   30.0   45.0        -80.75     -80.71       -138.57    -138.91         -4.93     -5.04         -0.91     -1.06         -0.18          0.15       -145.57    -146.16
  4.0   22.5   30.0   30.0   45.0        -70.66     -70.61       -111.71    -111.91         -3.27     -3.40         -0.66     -0.76         -0.14          0.13       -116.49    -117.10
  4.3   22.5   30.0   30.0   45.0        -55.28     -55.23        -80.33     -80.43         -1.68     -1.81         -0.41     -0.47         -0.10          0.10        -83.00     -83.63
  4.6   22.5   30.0   30.0   45.0        -42.55     -42.50        -58.20     -58.26         -0.81     -0.91         -0.27     -0.30         -0.08          0.08        -59.67     -60.29
  5.0   22.5   30.0   30.0   45.0        -30.16     -30.12        -38.83     -38.85         -0.24     -0.30         -0.16     -0.18         -0.06          0.05        -39.46     -40.00
  5.5   22.5   30.0   30.0   45.0        -20.15     -20.12        -24.50     -24.51          0.03      0.00         -0.09     -0.09         -0.04          0.04        -24.68     -25.06
  6.0   22.5   30.0   30.0   45.0        -13.93     -13.90        -16.20     -16.21          0.12      0.10         -0.05     -0.05         -0.03          0.02        -16.22     -16.42
  7.0   22.5   30.0   30.0   45.0         -7.26      -7.24         -7.93      -7.94          0.12      0.12         -0.02     -0.02         -0.01          0.01         -7.87      -7.88
  8.0   22.5   30.0   30.0   45.0         -4.15      -4.14         -4.34      -4.35          0.09      0.09         -0.01     -0.01         -0.01          0.01         -4.28      -4.24
  9.0   22.5   30.0   30.0   45.0         -2.54      -2.53         -2.58      -2.58          0.06      0.06          0.00      0.00         -0.01          0.00         -2.53      -2.50
 10.0   22.5   30.0   30.0   45.0         -1.64      -1.63         -1.63      -1.63          0.05      0.04          0.00      0.00          0.00          0.00         -1.59      -1.57
  1.2   22.5   30.0   30.0   90.0      88157.73   88114.74      84429.81   84231.21       -228.89   -251.50        -56.69    -71.67        -96.40       -111.58      83514.00   77147.13
  1.4   22.5   30.0   30.0   90.0      48800.60   48782.37      45167.30   45049.38        218.26    210.40        -32.31    -38.20        -44.16        -70.01      44994.61   45066.64
  1.6   22.5   30.0   30.0   90.0      27282.13   27273.57      24185.50   24111.14        242.07    237.43        -25.96    -28.03        -23.34        -42.55      24181.36   24389.74
  1.8   22.5   30.0   30.0   90.0      14737.50   14733.22      12385.65   12338.33        143.54    140.21        -21.24    -22.47        -13.18        -24.62      12370.18   12423.08
  2.0   22.5   30.0   30.0   90.0       7642.66    7640.13       5967.79    5937.42         58.66     56.51        -16.48    -17.78         -7.70        -13.54       5923.61    5927.01
  2.2   22.5   30.0   30.0   90.0       3788.71    3787.13       2632.75    2613.47          9.00      7.97        -12.37    -13.73         -4.61         -7.06       2576.17    2572.83
  2.4   22.5   30.0   30.0   90.0       1770.17    1769.41        983.30     971.53        -14.14    -14.38         -9.12    -10.36         -2.82         -3.44        928.27     926.62
  2.6   22.5   30.0   30.0   90.0        750.27     749.86        217.16     210.00        -21.63    -21.51         -6.65     -7.67         -1.76         -1.50        170.14     169.88
  2.8   22.5   30.0   30.0   90.0        255.76     255.48       -105.54    -109.92        -21.29    -21.08         -4.81     -5.59         -1.14         -0.52       -142.72    -142.74
  3.0   22.5   30.0   30.0   90.0         29.26      29.10       -216.40    -219.06        -17.81    -17.64         -3.45     -4.03         -0.76         -0.06       -244.28    -244.54
  3.2   22.5   30.0   30.0   90.0        -64.81     -64.87       -232.74    -234.33        -13.64    -13.56         -2.46     -2.88         -0.53          0.14       -252.89    -253.41
  3.4   22.5   30.0   30.0   90.0        -96.00     -96.01       -211.59    -212.55         -9.87     -9.88         -1.75     -2.05         -0.39          0.20       -225.81    -226.48
  3.6   22.5   30.0   30.0   90.0        -99.09     -99.07       -179.29    -179.88         -6.84     -6.93         -1.24     -1.46         -0.29          0.21       -189.16    -189.89
  3.8   22.5   30.0   30.0   90.0        -90.90     -90.86       -147.04    -147.41         -4.59     -4.72         -0.89     -1.05         -0.23          0.19       -153.80    -154.55
  4.0   22.5   30.0   30.0   90.0        -79.22     -79.18       -118.91    -119.14         -2.98     -3.13         -0.65     -0.76         -0.18          0.16       -123.49    -124.24
  4.3   22.5   30.0   30.0   90.0        -61.99     -61.94        -86.01     -86.14         -1.46     -1.60         -0.41     -0.47         -0.13          0.13        -88.52     -89.25
  4.6   22.5   30.0   30.0   90.0        -47.87     -47.82        -62.74     -62.81         -0.63     -0.74         -0.27     -0.30         -0.10          0.10        -64.07     -64.77
  5.0   22.5   30.0   30.0   90.0        -34.14     -34.10        -42.23     -42.27         -0.11     -0.18         -0.16     -0.17         -0.07          0.07        -42.76     -43.35
  5.5   22.5   30.0   30.0   90.0        -22.99     -22.95        -26.94     -26.96          0.12      0.09         -0.08     -0.09         -0.05          0.04        -27.05     -27.44
  6.0   22.5   30.0   30.0   90.0        -16.00     -15.97        -18.00     -18.01          0.18      0.17         -0.05     -0.05         -0.03          0.03        -17.95     -18.16
  7.0   22.5   30.0   30.0   90.0         -8.44      -8.42         -8.96      -8.96          0.16      0.16         -0.02     -0.02         -0.02          0.02         -8.86      -8.86
  8.0   22.5   30.0   30.0   90.0         -4.86      -4.85         -4.97      -4.97          0.12      0.11         -0.01     -0.01         -0.01          0.01         -4.88      -4.84
  9.0   22.5   30.0   30.0   90.0         -2.99      -2.99         -2.98      -2.98          0.08      0.08          0.00      0.00         -0.01          0.01         -2.92      -2.88
 10.0   22.5   30.0   30.0   90.0         -1.94      -1.94         -1.90      -1.90          0.06      0.05          0.00      0.00          0.00          0.00         -1.85      -1.83
  1.2   22.5   30.0   30.0  135.0      89517.12   89473.20      85878.70   85675.97       -205.43   -228.76        -54.44    -69.77       -107.35       -105.57      84974.42   78872.02
  1.4   22.5   30.0   30.0  135.0      49266.10   49247.64      45688.18   45568.49        231.21    221.76        -30.73    -37.00        -50.23        -66.24      45521.05   45720.80
  1.6   22.5   30.0   30.0  135.0      27476.02   27467.35      24420.85   24345.55        247.17    241.10        -24.79    -27.19        -26.64        -40.44      24417.03   24657.49
  1.8   22.5   30.0   30.0  135.0      14819.96   14815.50      12497.91   12449.92        145.14    140.81        -20.40    -21.88        -15.04        -23.40      12480.95   12536.32
  2.0   22.5   30.0   30.0  135.0       7673.59    7670.93       6019.42    5988.63         58.99     56.22        -15.90    -17.38         -8.79        -12.81       5973.72    5973.99
  2.2   22.5   30.0   30.0  135.0       3795.72    3794.03       2654.13    2634.58          9.00      7.59        -11.99    -13.47         -5.29         -6.59       2596.42    2590.14
  2.4   22.5   30.0   30.0  135.0       1766.52    1765.68        989.85     977.86        -14.14    -14.63         -8.86    -10.19         -3.26         -3.12        934.05     930.40
  2.6   22.5   30.0   30.0  135.0        742.32     741.86        216.62     209.31        -21.55    -21.60         -6.48     -7.56         -2.07         -1.28        169.13     167.56
  2.8   22.5   30.0   30.0  135.0        246.50     246.18       -109.27    -113.78        -21.13    -21.04         -4.70     -5.52         -1.35         -0.36       -146.72    -147.61
  3.0   22.5   30.0   30.0  135.0         20.06      19.87       -221.40    -224.16        -17.62    -17.53         -3.38     -3.98         -0.92          0.06       -249.40    -250.28
  3.2   22.5   30.0   30.0  135.0        -73.38     -73.46       -238.06    -239.72        -13.44    -13.42         -2.41     -2.85         -0.65          0.23       -258.24    -259.21
  3.4   22.5   30.0   30.0  135.0       -103.75    -103.77       -216.78    -217.79         -9.67     -9.73         -1.71     -2.03         -0.48          0.27       -230.97    -231.96
  3.6   22.5   30.0   30.0  135.0       -105.98    -105.97       -184.14    -184.77         -6.66     -6.78         -1.22     -1.45         -0.36          0.26       -193.96    -194.90
  3.8   22.5   30.0   30.0  135.0        -96.97     -96.94       -151.47    -151.87         -4.42     -4.58         -0.87     -1.04         -0.28          0.23       -158.18    -159.06
  4.0   22.5   30.0   30.0  135.0        -84.57     -84.53       -122.91    -123.17         -2.83     -3.01         -0.63     -0.75         -0.22          0.20       -127.43    -128.26
  4.3   22.5   30.0   30.0  135.0        -66.38     -66.34        -89.40     -89.54         -1.34     -1.49         -0.40     -0.47         -0.16          0.15        -91.85     -92.61
  4.6   22.5   30.0   30.0  135.0        -51.49     -51.45        -65.59     -65.67         -0.54     -0.65         -0.26     -0.30         -0.12          0.11        -66.87     -67.56
  5.0   22.5   30.0   30.0  135.0        -36.96     -36.92        -44.50     -44.55         -0.04     -0.10         -0.15     -0.17         -0.09          0.08        -44.98     -45.55
  5.5   22.5   30.0   30.0  135.0        -25.08     -25.04        -28.65     -28.67          0.18      0.15         -0.08     -0.09         -0.06          0.05        -28.72     -29.09
  6.0   22.5   30.0   30.0  135.0        -17.57     -17.54        -19.30     -19.31          0.23      0.21         -0.05     -0.05         -0.04          0.04        -19.22     -19.41
  7.0   22.5   30.0   30.0  135.0         -9.37      -9.35         -9.74      -9.75          0.19      0.18         -0.02     -0.02         -0.02          0.02         -9.62      -9.61
  8.0   22.5   30.0   30.0  135.0         -5.45      -5.43         -5.47      -5.47          0.13      0.13         -0.01     -0.01         -0.01          0.01         -5.37      -5.32
  9.0   22.5   30.0   30.0  135.0         -3.38      -3.37         -3.31      -3.31          0.09      0.09          0.00      0.00         -0.01          0.01         -3.24      -3.20
 10.0   22.5   30.0   30.0  135.0         -2.21      -2.20         -2.12      -2.13          0.06      0.06          0.00      0.00         -0.01          0.00         -2.07      -2.05
  1.2   22.5   30.0   30.0  180.0      90468.53   90425.56      86755.74   86554.93       -198.86   -222.09        -57.11    -72.00       -111.13       -105.34      85855.56   79359.03
  1.4   22.5   30.0   30.0  180.0      49639.73   49621.55      46031.57   45912.49        235.44    225.70        -30.58    -36.96        -52.63        -65.35      45867.60   45999.75
  1.6   22.5   30.0   30.0  180.0      27632.17   27623.55      24568.59   24493.53        246.63    240.46        -24.38    -26.98        -27.97        -39.76      24563.98   24811.74
  1.8   22.5   30.0   30.0  180.0      14892.96   14888.45      12570.22   12522.28        143.51    139.17        -20.08    -21.72        -15.78        -22.97      12551.54   12621.52
  2.0   22.5   30.0   30.0  180.0       7711.59    7708.86       6059.11    6028.29         57.42     54.62        -15.69    -17.27         -9.24        -12.53       6011.67    6021.60
  2.2   22.5   30.0   30.0  180.0       3817.11    3815.39       2677.84    2658.25          7.76      6.28        -11.84    -13.38         -5.58         -6.41       2618.70    2617.21
  2.4   22.5   30.0   30.0  180.0       1779.20    1778.34       1004.83     992.82        -15.02    -15.59         -8.77    -10.13         -3.46         -2.99        947.97     946.10
  2.6   22.5   30.0   30.0  180.0        750.02     749.56        226.40     219.08        -22.12    -22.26         -6.41     -7.51         -2.20         -1.19        178.17     176.86
  2.8   22.5   30.0   30.0  180.0        251.20     250.90       -102.79    -107.29        -21.48    -21.48         -4.65     -5.48         -1.45         -0.30       -140.74    -142.00
  3.0   22.5   30.0   30.0  180.0         22.88      22.71       -217.09    -219.84        -17.83    -17.81         -3.34     -3.95         -0.99          0.11       -245.43    -246.83
  3.2   22.5   30.0   30.0  180.0        -71.76     -71.83       -235.20    -236.87        -13.57    -13.60         -2.38     -2.83         -0.71          0.27       -255.63    -257.07
  3.4   22.5   30.0   30.0  180.0       -102.90    -102.91       -214.92    -215.94         -9.76     -9.85         -1.69     -2.02         -0.52          0.30       -229.28    -230.64
  3.6   22.5   30.0   30.0  180.0       -105.64    -105.61       -182.97    -183.60         -6.73     -6.87         -1.21     -1.44         -0.39          0.29       -192.91    -194.10
  3.8   22.5   30.0   30.0  180.0        -96.95     -96.92       -150.77    -151.18         -4.47     -4.64         -0.86     -1.03         -0.31          0.25       -157.57    -158.60
  4.0   22.5   30.0   30.0  180.0        -84.75     -84.71       -122.53    -122.80         -2.87     -3.05         -0.63     -0.74         -0.24          0.21       -127.13    -128.02
  4.3   22.5   30.0   30.0  180.0        -66.73     -66.68        -89.33     -89.47         -1.36     -1.52         -0.40     -0.46         -0.18          0.16        -91.82     -92.59
  4.6   22.5   30.0   30.0  180.0        -51.91     -51.86        -65.68     -65.77         -0.55     -0.67         -0.26     -0.30         -0.13          0.12        -66.99     -67.65
  5.0   22.5   30.0   30.0  180.0        -37.38     -37.34        -44.69     -44.74         -0.04     -0.11         -0.15     -0.17         -0.10          0.09        -45.19     -45.72
  5.5   22.5   30.0   30.0  180.0        -25.46     -25.42        -28.87     -28.90          0.18      0.14         -0.08     -0.09         -0.06          0.06        -28.95     -29.28
  6.0   22.5   30.0   30.0  180.0        -17.90     -17.87        -19.51     -19.52          0.23      0.21         -0.05     -0.05         -0.05          0.04        -19.44     -19.60
  7.0   22.5   30.0   30.0  180.0         -9.60      -9.58         -9.91      -9.91          0.19      0.18         -0.02     -0.02         -0.02          0.02         -9.79      -9.77
  8.0   22.5   30.0   30.0  180.0         -5.60      -5.59         -5.59      -5.59          0.14      0.13         -0.01     -0.01         -0.01          0.01         -5.49      -5.44
  9.0   22.5   30.0   30.0  180.0         -3.49      -3.48         -3.40      -3.40          0.09      0.09          0.00      0.00         -0.01          0.01         -3.32      -3.28
 10.0   22.5   30.0   30.0  180.0         -2.28      -2.28         -2.19      -2.19          0.07      0.06          0.00      0.00         -0.01          0.00         -2.14      -2.11
  1.2   22.5   30.0   30.0  225.0      92332.22   92290.16      88314.11   88115.94       -193.60   -215.19        -62.02    -75.98       -110.40       -108.59      87420.34   80580.87
  1.4   22.5   30.0   30.0  225.0      50763.03   50744.95      46992.22   46873.58        235.80    226.84        -31.62    -37.65        -52.44        -67.10      46828.66   46700.23
  1.6   22.5   30.0   30.0  225.0      28221.95   28213.33      25084.51   25009.61        238.50    232.53        -24.42    -26.98        -27.83        -40.60      25071.74   25218.84
  1.8   22.5   30.0   30.0  225.0      15213.26   15208.76      12856.53   12808.70        135.06    130.64        -19.91    -21.59        -15.66        -23.41      12829.27   12867.40
  2.0   22.5   30.0   30.0  225.0       7899.70    7896.96       6229.84    6199.08         50.97     48.04        -15.51    -17.14         -9.15        -12.78       6175.83    6176.88
  2.2   22.5   30.0   30.0  225.0       3936.31    3934.60       2787.06    2767.56          3.22      1.65        -11.71    -13.28         -5.51         -6.56       2723.40    2719.69
  2.4   22.5   30.0   30.0  225.0       1859.50    1858.65       1078.87    1066.94        -18.15    -18.79         -8.67    -10.05         -3.40         -3.10       1018.93    1016.54
  2.6   22.5   30.0   30.0  225.0        806.65     806.20        278.84     271.59        -24.30    -24.49         -6.35     -7.45         -2.17         -1.26        228.49     227.04
  2.8   22.5   30.0   30.0  225.0        292.50     292.21        -64.43     -68.86        -23.03    -23.08         -4.61     -5.44         -1.42         -0.35       -103.88    -105.15
  3.0   22.5   30.0   30.0  225.0         53.78      53.62       -188.33    -191.03        -18.97    -18.98         -3.31     -3.92         -0.97          0.07       -217.77    -219.09
  3.2   22.5   30.0   30.0  225.0        -48.16     -48.23       -213.21    -214.85        -14.43    -14.48         -2.36     -2.81         -0.69          0.24       -234.46    -235.75
  3.4   22.5   30.0   30.0  225.0        -84.58     -84.59       -197.83    -198.83        -10.43    -10.53         -1.68     -2.01         -0.50          0.28       -212.84    -213.97
  3.6   22.5   30.0   30.0  225.0        -91.20     -91.18       -169.50    -170.12         -7.25     -7.40         -1.20     -1.43         -0.38          0.27       -179.95    -180.89
  3.8   22.5   30.0   30.0  225.0        -85.44     -85.41       -140.03    -140.43         -4.90     -5.07         -0.86     -1.03         -0.30          0.24       -147.24    -148.00
  4.0   22.5   30.0   30.0  225.0        -75.46     -75.42       -113.87    -114.13         -3.22     -3.40         -0.62     -0.74         -0.24          0.20       -118.80    -119.44
  4.3   22.5   30.0   30.0  225.0        -59.86     -59.82        -82.93     -83.07         -1.63     -1.79         -0.39     -0.46         -0.17          0.15        -85.68     -86.22
  4.6   22.5   30.0   30.0  225.0        -46.72     -46.68        -60.86     -60.94         -0.75     -0.87         -0.26     -0.30         -0.13          0.12        -62.36     -62.85
  5.0   22.5   30.0   30.0  225.0        -33.72     -33.68        -41.29     -41.34         -0.19     -0.26         -0.15     -0.17         -0.09          0.08        -41.93     -42.34
  5.5   22.5   30.0   30.0  225.0        -23.00     -22.97        -26.59     -26.62          0.08      0.04         -0.08     -0.09         -0.06          0.05        -26.76     -27.04
  6.0   22.5   30.0   30.0  225.0        -16.19     -16.16        -17.93     -17.94          0.16      0.14         -0.05     -0.05         -0.04          0.04        -17.92     -18.06
  7.0   22.5   30.0   30.0  225.0         -8.70      -8.68         -9.08      -9.08          0.15      0.15         -0.02     -0.02         -0.02          0.02         -8.99      -8.97
  8.0   22.5   30.0   30.0  225.0         -5.09      -5.08         -5.11      -5.12          0.11      0.11         -0.01     -0.01         -0.01          0.01         -5.03      -4.98
  9.0   22.5   30.0   30.0  225.0         -3.17      -3.17         -3.11      -3.11          0.08      0.08          0.00      0.00         -0.01          0.01         -3.05      -3.01
 10.0   22.5   30.0   30.0  225.0         -2.08      -2.08         -2.00      -2.00          0.06      0.06          0.00      0.00         -0.01          0.00         -1.96      -1.93
  1.2   22.5   30.0   30.0  270.0      94565.95   94523.89      90171.00   89972.73       -185.90   -205.57        -65.72    -79.01       -107.02       -112.85      89284.42   82580.19
  1.4   22.5   30.0   30.0  270.0      52265.83   52247.76      48290.34   48170.92        233.16    225.44        -33.05    -38.44        -50.51        -70.22      48122.96   47713.10
  1.6   22.5   30.0   30.0  270.0      29049.31   29040.72      25817.46   25742.22        225.75    220.15        -24.69    -26.99        -26.72        -42.35      25791.33   25777.83
  1.8   22.5   30.0   30.0  270.0      15672.88   15668.44      13271.11   13223.20        122.71    118.22        -19.83    -21.43        -14.96        -24.40      13231.08   13200.02
  2.0   22.5   30.0   30.0  270.0       8172.17    8169.45       6477.59    6446.87         41.91     38.86        -15.38    -16.98         -8.68        -13.38       6414.42    6387.93
  2.2   22.5   30.0   30.0  270.0       4109.64    4107.94       2944.83    2925.40         -2.99     -4.60        -11.59    -13.16         -5.18         -6.94       2875.09    2860.97
  2.4   22.5   30.0   30.0  270.0       1976.58    1975.77       1185.21    1173.38        -22.39    -23.02         -8.58     -9.97         -3.17         -3.35       1121.27    1115.36
  2.6   22.5   30.0   30.0  270.0        889.56     889.12        353.90     346.75        -27.26    -27.43         -6.29     -7.40         -1.99         -1.45        300.84     298.64
  2.8   22.5   30.0   30.0  270.0        353.35     353.06         -9.48     -13.85        -25.18    -25.19         -4.57     -5.41         -1.29         -0.48        -50.85     -51.78
  3.0   22.5   30.0   30.0  270.0         99.68      99.50       -146.96    -149.61        -20.56    -20.56         -3.29     -3.90         -0.87         -0.03       -177.82    -178.38
  3.2   22.5   30.0   30.0  270.0        -12.79     -12.87       -181.37    -182.97        -15.65    -15.69         -2.35     -2.80         -0.61          0.16       -203.72    -204.13
  3.4   22.5   30.0   30.0  270.0        -56.83     -56.86       -172.87    -173.84        -11.38    -11.48         -1.67     -2.00         -0.44          0.22       -188.75    -189.03
  3.6   22.5   30.0   30.0  270.0        -69.11     -69.11       -149.64    -150.24         -8.01     -8.17         -1.19     -1.43         -0.33          0.22       -160.79    -160.96
  3.8   22.5   30.0   30.0  270.0        -67.61     -67.60       -124.02    -124.40         -5.51     -5.69         -0.86     -1.02         -0.26          0.20       -131.78    -131.90
  4.0   22.5   30.0   30.0  270.0        -60.91     -60.89       -100.80    -101.05         -3.72     -3.91         -0.62     -0.74         -0.20          0.17       -106.19    -106.30
  4.3   22.5   30.0   30.0  270.0        -48.94     -48.91        -73.12     -73.25         -2.01     -2.17         -0.39     -0.46         -0.15          0.13        -76.22     -76.38
  4.6   22.5   30.0   30.0  270.0        -38.37     -38.33        -53.35     -53.42         -1.05     -1.17         -0.26     -0.30         -0.11          0.10        -55.12     -55.35
  5.0   22.5   30.0   30.0  270.0        -27.72     -27.69        -35.89     -35.94         -0.40     -0.48         -0.15     -0.17         -0.08          0.07        -36.73     -36.99
  5.5   22.5   30.0   30.0  270.0        -18.89     -18.86        -22.90     -22.92         -0.07     -0.11         -0.08     -0.09         -0.05          0.05        -23.20     -23.41
  6.0   22.5   30.0   30.0  270.0        -13.28     -13.25        -15.31     -15.32          0.05      0.03         -0.05     -0.05         -0.04          0.03        -15.40     -15.51
  7.0   22.5   30.0   30.0  270.0         -7.13      -7.11         -7.67      -7.67          0.10      0.09         -0.02     -0.02         -0.02          0.02         -7.63      -7.61
  8.0   22.5   30.0   30.0  270.0         -4.17      -4.16         -4.29      -4.29          0.08      0.08         -0.01     -0.01         -0.01          0.01         -4.24      -4.19
  9.0   22.5   30.0   30.0  270.0         -2.60      -2.59         -2.59      -2.59          0.06      0.06          0.00      0.00         -0.01          0.01         -2.55      -2.51
 10.0   22.5   30.0   30.0  270.0         -1.70      -1.70         -1.66      -1.66          0.04      0.04          0.00      0.00          0.00          0.00         -1.63      -1.61
  1.2   22.5   30.0   30.0  315.0      93880.16   93838.96      89372.37   89176.70       -201.62   -220.56        -67.33    -80.44        -97.69       -118.01      88478.59   81889.00
  1.4   22.5   30.0   30.0  315.0      52174.00   52156.31      48132.91   48014.55        223.09    216.61        -34.46    -39.47        -45.38        -73.64      47960.22   47472.94
  1.6   22.5   30.0   30.0  315.0      29056.60   29048.15      25782.75   25708.08        219.59    214.98        -25.65    -27.65        -23.94        -44.29      25753.49   25700.05
  1.8   22.5   30.0   30.0  315.0      15699.62   15695.31      13269.98   13222.49        119.14    115.31        -20.47    -21.85        -13.38        -25.52      13228.37   13183.93
  2.0   22.5   30.0   30.0  315.0       8202.64    8200.03       6488.98    6458.61         39.90     37.26        -15.81    -17.26         -7.73        -14.06       6425.15    6395.21
  2.2   22.5   30.0   30.0  315.0       4138.92    4137.28       2960.67    2941.47         -4.17     -5.54        -11.88    -13.35         -4.58         -7.38       2890.60    2876.25
  2.4   22.5   30.0   30.0  315.0       2002.79    2002.02       1201.67    1190.02        -23.20    -23.67         -8.77    -10.09         -2.77         -3.65       1137.53    1132.34
  2.6   22.5   30.0   30.0  315.0        912.21     911.81        369.32     362.30        -27.90    -27.94         -6.41     -7.48         -1.71         -1.65        316.08     314.82
  2.8   22.5   30.0   30.0  315.0        372.59     372.32          4.28       0.01        -25.72    -25.64         -4.65     -5.46         -1.09         -0.63        -37.28     -37.28
  3.0   22.5   30.0   30.0  315.0        115.90     115.73       -134.96    -137.53        -21.03    -20.96         -3.34     -3.94         -0.72         -0.14       -166.02    -165.76
  3.2   22.5   30.0   30.0  315.0          0.86       0.79       -171.02    -172.56        -16.05    -16.05         -2.39     -2.82         -0.50          0.07       -193.56    -193.28
  3.4   22.5   30.0   30.0  315.0        -45.32     -45.35       -163.97    -164.90        -11.72    -11.79         -1.70     -2.01         -0.36          0.15       -180.03    -179.77
  3.6   22.5   30.0   30.0  315.0        -59.37     -59.38       -142.00    -142.56         -8.30     -8.44         -1.21     -1.44         -0.26          0.17       -153.31    -153.07
  3.8   22.5   30.0   30.0  315.0        -59.35     -59.34       -117.44    -117.79         -5.76     -5.93         -0.87     -1.03         -0.20          0.16       -125.36    -125.17
  4.0   22.5   30.0   30.0  315.0        -53.86     -53.84        -95.13     -95.36         -3.93     -4.11         -0.63     -0.74         -0.16          0.14       -100.65    -100.54
  4.3   22.5   30.0   30.0  315.0        -43.35     -43.32        -68.56     -68.67         -2.18     -2.33         -0.40     -0.46         -0.12          0.11        -71.76     -71.80
  4.6   22.5   30.0   30.0  315.0        -33.87     -33.84        -49.65     -49.71         -1.18     -1.30         -0.26     -0.30         -0.09          0.08        -51.51     -51.68
  5.0   22.5   30.0   30.0  315.0        -24.32     -24.29        -33.07     -33.10         -0.50     -0.57         -0.15     -0.17         -0.06          0.06        -33.97     -34.21
  5.5   22.5   30.0   30.0  315.0        -16.43     -16.41        -20.83     -20.85         -0.14     -0.18         -0.08     -0.09         -0.04          0.04        -21.20     -21.40
  6.0   22.5   30.0   30.0  315.0        -11.46     -11.44        -13.78     -13.79          0.00     -0.02         -0.05     -0.05         -0.03          0.03        -13.91     -14.03
  7.0   22.5   30.0   30.0  315.0         -6.08      -6.06         -6.77      -6.77          0.06      0.06         -0.02     -0.02         -0.01          0.01         -6.76      -6.75
  8.0   22.5   30.0   30.0  315.0         -3.52      -3.51         -3.73      -3.73          0.06      0.06         -0.01     -0.01         -0.01          0.01         -3.70      -3.66
  9.0   22.5   30.0   30.0  315.0         -2.18      -2.17         -2.23      -2.23          0.05      0.04          0.00      0.00         -0.01          0.00         -2.20      -2.17
 10.0   22.5   30.0   30.0  315.0         -1.42      -1.42         -1.42      -1.42          0.03      0.03          0.00      0.00          0.00          0.00         -1.39      -1.37
  1.2   22.5   30.0   60.0    0.0      81841.48   81828.25      74577.18   74455.52        166.96    170.22        -93.63    -93.41        -14.89       -141.56      74264.58   74215.11
  1.4   22.5   30.0   60.0    0.0      49307.58   49301.33      43997.09   43909.26        150.90    156.08        -46.74    -44.78         -8.35        -89.82      43841.42   43660.71
  1.6   22.5   30.0   60.0    0.0      27975.90   27971.90      24276.30   24215.71         28.54     30.06        -28.70    -28.50         -5.92        -52.58      24100.58   23979.08
  1.8   22.5   30.0   60.0    0.0      15301.16   15298.74      12779.51   12739.42        -45.14    -45.64        -19.35    -20.44         -3.79        -29.78      12599.42   12552.77
  2.0   22.5   30.0   60.0    0.0       8172.63    8171.14       6471.16    6445.30        -73.16    -74.11        -13.52    -15.18         -2.21        -16.48       6310.36    6299.03
  2.2   22.5   30.0   60.0    0.0       4292.89    4292.15       3148.04    3131.99        -75.97    -76.60         -9.59    -11.34         -1.18         -8.95       3016.65    3017.31
  2.4   22.5   30.0   60.0    0.0       2228.12    2227.82       1456.29    1446.65        -67.31    -67.60         -6.87     -8.43         -0.55         -4.78       1354.62    1357.90
  2.6   22.5   30.0   60.0    0.0       1147.66    1147.54        624.68     619.02        -54.83    -54.96         -4.94     -6.21         -0.20         -2.52        548.68     551.55
  2.8   22.5   30.0   60.0    0.0        589.73     589.71        232.83     229.59        -42.40    -42.53         -3.56     -4.53         -0.02         -1.32        177.33     179.20
  3.0   22.5   30.0   60.0    0.0        304.62     304.67         58.93      57.16        -31.72    -31.90         -2.57     -3.27          0.06         -0.69         19.00      20.08
  3.2   22.5   30.0   60.0    0.0        160.04     160.14        -10.78     -11.71        -23.24    -23.49         -1.86     -2.35          0.09         -0.36        -39.29     -38.67
  3.4   22.5   30.0   60.0    0.0         87.02      87.12        -33.07     -33.52        -16.83    -17.13         -1.35     -1.69          0.10         -0.20        -53.39     -52.99
  3.6   22.5   30.0   60.0    0.0         50.06      50.16        -35.39     -35.58        -12.14    -12.45         -0.98     -1.21          0.09         -0.12        -49.90     -49.58
  3.8   22.5   30.0   60.0    0.0         31.13      31.23        -30.45     -30.49         -8.77     -9.07         -0.72     -0.88          0.08         -0.07        -40.86     -40.58
  4.0   22.5   30.0   60.0    0.0         21.18      21.28        -23.78     -23.75         -6.39     -6.65         -0.53     -0.64          0.07         -0.05        -31.32     -31.05
  4.3   22.5   30.0   60.0    0.0         13.90      13.97        -14.87     -14.81         -4.05     -4.25         -0.35     -0.40          0.06         -0.03        -19.63     -19.37
  4.6   22.5   30.0   60.0    0.0         10.39      10.44         -8.57      -8.52         -2.66     -2.79         -0.23     -0.26          0.04         -0.03        -11.66     -11.43
  5.0   22.5   30.0   60.0    0.0          7.79       7.81         -3.58      -3.55         -1.60     -1.67         -0.14     -0.16          0.03         -0.02         -5.41      -5.19
  5.5   22.5   30.0   60.0    0.0          5.75       5.77         -0.64      -0.62         -0.92     -0.95         -0.08     -0.09          0.02         -0.01         -1.66      -1.46
  6.0   22.5   30.0   60.0    0.0          4.35       4.36          0.53       0.54         -0.56     -0.58         -0.05     -0.05          0.02         -0.01         -0.08       0.10
  7.0   22.5   30.0   60.0    0.0          2.58       2.59          1.01       1.02         -0.25     -0.25         -0.02     -0.02          0.01         -0.01          0.76       0.86
  8.0   22.5   30.0   60.0    0.0          1.61       1.61          0.87       0.87         -0.12     -0.12         -0.01     -0.01          0.01          0.00          0.74       0.79
  9.0   22.5   30.0   60.0    0.0          1.05       1.05          0.66       0.66         -0.07     -0.07          0.00      0.00          0.00          0.00          0.59       0.61
 10.0   22.5   30.0   60.0    0.0          0.71       0.71          0.49       0.49         -0.04     -0.04          0.00      0.00          0.00          0.00          0.44       0.45
  1.2   22.5   30.0   60.0   45.0      78817.09   78803.43      71902.20   71781.26        150.46    152.98        -90.25    -90.95        -12.93       -138.06      71581.29   72371.96
  1.4   22.5   30.0   60.0   45.0      47759.22   47753.06      42573.37   42486.84        170.61    175.78        -47.20    -45.29         -7.04        -88.42      42442.14   42688.93
  1.6   22.5   30.0   60.0   45.0      27188.42   27184.66      23530.27   23470.49         50.37     52.34        -29.68    -29.27         -5.26        -52.02      23379.11   23429.67
  1.8   22.5   30.0   60.0   45.0      14871.03   14868.85      12366.14   12326.49        -29.55    -29.48        -20.11    -21.02         -3.49        -29.51      12203.34   12222.76
  2.0   22.5   30.0   60.0   45.0       7918.10    7916.75       6225.72    6200.05        -62.92    -63.44        -14.03    -15.57         -2.08        -16.33       6076.08    6089.97
  2.2   22.5   30.0   60.0   45.0       4131.26    4130.59       2992.52    2976.50        -69.27    -69.65         -9.93    -11.59         -1.12         -8.85       2868.22    2878.59
  2.4   22.5   30.0   60.0   45.0       2119.50    2119.23       1352.17    1342.51        -62.87    -62.99         -7.09     -8.59         -0.53         -4.71       1255.11    1262.10
  2.6   22.5   30.0   60.0   45.0       1071.42    1071.32        551.87     546.17        -51.80    -51.82         -5.08     -6.31         -0.20         -2.47        478.99     483.12
  2.8   22.5   30.0   60.0   45.0        534.42     534.41        180.16     176.90        -40.27    -40.31         -3.65     -4.60         -0.02         -1.28        126.85     128.93
  3.0   22.5   30.0   60.0   45.0        263.45     263.52         19.82      18.02        -30.17    -30.29         -2.63     -3.32          0.06         -0.66        -18.53     -17.71
  3.2   22.5   30.0   60.0   45.0        128.76     128.87        -40.44     -41.39        -22.08    -22.28         -1.90     -2.38          0.08         -0.34        -67.77     -67.62
  3.4   22.5   30.0   60.0   45.0         62.84      62.96        -55.97     -56.43        -15.94    -16.20         -1.37     -1.71          0.09         -0.18        -75.38     -75.52
  3.6   22.5   30.0   60.0   45.0         31.09      31.20        -53.33     -53.53        -11.44    -11.72         -1.00     -1.23          0.08         -0.10        -67.13     -67.36
  3.8   22.5   30.0   60.0   45.0         16.05      16.17        -44.68     -44.74         -8.21     -8.48         -0.73     -0.89          0.07         -0.06        -54.53     -54.76
  4.0   22.5   30.0   60.0   45.0          9.06       9.17        -35.21     -35.19         -5.93     -6.17         -0.54     -0.64          0.06         -0.04        -42.30     -42.48
  4.3   22.5   30.0   60.0   45.0          4.99       5.08        -23.26     -23.21         -3.71     -3.89         -0.35     -0.41          0.05         -0.03        -27.67     -27.78
  4.6   22.5   30.0   60.0   45.0          3.71       3.77        -14.86     -14.80         -2.39     -2.52         -0.23     -0.27          0.04         -0.02        -17.69     -17.72
  5.0   22.5   30.0   60.0   45.0          3.11       3.14         -7.98      -7.94         -1.41     -1.48         -0.14     -0.16          0.03         -0.02         -9.62      -9.58
  5.5   22.5   30.0   60.0   45.0          2.64       2.66         -3.55      -3.54         -0.79     -0.82         -0.08     -0.09          0.02         -0.01         -4.45      -4.35
  6.0   22.5   30.0   60.0   45.0          2.20       2.22         -1.48      -1.46         -0.47     -0.49         -0.05     -0.05          0.01         -0.01         -2.00      -1.87
  7.0   22.5   30.0   60.0   45.0          1.47       1.48         -0.02      -0.01         -0.20     -0.20         -0.02     -0.02          0.01         -0.01         -0.23      -0.14
  8.0   22.5   30.0   60.0   45.0          0.99       0.99          0.28       0.29         -0.10     -0.10         -0.01     -0.01          0.00          0.00          0.18       0.23
  9.0   22.5   30.0   60.0   45.0          0.68       0.68          0.31       0.31         -0.05     -0.05          0.00      0.00          0.00          0.00          0.25       0.28
 10.0   22.5   30.0   60.0   45.0          0.47       0.47          0.27       0.26         -0.03     -0.03          0.00      0.00          0.00          0.00          0.23       0.24
  1.2   22.5   30.0   60.0   90.0      80377.40   80361.30      73726.33   73597.16        156.93    154.07        -81.88    -84.12        -26.04       -129.33      73390.10   74380.83
  1.4   22.5   30.0   60.0   90.0      48611.75   48604.60      43551.36   43460.89        175.08    176.24        -43.72    -42.54        -13.77        -84.38      43410.38   43570.11
  1.6   22.5   30.0   60.0   90.0      27657.31   27653.04      24074.21   24012.30         48.25     47.70        -27.36    -27.47         -8.91        -50.00      23912.71   23843.44
  1.8   22.5   30.0   60.0   90.0      15117.16   15114.73      12659.51   12618.71        -32.95    -34.36        -18.48    -19.79         -5.55        -28.37      12488.80   12428.19
  2.0   22.5   30.0   60.0   90.0       8043.62    8042.10       6380.90    6354.52        -65.45    -66.85        -12.94    -14.76         -3.29        -15.64       6226.10    6196.50
  2.2   22.5   30.0   60.0   90.0       4193.87    4193.07       3073.87    3057.38        -70.73    -71.69         -9.23    -11.08         -1.87         -8.41       2946.41    2935.53
  2.4   22.5   30.0   60.0   90.0       2149.69    2149.34       1394.48    1384.51        -63.58    -64.12         -6.65     -8.28         -1.01         -4.41       1295.54    1292.99
  2.6   22.5   30.0   60.0   90.0       1084.95    1084.79        573.49     567.61        -52.09    -52.40         -4.80     -6.12         -0.51         -2.26        499.53     499.79
  2.8   22.5   30.0   60.0   90.0        539.39     539.34        190.76     187.37        -40.36    -40.59         -3.48     -4.48         -0.24         -1.13        136.83     137.59
  3.0   22.5   30.0   60.0   90.0        264.05     264.08         24.49      22.60        -30.16    -30.40         -2.52     -3.24         -0.10         -0.55        -14.21     -13.64
  3.2   22.5   30.0   60.0   90.0        127.19     127.26        -38.97     -40.00        -22.02    -22.31         -1.82     -2.34         -0.03         -0.26        -66.50     -66.21
  3.4   22.5   30.0   60.0   90.0         60.24      60.32        -56.22     -56.75        -15.86    -16.18         -1.32     -1.68          0.00         -0.12        -75.75     -75.65
  3.6   22.5   30.0   60.0   90.0         28.07      28.16        -54.49     -54.74        -11.35    -11.68         -0.96     -1.21          0.02         -0.05        -68.36     -68.35
  3.8   22.5   30.0   60.0   90.0         12.95      13.04        -46.30     -46.40         -8.13     -8.43         -0.71     -0.87          0.02         -0.02        -56.19     -56.21
  4.0   22.5   30.0   60.0   90.0          6.04       6.13        -37.02     -37.04         -5.85     -6.12         -0.52     -0.64          0.02         -0.01        -44.13     -44.15
  4.3   22.5   30.0   60.0   90.0          2.24       2.30        -25.10     -25.07         -3.64     -3.84         -0.34     -0.40          0.02          0.00        -29.52     -29.51
  4.6   22.5   30.0   60.0   90.0          1.28       1.32        -16.59     -16.56         -2.34     -2.47         -0.23     -0.26          0.02          0.00        -19.41     -19.37
  5.0   22.5   30.0   60.0   90.0          1.08       1.11         -9.49      -9.47         -1.37     -1.44         -0.14     -0.15          0.01          0.00        -11.12     -11.03
  5.5   22.5   30.0   60.0   90.0          1.05       1.07         -4.79      -4.78         -0.75     -0.78         -0.08     -0.08          0.01          0.00         -5.67      -5.53
  6.0   22.5   30.0   60.0   90.0          0.96       0.97         -2.47      -2.46         -0.44     -0.46         -0.04     -0.05          0.01          0.00         -2.97      -2.83
  7.0   22.5   30.0   60.0   90.0          0.69       0.70         -0.66      -0.65         -0.18     -0.18         -0.02     -0.02          0.00          0.00         -0.86      -0.75
  8.0   22.5   30.0   60.0   90.0          0.48       0.48         -0.14      -0.13         -0.08     -0.08         -0.01     -0.01          0.00          0.00         -0.23      -0.17
  9.0   22.5   30.0   60.0   90.0          0.34       0.34          0.02       0.02         -0.04     -0.04          0.00      0.00          0.00          0.00         -0.03       0.00
 10.0   22.5   30.0   60.0   90.0          0.24       0.24          0.06       0.06         -0.03     -0.03          0.00      0.00          0.00          0.00          0.04       0.05
  1.2   22.5   30.0   60.0  135.0      81671.33   81653.80      75149.91   75015.56        180.67    175.60        -78.05    -80.81        -38.22       -122.34      74822.36   75837.54
  1.4   22.5   30.0   60.0  135.0      49193.68   49185.80      44212.59   44119.55        183.46    182.13        -40.95    -40.43        -20.06        -80.64      44070.44   44220.85
  1.6   22.5   30.0   60.0  135.0      27936.73   27931.93      24405.63   24342.22         48.80     46.44        -25.55    -26.19        -12.18        -48.03      24238.76   24148.36
  1.8   22.5   30.0   60.0  135.0      15251.19   15248.45      12827.13   12785.39        -34.28    -36.83        -17.31    -18.98         -7.36        -27.26      12651.48   12575.95
  2.0   22.5   30.0   60.0  135.0       8106.36    8104.65       6465.32    6438.38        -66.82    -68.88        -12.19    -14.26         -4.35        -14.97       6307.08    6269.45
  2.2   22.5   30.0   60.0  135.0       4221.57    4220.65       3115.90    3099.09        -71.70    -73.05         -8.76    -10.76         -2.52         -7.97       2986.28    2971.52
  2.4   22.5   30.0   60.0  135.0       2160.18    2159.75       1414.79    1404.62        -64.15    -64.94         -6.35     -8.08         -1.44         -4.12       1314.52    1310.19
  2.6   22.5   30.0   60.0  135.0       1087.03    1086.84        582.58     576.56        -52.37    -52.86         -4.61     -5.99         -0.81         -2.05        507.79     507.23
  2.8   22.5   30.0   60.0  135.0        537.46     537.39        193.98     190.49        -40.45    -40.81         -3.35     -4.40         -0.45         -0.98        139.56     139.93
  3.0   22.5   30.0   60.0  135.0        260.32     260.33         24.66      22.69        -30.15    -30.48         -2.43     -3.19         -0.26         -0.44        -14.32     -13.96
  3.2   22.5   30.0   60.0  135.0        122.77     122.83        -40.37     -41.46        -21.95    -22.31         -1.77     -2.30         -0.15         -0.17        -68.07     -67.88
  3.4   22.5   30.0   60.0  135.0         55.70      55.77        -58.38     -58.97        -15.77    -16.13         -1.28     -1.66         -0.09         -0.05        -78.01     -77.94
  3.6   22.5   30.0   60.0  135.0         23.69      23.76        -56.98     -57.27        -11.25    -11.61         -0.94     -1.19         -0.05          0.00        -70.89     -70.88
  3.8   22.5   30.0   60.0  135.0          8.85       8.93        -48.86     -49.00         -8.03     -8.36         -0.69     -0.86         -0.03          0.02        -58.77     -58.76
  4.0   22.5   30.0   60.0  135.0          2.28       2.35        -39.53     -39.58         -5.76     -6.05         -0.51     -0.63         -0.02          0.02        -46.64     -46.61
  4.3   22.5   30.0   60.0  135.0         -1.01      -0.96        -27.40     -27.40         -3.57     -3.78         -0.33     -0.40         -0.01          0.02        -31.81     -31.74
  4.6   22.5   30.0   60.0  135.0         -1.51      -1.47        -18.64     -18.63         -2.28     -2.42         -0.22     -0.26         -0.01          0.02        -21.44     -21.34
  5.0   22.5   30.0   60.0  135.0         -1.16      -1.14        -11.21     -11.20         -1.32     -1.39         -0.13     -0.15          0.00          0.01        -12.81     -12.67
  5.5   22.5   30.0   60.0  135.0         -0.67      -0.66         -6.15      -6.14         -0.71     -0.75         -0.07     -0.08          0.00          0.01         -7.00      -6.82
  6.0   22.5   30.0   60.0  135.0         -0.37      -0.36         -3.54      -3.53         -0.41     -0.43         -0.04     -0.05          0.00          0.00         -4.02      -3.84
  7.0   22.5   30.0   60.0  135.0         -0.13      -0.12         -1.34      -1.33         -0.16     -0.16         -0.02     -0.02          0.00          0.00         -1.52      -1.39
  8.0   22.5   30.0   60.0  135.0         -0.04      -0.04         -0.58      -0.57         -0.07     -0.07         -0.01     -0.01          0.00          0.00         -0.66      -0.59
  9.0   22.5   30.0   60.0  135.0         -0.01      -0.01         -0.27      -0.27         -0.03     -0.03          0.00      0.00          0.00          0.00         -0.31      -0.28
 10.0   22.5   30.0   60.0  135.0          0.00       0.00         -0.14      -0.14         -0.02     -0.02          0.00      0.00          0.00          0.00         -0.16      -0.15
  1.2   22.5   30.0   60.0  180.0      80677.75   80661.90      74085.29   73955.37        191.55    189.64        -83.83    -85.43        -37.10       -123.37      73777.36   75039.33
  1.4   22.5   30.0   60.0  180.0      48525.05   48517.78      43529.39   43438.37        189.73    190.46        -42.21    -41.53        -19.82        -80.29      43400.14   43833.75
  1.6   22.5   30.0   60.0  180.0      27533.43   27528.84      23993.02   23930.67         56.14     54.97        -26.39    -26.94        -12.05        -47.68      23837.29   23936.47
  1.8   22.5   30.0   60.0  180.0      15017.12   15014.51      12586.79   12545.65        -28.45    -30.42        -17.96    -19.53         -7.30        -27.04      12418.83   12447.85
  2.0   22.5   30.0   60.0  180.0       7968.63    7967.02       6324.75    6298.16        -63.04    -64.87        -12.65    -14.62         -4.35        -14.82       6171.11    6186.02
  2.2   22.5   30.0   60.0  180.0       4137.42    4136.54       3031.38    3014.73        -69.44    -70.68         -9.05    -10.99         -2.56         -7.87       2904.37    2914.24
  2.4   22.5   30.0   60.0  180.0       2106.29    2105.88       1361.87    1351.76        -62.79    -63.50         -6.52     -8.21         -1.48         -4.04       1263.14    1269.38
  2.6   22.5   30.0   60.0  180.0       1050.82    1050.62        547.88     541.87        -51.49    -51.91         -4.71     -6.07         -0.86         -1.99        474.07     477.39
  2.8   22.5   30.0   60.0  180.0        512.01     511.95        170.16     166.67        -39.83    -40.14         -3.41     -4.44         -0.50         -0.93        116.40     117.66
  3.0   22.5   30.0   60.0  180.0        241.75     241.77          7.61       5.63        -29.67    -29.98         -2.46     -3.22         -0.30         -0.40        -30.90     -30.85
  3.2   22.5   30.0   60.0  180.0        108.77     108.84        -53.04     -54.13        -21.57    -21.91         -1.78     -2.32         -0.18         -0.14        -80.37     -80.86
  3.4   22.5   30.0   60.0  180.0         44.88      44.96        -68.08     -68.67        -15.46    -15.82         -1.29     -1.66         -0.11         -0.03        -87.42     -88.05
  3.6   22.5   30.0   60.0  180.0         15.14      15.23        -64.58     -64.88        -11.00    -11.36         -0.94     -1.20         -0.08          0.02        -78.27     -78.85
  3.8   22.5   30.0   60.0  180.0          1.99       2.08        -54.94     -55.08         -7.82     -8.15         -0.69     -0.86         -0.05          0.04        -64.67     -65.11
  4.0   22.5   30.0   60.0  180.0         -3.31      -3.22        -44.47     -44.52         -5.59     -5.87         -0.51     -0.63         -0.04          0.04        -51.42     -51.73
  4.3   22.5   30.0   60.0  180.0         -5.21      -5.14        -31.11     -31.11         -3.43     -3.64         -0.33     -0.40         -0.02          0.03        -35.39     -35.52
  4.6   22.5   30.0   60.0  180.0         -4.72      -4.67        -21.47     -21.46         -2.17     -2.31         -0.22     -0.26         -0.02          0.02        -24.18     -24.19
  5.0   22.5   30.0   60.0  180.0         -3.47      -3.44        -13.25     -13.24         -1.24     -1.31         -0.13     -0.15         -0.01          0.01        -14.79     -14.68
  5.5   22.5   30.0   60.0  180.0         -2.26      -2.24         -7.55      -7.54         -0.66     -0.69         -0.07     -0.08         -0.01          0.01         -8.36      -8.18
  6.0   22.5   30.0   60.0  180.0         -1.50      -1.48         -4.53      -4.52         -0.37     -0.39         -0.04     -0.05          0.00          0.01         -4.98      -4.80
  7.0   22.5   30.0   60.0  180.0         -0.73      -0.72         -1.88      -1.87         -0.14     -0.14         -0.02     -0.02          0.00          0.00         -2.04      -1.91
  8.0   22.5   30.0   60.0  180.0         -0.40      -0.40         -0.89      -0.89         -0.06     -0.06         -0.01     -0.01          0.00          0.00         -0.96      -0.90
  9.0   22.5   30.0   60.0  180.0         -0.24      -0.24         -0.47      -0.47         -0.03     -0.03          0.00      0.00          0.00          0.00         -0.51      -0.47
 10.0   22.5   30.0   60.0  180.0         -0.15      -0.15         -0.27      -0.27         -0.01     -0.01          0.00      0.00          0.00          0.00         -0.29      -0.27
  1.2   22.5   30.0   60.0  225.0      82202.16   82187.10      75259.72   75132.18        198.82    199.56        -89.42    -89.67        -34.61       -128.31      74961.58   75554.80
  1.4   22.5   30.0   60.0  225.0      49262.68   49255.65      44128.66   44038.21        175.54    177.70        -43.06    -42.04        -18.76        -82.38      43987.22   44165.78
  1.6   22.5   30.0   60.0  225.0      27885.00   27880.57      24287.13   24225.11         43.53     42.90        -26.45    -26.94        -11.46        -48.61      24119.92   24149.39
  1.8   22.5   30.0   60.0  225.0      15206.19   15203.62      12748.06   12707.06        -36.70    -38.53        -17.94    -19.49         -6.94        -27.51      12572.28   12587.08
  2.0   22.5   30.0   60.0  225.0       8083.65    8082.07       6424.51    6398.01        -68.32    -70.14        -12.61    -14.58         -4.13        -15.09       6265.77    6279.76
  2.2   22.5   30.0   60.0  225.0       4214.07    4213.22       3098.88    3082.33        -72.89    -74.16         -9.01    -10.95         -2.42         -8.03       2968.54    2979.40
  2.4   22.5   30.0   60.0  225.0       2160.53    2160.12       1410.27    1400.24        -65.10    -65.86         -6.49     -8.17         -1.39         -4.15       1309.31    1316.11
  2.6   22.5   30.0   60.0  225.0       1090.68    1090.48        583.83     577.88        -53.08    -53.55         -4.69     -6.04         -0.80         -2.07        508.49     511.85
  2.8   22.5   30.0   60.0  225.0        542.05     541.97        197.48     194.03        -40.96    -41.32         -3.39     -4.41         -0.46         -0.98        142.62     143.71
  3.0   22.5   30.0   60.0  225.0        264.79     264.81         28.69      26.75        -30.51    -30.85         -2.45     -3.20         -0.26         -0.44        -10.63     -10.76
  3.2   22.5   30.0   60.0  225.0        126.72     126.79        -36.55     -37.62        -22.21    -22.58         -1.77     -2.30         -0.16         -0.17        -64.51     -65.11
  3.4   22.5   30.0   60.0  225.0         59.03      59.12        -55.04     -55.61        -15.96    -16.34         -1.28     -1.65         -0.09         -0.05        -74.87     -75.53
  3.6   22.5   30.0   60.0  225.0         26.44      26.54        -54.16     -54.44        -11.40    -11.77         -0.93     -1.19         -0.06          0.00        -68.23     -68.77
  3.8   22.5   30.0   60.0  225.0         11.11      11.20        -46.53     -46.65         -8.15     -8.49         -0.68     -0.86         -0.04          0.02        -56.57     -56.93
  4.0   22.5   30.0   60.0  225.0          4.12       4.21        -37.61     -37.65         -5.86     -6.15         -0.51     -0.63         -0.03          0.02        -44.82     -45.03
  4.3   22.5   30.0   60.0  225.0          0.36       0.43        -25.97     -25.96         -3.64     -3.85         -0.33     -0.40         -0.02          0.02        -30.45     -30.48
  4.6   22.5   30.0   60.0  225.0         -0.47      -0.42        -17.56     -17.54         -2.33     -2.47         -0.22     -0.26         -0.01          0.02        -20.42     -20.34
  5.0   22.5   30.0   60.0  225.0         -0.44      -0.41        -10.45     -10.44         -1.36     -1.43         -0.13     -0.15         -0.01          0.01        -12.10     -11.94
  5.5   22.5   30.0   60.0  225.0         -0.19      -0.17         -5.65      -5.64         -0.74     -0.77         -0.07     -0.08          0.00          0.01         -6.53      -6.33
  6.0   22.5   30.0   60.0  225.0         -0.04      -0.03         -3.20      -3.19         -0.43     -0.45         -0.04     -0.05          0.00          0.00         -3.70      -3.51
  7.0   22.5   30.0   60.0  225.0          0.04       0.06         -1.16      -1.16         -0.17     -0.17         -0.02     -0.02          0.00          0.00         -1.35      -1.23
  8.0   22.5   30.0   60.0  225.0          0.05       0.05         -0.48      -0.48         -0.07     -0.08         -0.01     -0.01          0.00          0.00         -0.57      -0.50
  9.0   22.5   30.0   60.0  225.0          0.04       0.04         -0.22      -0.22         -0.04     -0.04          0.00      0.00          0.00          0.00         -0.26      -0.23
 10.0   22.5   30.0   60.0  225.0          0.03       0.03         -0.11      -0.11         -0.02     -0.02          0.00      0.00          0.00          0.00         -0.13      -0.12
  1.2   22.5   30.0   60.0  270.0      86590.87   86574.92      79236.14   79104.39        197.30    196.61        -89.39    -89.25        -35.88       -133.62      78920.30   78057.95
  1.4   22.5   30.0   60.0  270.0      51595.36   51587.77      46304.09   46210.83        139.88    140.72        -41.54    -40.49        -19.34        -85.26      46117.64   45488.98
  1.6   22.5   30.0   60.0  270.0      29107.84   29103.13      25455.47   25392.02          9.53      7.77        -24.75    -25.47        -11.70        -50.02      25249.40   24906.46
  1.8   22.5   30.0   60.0  270.0      15883.14   15880.32      13402.01   13360.28        -60.35    -63.01        -16.64    -18.42         -6.98        -28.26      13200.07   13049.94
  2.0   22.5   30.0   60.0  270.0       8484.86    8483.09       6812.15    6785.32        -83.49    -85.82        -11.74    -13.87         -4.08        -15.53       6637.11    6578.85
  2.2   22.5   30.0   60.0  270.0       4467.79    4466.86       3342.51    3325.86        -82.54    -84.10         -8.45    -10.51         -2.33         -8.32       3202.11    3181.73
  2.4   22.5   30.0   60.0  270.0       2330.15    2329.72       1571.77    1561.75        -71.38    -72.31         -6.13     -7.90         -1.30         -4.35       1464.40    1458.22
  2.6   22.5   30.0   60.0  270.0       1209.32    1209.11        695.85     689.94        -57.33    -57.92         -4.46     -5.87         -0.71         -2.21        616.23     614.77
  2.8   22.5   30.0   60.0  270.0        628.04     627.95        278.10     274.69        -43.96    -44.41         -3.25     -4.31         -0.38         -1.10        220.25     220.13
  3.0   22.5   30.0   60.0  270.0        328.91     328.90         88.47      86.56        -32.71    -33.13         -2.37     -3.13         -0.20         -0.52         46.96      47.17
  3.2   22.5   30.0   60.0  270.0        175.62     175.66          8.85       7.82        -23.89    -24.31         -1.72     -2.26         -0.10         -0.24        -20.76     -20.44
  3.4   22.5   30.0   60.0  270.0         97.03      97.09        -19.87     -20.41        -17.27    -17.69         -1.25     -1.63         -0.05         -0.10        -40.97     -40.57
  3.6   22.5   30.0   60.0  270.0         56.44      56.51        -26.46     -26.72        -12.45    -12.85         -0.92     -1.17         -0.02         -0.04        -41.54     -41.07
  3.8   22.5   30.0   60.0  270.0         35.11      35.18        -24.40     -24.50         -9.00     -9.36         -0.67     -0.85         -0.01         -0.01        -35.25     -34.74
  4.0   22.5   30.0   60.0  270.0         23.56      23.62        -19.71     -19.74         -6.56     -6.86         -0.50     -0.62          0.00          0.00        -27.59     -27.06
  4.3   22.5   30.0   60.0  270.0         14.79      14.84        -12.69     -12.68         -4.17     -4.39         -0.33     -0.39          0.01          0.00        -17.67     -17.18
  4.6   22.5   30.0   60.0  270.0         10.47      10.50         -7.51      -7.48         -2.74     -2.89         -0.22     -0.26          0.01          0.00        -10.75     -10.31
  5.0   22.5   30.0   60.0  270.0          7.33       7.35         -3.33      -3.31         -1.65     -1.73         -0.13     -0.15          0.01          0.00         -5.25      -4.88
  5.5   22.5   30.0   60.0  270.0          5.06       5.07         -0.84      -0.83         -0.94     -0.98         -0.07     -0.08          0.01          0.00         -1.91      -1.61
  6.0   22.5   30.0   60.0  270.0          3.62       3.63          0.16       0.17         -0.57     -0.59         -0.04     -0.05          0.00          0.00         -0.48      -0.24
  7.0   22.5   30.0   60.0  270.0          1.99       1.99          0.61       0.62         -0.24     -0.25         -0.02     -0.02          0.00          0.00          0.35       0.48
  8.0   22.5   30.0   60.0  270.0          1.17       1.17          0.54       0.54         -0.12     -0.12         -0.01     -0.01          0.00          0.00          0.41       0.47
  9.0   22.5   30.0   60.0  270.0          0.73       0.73          0.41       0.41         -0.06     -0.07          0.00      0.00          0.00          0.00          0.34       0.37
 10.0   22.5   30.0   60.0  270.0          0.48       0.47          0.30       0.30         -0.04     -0.04          0.00      0.00          0.00          0.00          0.26       0.27
  1.2   22.5   30.0   60.0  315.0      86851.45   86836.46      79380.17   79250.41        183.28    182.88        -90.39    -90.27        -28.60       -138.92      79054.83   77951.68
  1.4   22.5   30.0   60.0  315.0      51843.88   51836.66      46491.88   46399.39        126.15    127.43        -42.76    -41.33        -15.58        -88.25      46293.71   45486.14
  1.6   22.5   30.0   60.0  315.0      29271.16   29266.67      25584.73   25521.65         -0.12     -1.49        -25.40    -25.88         -9.71        -51.60      25370.29   24941.34
  1.8   22.5   30.0   60.0  315.0      15992.70   15989.98      13489.81   13448.34        -66.33    -68.69        -17.02    -18.66         -5.84        -29.16      13282.92   13094.45
  2.0   22.5   30.0   60.0  315.0       8562.68    8560.98       6874.77    6848.15        -87.12    -89.22        -11.97    -14.02         -3.37        -16.08       6696.92    6621.94
  2.2   22.5   30.0   60.0  315.0       4525.54    4524.67       3389.09    3372.61        -84.84    -86.22         -8.60    -10.61         -1.86         -8.68       3247.01    3219.68
  2.4   22.5   30.0   60.0  315.0       2374.29    2373.91       1607.46    1597.58        -72.94    -73.75         -6.23     -7.97         -0.98         -4.60       1498.99    1490.30
  2.6   22.5   30.0   60.0  315.0       1243.75    1243.57        723.78     717.98        -58.46    -58.98         -4.53     -5.91         -0.48         -2.40        643.36     641.41
  2.8   22.5   30.0   60.0  315.0        655.33     655.25        300.32     296.99        -44.84    -45.23         -3.30     -4.34         -0.21         -1.23        241.84     242.09
  3.0   22.5   30.0   60.0  315.0        350.81     350.81        106.38     104.53        -33.41    -33.79         -2.40     -3.15         -0.07         -0.62         64.37      65.24
  3.2   22.5   30.0   60.0  315.0        193.39     193.44         23.46      22.47        -24.46    -24.85         -1.75     -2.28          0.00         -0.32         -6.56      -5.54
  3.4   22.5   30.0   60.0  315.0        111.60     111.67         -7.83      -8.33        -17.74    -18.14         -1.27     -1.64          0.03         -0.16        -29.27     -28.25
  3.6   22.5   30.0   60.0  315.0         68.50      68.57        -16.45     -16.67        -12.84    -13.22         -0.93     -1.18          0.04         -0.09        -31.81     -30.83
  3.8   22.5   30.0   60.0  315.0         45.17      45.24        -16.01     -16.08         -9.33     -9.67         -0.68     -0.85          0.04         -0.05        -27.09     -26.17
  4.0   22.5   30.0   60.0  315.0         32.01      32.08        -12.63     -12.63         -6.83     -7.12         -0.51     -0.62          0.04         -0.03        -20.70     -19.87
  4.3   22.5   30.0   60.0  315.0         21.39      21.44         -7.13      -7.10         -4.38     -4.59         -0.33     -0.40          0.03         -0.02        -12.27     -11.58
  4.6   22.5   30.0   60.0  315.0         15.69      15.72         -3.09      -3.05         -2.91     -3.05         -0.22     -0.26          0.03         -0.02         -6.45      -5.90
  5.0   22.5   30.0   60.0  315.0         11.22      11.24         -0.01       0.02         -1.78     -1.85         -0.13     -0.15          0.02         -0.01         -2.03      -1.60
  5.5   22.5   30.0   60.0  315.0          7.83       7.83          1.54       1.55         -1.03     -1.06         -0.07     -0.08          0.02         -0.01          0.39       0.71
  6.0   22.5   30.0   60.0  315.0          5.65       5.65          1.90       1.91         -0.64     -0.65         -0.04     -0.05          0.01         -0.01          1.21       1.45
  7.0   22.5   30.0   60.0  315.0          3.13       3.14          1.60       1.61         -0.28     -0.28         -0.02     -0.02          0.01          0.00          1.31       1.44
  8.0   22.5   30.0   60.0  315.0          1.87       1.87          1.15       1.15         -0.14     -0.14         -0.01     -0.01          0.00          0.00          1.00       1.06
  9.0   22.5   30.0   60.0  315.0          1.18       1.17          0.80       0.80         -0.08     -0.08          0.00      0.00          0.00          0.00          0.72       0.74
 10.0   22.5   30.0   60.0  315.0          0.78       0.77          0.56       0.56         -0.05     -0.05          0.00      0.00          0.00          0.00          0.51       0.52
  1.2   22.5   30.0   90.0    0.0      82117.55   82112.44      73583.45   73479.97        416.93    426.48        -96.17    -89.16          1.40       -150.91      73574.50   72764.71
  1.4   22.5   30.0   90.0    0.0      49296.62   49292.97      43605.42   43524.76         60.03     68.67        -45.56    -42.14         -2.38        -93.21      43382.64   42759.79
  1.6   22.5   30.0   90.0    0.0      27785.74   27783.23      24040.24   23984.03        -89.20    -85.95        -25.75    -25.89         -3.12        -53.57      23761.47   23540.44
  1.8   22.5   30.0   90.0    0.0      15188.71   15186.73      12709.52   12671.66       -130.45   -130.06        -16.45    -18.10         -2.29        -30.01      12453.17   12404.55
  2.0   22.5   30.0   90.0    0.0       8163.20    8162.05       6514.93    6490.51       -127.57   -128.21        -11.16    -13.27         -1.32        -16.53       6305.41    6306.36
  2.2   22.5   30.0   90.0    0.0       4347.81    4347.42       3246.67    3231.63       -108.93   -109.74         -7.80     -9.87         -0.61         -8.98       3085.59    3095.03
  2.4   22.5   30.0   90.0    0.0       2310.71    2310.61       1570.46    1561.43        -86.85    -87.51         -5.56     -7.34         -0.17         -4.84       1450.96    1458.46
  2.6   22.5   30.0   90.0    0.0       1235.09    1235.09        733.56     728.31        -66.43    -66.90         -4.02     -5.43          0.06         -2.60        646.98     651.23
  2.8   22.5   30.0   90.0    0.0        670.69     670.79        327.81     324.91        -49.44    -49.82         -2.92     -3.98          0.17         -1.40        266.00     267.91
  3.0   22.5   30.0   90.0    0.0        374.90     375.04        138.08     136.57        -36.14    -36.51         -2.13     -2.90          0.20         -0.77         94.25      94.88
  3.2   22.5   30.0   90.0    0.0        219.03     219.18         53.64      52.90        -26.14    -26.55         -1.56     -2.09          0.20         -0.44         22.56      22.65
  3.4   22.5   30.0   90.0    0.0        135.67     135.83         18.77      18.47        -18.84    -19.27         -1.14     -1.51          0.18         -0.27         -3.35      -3.39
  3.6   22.5   30.0   90.0    0.0         89.89      90.05          6.20       6.14        -13.60    -14.03         -0.84     -1.09          0.16         -0.17         -9.64      -9.64
  3.8   22.5   30.0   90.0    0.0         63.71      63.87          2.99       3.06         -9.90    -10.29         -0.62     -0.79          0.14         -0.12         -8.46      -8.35
  4.0   22.5   30.0   90.0    0.0         47.91      48.05          3.25       3.36         -7.29     -7.62         -0.47     -0.58          0.11         -0.09         -5.13      -4.92
  4.3   22.5   30.0   90.0    0.0         33.95      34.05          5.03       5.15         -4.74     -4.97         -0.31     -0.37          0.09         -0.06         -0.34      -0.02
  4.6   22.5   30.0   90.0    0.0         25.64      25.71          6.34       6.44         -3.20     -3.35         -0.21     -0.24          0.07         -0.05          2.78       3.18
  5.0   22.5   30.0   90.0    0.0         18.62      18.66          6.85       6.92         -2.00     -2.08         -0.13     -0.15          0.05         -0.04          4.68       5.11
  5.5   22.5   30.0   90.0    0.0         13.07      13.09          6.31       6.35         -1.20     -1.23         -0.07     -0.08          0.04         -0.03          5.04       5.45
  6.0   22.5   30.0   90.0    0.0          9.46       9.47          5.34       5.36         -0.76     -0.78         -0.04     -0.05          0.03         -0.02          4.55       4.88
  7.0   22.5   30.0   90.0    0.0          5.29       5.30          3.52       3.54         -0.35     -0.36         -0.02     -0.02          0.01         -0.01          3.18       3.34
  8.0   22.5   30.0   90.0    0.0          3.17       3.18          2.30       2.31         -0.18     -0.19         -0.01     -0.01          0.01         -0.01          2.12       2.19
  9.0   22.5   30.0   90.0    0.0          2.02       2.01          1.54       1.54         -0.11     -0.11          0.00      0.00          0.01          0.00          1.44       1.46
 10.0   22.5   30.0   90.0    0.0          1.34       1.34          1.06       1.06         -0.07     -0.07          0.00      0.00          0.00          0.00          0.99       1.00
  1.2   22.5   30.0   90.0   45.0      81234.35   81229.55      72665.29   72563.79        419.37    430.92        -98.29    -90.97          4.38       -151.53      72666.65   72133.44
  1.4   22.5   30.0   90.0   45.0      48837.96   48834.53      43122.56   43042.95         68.55     78.46        -46.86    -43.12         -0.92        -93.57      42912.68   42436.72
  1.6   22.5   30.0   90.0   45.0      27540.16   27537.85      23779.48   23723.85        -81.97    -77.91        -26.58    -26.51         -2.39        -53.77      23510.33   23361.79
  1.8   22.5   30.0   90.0   45.0      15051.48   15049.63      12563.82   12526.24       -125.59   -124.67        -16.98    -18.48         -1.90        -30.12      12313.62   12299.10
  2.0   22.5   30.0   90.0   45.0       8082.53    8081.45       6429.95    6405.65       -124.48   -124.82        -11.48    -13.49         -1.11        -16.59       6224.17    6240.55
  2.2   22.5   30.0   90.0   45.0       4297.87    4297.50       3194.70    3179.71       -106.96   -107.63         -8.00    -10.00         -0.49         -9.02       3035.88    3051.99
  2.4   22.5   30.0   90.0   45.0       2278.24    2278.14       1537.13    1528.12        -85.57    -86.16         -5.69     -7.42         -0.11         -4.87       1419.05    1429.18
  2.6   22.5   30.0   90.0   45.0       1213.06    1213.07        711.25     706.00        -65.57    -66.00         -4.10     -5.48          0.10         -2.62        625.61     630.66
  2.8   22.5   30.0   90.0   45.0        655.20     655.30        312.28     309.39        -48.85    -49.19         -2.97     -4.01          0.19         -1.41        251.15     253.06
  3.0   22.5   30.0   90.0   45.0        363.68     363.83        126.94     125.43        -35.72    -36.06         -2.16     -2.91          0.22         -0.78         83.59      83.93
  3.2   22.5   30.0   90.0   45.0        210.71     210.87         45.43      44.69        -25.83    -26.21         -1.58     -2.11          0.21         -0.45         14.70      14.42
  3.4   22.5   30.0   90.0   45.0        129.37     129.54         12.59      12.29        -18.61    -19.02         -1.15     -1.52          0.19         -0.27         -9.27      -9.67
  3.6   22.5   30.0   90.0   45.0         85.04      85.21          1.46       1.40        -13.42    -13.84         -0.85     -1.10          0.16         -0.17        -14.18     -14.50
  3.8   22.5   30.0   90.0   45.0         59.93      60.09         -0.70      -0.64         -9.75    -10.13         -0.63     -0.79          0.14         -0.12        -11.99     -12.15
  4.0   22.5   30.0   90.0   45.0         44.92      45.07          0.33       0.45         -7.17     -7.50         -0.47     -0.58          0.12         -0.09         -7.92      -7.93
  4.3   22.5   30.0   90.0   45.0         31.80      31.91          2.94       3.07         -4.65     -4.88         -0.31     -0.37          0.09         -0.07         -2.34      -2.17
  4.6   22.5   30.0   90.0   45.0         24.07      24.15          4.82       4.92         -3.14     -3.28         -0.21     -0.24          0.07         -0.05          1.32       1.61
  5.0   22.5   30.0   90.0   45.0         17.55      17.60          5.82       5.88         -1.96     -2.03         -0.13     -0.15          0.05         -0.04          3.69       4.06
  5.5   22.5   30.0   90.0   45.0         12.39      12.41          5.65       5.69         -1.17     -1.20         -0.07     -0.08          0.04         -0.03          4.41       4.78
  6.0   22.5   30.0   90.0   45.0          9.01       9.02          4.90       4.92         -0.74     -0.75         -0.04     -0.05          0.03         -0.02          4.13       4.44
  7.0   22.5   30.0   90.0   45.0          5.07       5.08          3.31       3.33         -0.34     -0.34         -0.02     -0.02          0.01         -0.01          2.98       3.13
  8.0   22.5   30.0   90.0   45.0          3.06       3.06          2.19       2.20         -0.18     -0.18         -0.01     -0.01          0.01         -0.01          2.02       2.08
  9.0   22.5   30.0   90.0   45.0          1.95       1.95          1.48       1.48         -0.10     -0.10          0.00      0.00          0.01          0.00          1.38       1.40
 10.0   22.5   30.0   90.0   45.0          1.30       1.30          1.02       1.02         -0.06     -0.06          0.00      0.00          0.00          0.00          0.96       0.96
  1.2   22.5   30.0   90.0   90.0      84615.45   84608.88      76089.34   75980.40        381.46    386.20        -90.16    -83.86         -3.86       -150.88      76026.72   74288.35
  1.4   22.5   30.0   90.0   90.0      50594.15   50590.13      44923.74   44840.70         30.75     35.79        -42.37    -39.38         -5.04        -93.19      44660.93   43546.96
  1.6   22.5   30.0   90.0   90.0      28479.52   28476.93      24754.98   24697.54       -109.25   -108.43        -23.55    -24.06         -4.58        -53.49      24449.81   23979.19
  1.8   22.5   30.0   90.0   90.0      15572.59   15570.58      13107.91   13069.40       -143.05   -144.10        -14.96    -16.90         -3.10        -29.92      12835.51   12665.29
  2.0   22.5   30.0   90.0   90.0       8385.42    8384.22       6745.45    6720.68       -135.22   -136.67        -10.18    -12.51         -1.78        -16.46       6526.48    6469.91
  2.2   22.5   30.0   90.0   90.0       4483.06    4482.61       3386.12    3370.86       -113.53   -114.86         -7.18     -9.40         -0.87         -8.94       3219.37    3202.36
  2.4   22.5   30.0   90.0   90.0       2397.16    2397.01       1658.78    1649.63        -89.65    -90.69         -5.16     -7.05         -0.33         -4.81       1535.75    1531.57
  2.6   22.5   30.0   90.0   90.0       1292.87    1292.83        792.02     786.70        -68.19    -68.97         -3.76     -5.25         -0.03         -2.58        703.13     702.57
  2.8   22.5   30.0   90.0   90.0        710.81     710.87        368.04     365.10        -50.61    -51.22         -2.76     -3.87          0.11         -1.39        304.66     304.89
  3.0   22.5   30.0   90.0   90.0        403.66     403.77        166.72     165.17        -36.96    -37.51         -2.02     -2.82          0.16         -0.76        121.76     122.08
  3.2   22.5   30.0   90.0   90.0        240.20     240.31         74.61      73.84        -26.75    -27.29         -1.49     -2.04          0.17         -0.44         42.69      43.02
  3.4   22.5   30.0   90.0   90.0        151.60     151.72         34.48      34.16        -19.31    -19.83         -1.10     -1.48          0.16         -0.26         11.74      12.10
  3.6   22.5   30.0   90.0   90.0        102.09     102.23         18.21      18.13        -13.99    -14.47         -0.81     -1.07          0.14         -0.17          1.88       2.30
  3.8   22.5   30.0   90.0   90.0         73.21      73.34         12.32      12.36        -10.21    -10.64         -0.60     -0.78          0.13         -0.12          0.49       0.95
  4.0   22.5   30.0   90.0   90.0         55.40      55.51         10.59      10.69         -7.55     -7.90         -0.45     -0.57          0.11         -0.09          1.91       2.41
  4.3   22.5   30.0   90.0   90.0         39.30      39.39         10.28      10.39         -4.95     -5.18         -0.30     -0.37          0.09         -0.06          4.68       5.21
  4.6   22.5   30.0   90.0   90.0         29.56      29.62         10.18      10.27         -3.36     -3.51         -0.20     -0.24          0.07         -0.05          6.45       6.98
  5.0   22.5   30.0   90.0   90.0         21.27      21.31          9.45       9.51         -2.12     -2.19         -0.12     -0.14          0.05         -0.04          7.16       7.67
  5.5   22.5   30.0   90.0   90.0         14.77      14.78          7.98       8.01         -1.27     -1.31         -0.07     -0.08          0.04         -0.03          6.63       7.07
  6.0   22.5   30.0   90.0   90.0         10.59      10.59          6.44       6.47         -0.81     -0.83         -0.04     -0.05          0.03         -0.02          5.60       5.95
  7.0   22.5   30.0   90.0   90.0          5.83       5.84          4.06       4.07         -0.38     -0.38         -0.02     -0.02          0.01         -0.01          3.68       3.85
  8.0   22.5   30.0   90.0   90.0          3.46       3.46          2.59       2.59         -0.20     -0.20         -0.01     -0.01          0.01         -0.01          2.39       2.45
  9.0   22.5   30.0   90.0   90.0          2.18       2.18          1.70       1.70         -0.12     -0.12          0.00      0.00          0.01          0.00          1.59       1.61
 10.0   22.5   30.0   90.0   90.0          1.44       1.44          1.16       1.15         -0.07     -0.07          0.00      0.00          0.00          0.00          1.09       1.09
  1.2   22.5   30.0   90.0  135.0      85547.71   85540.91      77070.10   76959.08        379.86    382.23        -87.11    -81.24         -7.28       -150.13      76997.51   74929.16
  1.4   22.5   30.0   90.0  135.0      51067.11   51062.87      45425.31   45341.09         22.09     25.69        -40.85    -38.17         -6.63        -92.79      45149.04   43873.96
  1.6   22.5   30.0   90.0  135.0      28729.83   28727.03      25021.96   24963.85       -116.61   -116.66        -22.62    -23.38         -5.35        -53.28      24706.78   24159.61
  1.8   22.5   30.0   90.0  135.0      15711.62   15709.46      13255.93   13217.05       -147.98   -149.54        -14.39    -16.51         -3.50        -29.80      12977.17   12771.61
  2.0   22.5   30.0   90.0  135.0       8466.85    8465.58       6831.39    6806.44       -138.36   -140.06         -9.83    -12.28         -1.99        -16.39       6608.59    6536.16
  2.2   22.5   30.0   90.0  135.0       4533.37    4532.89       3438.52    3423.19       -115.55   -116.97         -6.96     -9.27         -0.99         -8.90       3269.48    3245.65
  2.4   22.5   30.0   90.0  135.0       2429.82    2429.66       1692.32    1683.14        -90.97    -92.05         -5.03     -6.97         -0.39         -4.79       1567.85    1560.98
  2.6   22.5   30.0   90.0  135.0       1315.00    1314.96        814.45     809.11        -69.07    -69.88         -3.68     -5.20         -0.07         -2.57        724.61     723.23
  2.8   22.5   30.0   90.0  135.0        726.36     726.41        383.63     380.67        -51.21    -51.86         -2.70     -3.84          0.08         -1.38        319.57     319.78
  3.0   22.5   30.0   90.0  135.0        414.91     415.01        177.90     176.35        -37.39    -37.97         -1.99     -2.80          0.14         -0.76        132.46     133.07
  3.2   22.5   30.0   90.0  135.0        248.54     248.65         82.84      82.07        -27.06    -27.62         -1.47     -2.03          0.16         -0.43         50.57      51.27
  3.4   22.5   30.0   90.0  135.0        157.91     158.02         40.69      40.36        -19.55    -20.09         -1.08     -1.47          0.15         -0.26         17.67      18.39
  3.6   22.5   30.0   90.0  135.0        106.95     107.07         22.96      22.88        -14.17    -14.67         -0.80     -1.06          0.14         -0.17          6.43       7.16
  3.8   22.5   30.0   90.0  135.0         77.00      77.12         16.02      16.06        -10.36    -10.79         -0.60     -0.77          0.12         -0.12          4.03       4.76
  4.0   22.5   30.0   90.0  135.0         58.39      58.50         13.51      13.60         -7.67     -8.03         -0.45     -0.57          0.11         -0.09          4.70       5.43
  4.3   22.5   30.0   90.0  135.0         41.45      41.53         12.37      12.47         -5.03     -5.27         -0.30     -0.36          0.08         -0.06          6.68       7.37
  4.6   22.5   30.0   90.0  135.0         31.13      31.18         11.71      11.79         -3.43     -3.58         -0.20     -0.24          0.07         -0.05          7.90       8.55
  5.0   22.5   30.0   90.0  135.0         22.34      22.37         10.49      10.55         -2.17     -2.24         -0.12     -0.14          0.05         -0.04          8.15       8.73
  5.5   22.5   30.0   90.0  135.0         15.45      15.46          8.64       8.67         -1.31     -1.34         -0.07     -0.08          0.03         -0.03          7.26       7.74
  6.0   22.5   30.0   90.0  135.0         11.04      11.04          6.88       6.91         -0.84     -0.85         -0.04     -0.05          0.02         -0.02          6.02       6.39
  7.0   22.5   30.0   90.0  135.0          6.05       6.06          4.27       4.28         -0.39     -0.39         -0.02     -0.02          0.01         -0.01          3.88       4.05
  8.0   22.5   30.0   90.0  135.0          3.58       3.58          2.70       2.70         -0.20     -0.21         -0.01     -0.01          0.01         -0.01          2.50       2.56
  9.0   22.5   30.0   90.0  135.0          2.25       2.24          1.76       1.77         -0.12     -0.12          0.00      0.00          0.01          0.00          1.65       1.67
 10.0   22.5   30.0   90.0  135.0          1.48       1.47          1.19       1.19         -0.07     -0.07          0.00      0.00          0.00          0.00          1.12       1.13
  1.6   22.5   60.0    0.0    0.0      28284.88   28273.12      25345.72   25264.20        300.32    294.14        -22.58    -26.72        -33.42        -38.82      25379.94   25369.49
  1.8   22.5   60.0    0.0    0.0      14970.34   14964.73      12638.95   12588.40        211.73    207.75        -20.90    -22.66        -17.89        -22.59      12682.21   12731.72
  2.0   22.5   60.0    0.0    0.0       7628.61    7625.57       5927.39    5895.41        112.57    110.02        -17.34    -18.59        -10.13        -12.41       5931.55    5943.33
  2.2   22.5   60.0    0.0    0.0       3691.67    3689.60       2502.93    2482.46         45.76     44.55        -13.44    -14.61         -6.03         -6.35       2479.34    2478.01
  2.4   22.5   60.0    0.0    0.0       1653.72    1652.65        840.54     827.95          9.38      9.20        -10.04    -11.11         -3.74         -2.93        806.69     803.02
  2.6   22.5   60.0    0.0    0.0        640.00     639.41         89.07      81.33         -6.90     -6.58         -7.35     -8.23         -2.42         -1.11         55.35      51.67
  2.8   22.5   60.0    0.0    0.0        160.33     159.95       -211.73    -216.51        -11.98    -11.57         -5.31     -5.98         -1.63         -0.20       -240.49    -243.94
  3.0   22.5   60.0    0.0    0.0        -50.09     -50.29       -301.47    -304.39        -11.77    -11.45         -3.80     -4.28         -1.14          0.20       -323.89    -326.99
  3.2   22.5   60.0    0.0    0.0       -129.67    -129.74       -300.03    -301.81         -9.55     -9.39         -2.69     -3.04         -0.83          0.35       -316.53    -319.14
  3.4   22.5   60.0    0.0    0.0       -148.78    -148.78       -264.78    -265.88         -6.98     -6.95         -1.90     -2.15         -0.63          0.38       -276.47    -278.55
  3.6   22.5   60.0    0.0    0.0       -142.13    -142.09       -221.60    -222.29         -4.74     -4.80         -1.34     -1.53         -0.48          0.35       -229.64    -231.26
  3.8   22.5   60.0    0.0    0.0       -126.20    -126.14       -181.02    -181.47         -3.00     -3.11         -0.95     -1.09         -0.38          0.31       -186.41    -187.70
  4.0   22.5   60.0    0.0    0.0       -108.39    -108.32       -146.50    -146.80         -1.75     -1.88         -0.68     -0.78         -0.30          0.26       -150.02    -151.11
  4.3   22.5   60.0    0.0    0.0        -84.22     -84.14       -106.64    -106.80         -0.58     -0.71         -0.42     -0.48         -0.22          0.20       -108.38    -109.32
  4.6   22.5   60.0    0.0    0.0        -65.11     -65.04        -78.51     -78.60          0.02     -0.08         -0.27     -0.31         -0.17          0.15        -79.27     -80.14
  5.0   22.5   60.0    0.0    0.0        -46.71     -46.66        -53.59     -53.65          0.35      0.29         -0.16     -0.18         -0.12          0.11        -53.73     -54.50
  5.5   22.5   60.0    0.0    0.0        -31.75     -31.71        -34.78     -34.82          0.44      0.41         -0.08     -0.09         -0.08          0.07        -34.63     -35.19
  6.0   22.5   60.0    0.0    0.0        -22.29     -22.26        -23.60     -23.62          0.41      0.39         -0.05     -0.05         -0.06          0.05        -23.37     -23.72
  7.0   22.5   60.0    0.0    0.0        -11.93     -11.91        -12.05     -12.06          0.28      0.28         -0.02     -0.02         -0.03          0.03        -11.85     -11.91
  8.0   22.5   60.0    0.0    0.0         -6.96      -6.95         -6.82      -6.83          0.19      0.18         -0.01     -0.01         -0.02          0.01         -6.68      -6.65
  9.0   22.5   60.0    0.0    0.0         -4.33      -4.32         -4.16      -4.16          0.13      0.12          0.00      0.00         -0.01          0.01         -4.06      -4.02
 10.0   22.5   60.0    0.0    0.0         -2.84      -2.83         -2.68      -2.69          0.09      0.09          0.00      0.00         -0.01          0.01         -2.61      -2.59
  1.2   22.5   60.0   30.0    0.0      95377.37   95337.20      90369.34   90175.31       -124.42   -141.51        -66.50    -78.46        -94.66       -121.16      89560.59   82941.42
  1.4   22.5   60.0   30.0    0.0      52696.03   52678.81      48391.94   48274.71        234.74    228.87        -34.87    -39.69        -42.55        -75.21      48234.88   47739.05
  1.6   22.5   60.0   30.0    0.0      29155.46   29147.11      25755.06   25681.35        214.70    210.33        -26.12    -28.07        -21.52        -45.37      25724.14   25708.22
  1.8   22.5   60.0   30.0    0.0      15688.11   15683.83      13193.28   13146.63        114.47    110.76        -20.77    -22.10        -11.61        -26.29      13149.67   13135.46
  2.0   22.5   60.0   30.0    0.0       8184.01    8181.43       6432.89    6403.24         37.43     34.90        -16.00    -17.37         -6.55        -14.58       6368.82    6354.88
  2.2   22.5   60.0   30.0    0.0       4135.77    4134.17       2934.31    2915.72         -5.20     -6.40        -11.99    -13.36         -3.83         -7.73       2865.11    2857.22
  2.4   22.5   60.0   30.0    0.0       2013.76    2013.00       1197.81    1186.58        -23.44    -23.76         -8.81    -10.05         -2.31         -3.88       1134.85    1131.23
  2.6   22.5   60.0   30.0    0.0        931.24     930.84        378.81     372.08        -27.76    -27.71         -6.41     -7.40         -1.44         -1.80        326.69     324.94
  2.8   22.5   60.0   30.0    0.0        394.55     394.28         20.12      16.05        -25.46    -25.33         -4.62     -5.38         -0.93         -0.73        -20.53     -21.64
  3.0   22.5   60.0   30.0    0.0        137.59     137.43       -117.21    -119.65        -20.78    -20.69         -3.31     -3.86         -0.63         -0.20       -147.59    -148.41
  3.2   22.5   60.0   30.0    0.0         20.64      20.56       -153.81    -155.26        -15.87    -15.87         -2.35     -2.75         -0.44          0.03       -175.89    -176.43
  3.4   22.5   60.0   30.0    0.0        -28.09     -28.12       -148.45    -149.32        -11.62    -11.70         -1.67     -1.96         -0.32          0.12       -164.23    -164.49
  3.6   22.5   60.0   30.0    0.0        -44.74     -44.75       -128.55    -129.08         -8.28     -8.42         -1.19     -1.39         -0.24          0.15       -139.71    -139.76
  3.8   22.5   60.0   30.0    0.0        -47.10     -47.10       -106.05    -106.38         -5.79     -5.96         -0.85     -1.00         -0.19          0.14       -113.92    -113.84
  4.0   22.5   60.0   30.0    0.0        -43.68     -43.67        -85.60     -85.81         -4.01     -4.18         -0.62     -0.72         -0.15          0.13        -91.13     -91.03
  4.3   22.5   60.0   30.0    0.0        -35.65     -35.63        -61.32     -61.43         -2.28     -2.43         -0.39     -0.45         -0.11          0.10        -64.59     -64.56
  4.6   22.5   60.0   30.0    0.0        -28.02     -28.00        -44.15     -44.21         -1.29     -1.40         -0.25     -0.29         -0.08          0.07        -46.09     -46.17
  5.0   22.5   60.0   30.0    0.0        -20.19     -20.16        -29.19     -29.22         -0.60     -0.67         -0.15     -0.17         -0.06          0.05        -30.18     -30.35
  5.5   22.5   60.0   30.0    0.0        -13.67     -13.65        -18.25     -18.27         -0.22     -0.25         -0.08     -0.09         -0.04          0.03        -18.69     -18.86
  6.0   22.5   60.0   30.0    0.0         -9.56      -9.54        -12.00     -12.01         -0.06     -0.08         -0.05     -0.05         -0.03          0.02        -12.19     -12.29
  7.0   22.5   60.0   30.0    0.0         -5.09      -5.07         -5.85      -5.86          0.03      0.02         -0.02     -0.02         -0.01          0.01         -5.88      -5.87
  8.0   22.5   60.0   30.0    0.0         -2.96      -2.95         -3.21      -3.21          0.04      0.04         -0.01     -0.01         -0.01          0.01         -3.20      -3.16
  9.0   22.5   60.0   30.0    0.0         -1.84      -1.84         -1.92      -1.92          0.03      0.03          0.00      0.00          0.00          0.00         -1.90      -1.87
 10.0   22.5   60.0   30.0    0.0         -1.20      -1.20         -1.22      -1.22          0.03      0.03          0.00      0.00          0.00          0.00         -1.20      -1.18
  1.2   22.5   60.0   30.0   45.0      90766.39   90726.12      86251.57   86059.54       -158.65   -178.08        -62.09    -74.99        -89.71       -119.55      85418.39   78467.03
  1.4   22.5   60.0   30.0   45.0      50089.53   50072.48      46028.14   45913.18        229.51    223.43        -34.43    -39.77        -39.64        -74.14      45873.64   45644.36
  1.6   22.5   60.0   30.0   45.0      27786.79   27778.63      24481.82   24409.35        230.42    226.86        -26.93    -28.88        -19.98        -44.88      24471.57   24627.65
  1.8   22.5   60.0   30.0   45.0      14949.20   14945.04      12491.22   12445.18        131.97    129.26        -21.70    -22.88        -10.84        -26.05      12468.25   12532.25
  2.0   22.5   60.0   30.0   45.0       7760.08    7757.57       6025.39    5995.96         50.97     49.23        -16.74    -17.97         -6.16        -14.45       5976.56    5994.89
  2.2   22.5   60.0   30.0   45.0       3876.19    3874.65       2683.71    2665.20          4.33      3.60        -12.51    -13.78         -3.63         -7.65       2624.87    2629.75
  2.4   22.5   60.0   30.0   45.0       1845.30    1844.57       1035.12    1023.91        -16.90    -16.96         -9.18    -10.32         -2.20         -3.82        979.09     980.31
  2.6   22.5   60.0   30.0   45.0        816.54     816.16        268.19     261.45        -23.27    -23.06         -6.66     -7.59         -1.38         -1.76        220.75     220.61
  2.8   22.5   60.0   30.0   45.0        313.42     313.18        -57.98     -62.07        -22.31    -22.07         -4.79     -5.50         -0.90         -0.70        -95.39     -96.25
  3.0   22.5   60.0   30.0   45.0         78.45      78.32       -174.04    -176.49        -18.53    -18.35         -3.42     -3.94         -0.61         -0.18       -202.10    -203.29
  3.2   22.5   60.0   30.0   45.0        -23.52     -23.56       -196.18    -197.63        -14.21    -14.14         -2.43     -2.81         -0.43          0.05       -216.54    -217.73
  3.4   22.5   60.0   30.0   45.0        -61.72     -61.72       -180.68    -181.54        -10.37    -10.39         -1.72     -1.99         -0.32          0.14       -195.15    -196.16
  3.6   22.5   60.0   30.0   45.0        -70.79     -70.77       -153.47    -154.00         -7.31     -7.40         -1.22     -1.42         -0.24          0.16       -163.62    -164.43
  3.8   22.5   60.0   30.0   45.0        -67.57     -67.54       -125.61    -125.94         -5.02     -5.15         -0.87     -1.01         -0.19          0.15       -132.67    -133.31
  4.0   22.5   60.0   30.0   45.0        -59.98     -59.94       -101.15    -101.36         -3.39     -3.53         -0.63     -0.73         -0.15          0.14       -106.03    -106.58
  4.3   22.5   60.0   30.0   45.0        -47.47     -47.43        -72.58     -72.69         -1.82     -1.95         -0.40     -0.45         -0.11          0.10        -75.37     -75.86
  4.6   22.5   60.0   30.0   45.0        -36.79     -36.75        -52.49     -52.54         -0.94     -1.04         -0.26     -0.29         -0.08          0.08        -54.07     -54.54
  5.0   22.5   60.0   30.0   45.0        -26.24     -26.21        -34.94     -34.97         -0.35     -0.41         -0.15     -0.17         -0.06          0.06        -35.68     -36.10
  5.5   22.5   60.0   30.0   45.0        -17.65     -17.62        -22.02     -22.04         -0.05     -0.08         -0.08     -0.09         -0.04          0.04        -22.29     -22.59
  6.0   22.5   60.0   30.0   45.0        -12.27     -12.24        -14.56     -14.57          0.05      0.04         -0.05     -0.05         -0.03          0.03        -14.64     -14.81
  7.0   22.5   60.0   30.0   45.0         -6.46      -6.45         -7.15      -7.15          0.09      0.08         -0.02     -0.02         -0.01          0.01         -7.11      -7.12
  8.0   22.5   60.0   30.0   45.0         -3.72      -3.71         -3.93      -3.93          0.07      0.07         -0.01     -0.01         -0.01          0.01         -3.88      -3.85
  9.0   22.5   60.0   30.0   45.0         -2.29      -2.29         -2.34      -2.34          0.05      0.05          0.00      0.00         -0.01          0.00         -2.30      -2.28
 10.0   22.5   60.0   30.0   45.0         -1.49      -1.49         -1.49      -1.49          0.04      0.04          0.00      0.00          0.00          0.00         -1.46      -1.44
  1.2   22.5   60.0   30.0   90.0      87952.47   87910.39      83945.24   83748.19       -168.84   -191.12        -54.96    -69.30        -93.72       -113.10      83096.07   76464.03
  1.4   22.5   60.0   30.0   90.0      48293.00   48275.31      44496.62   44380.41        231.73    224.25        -32.62    -38.56        -41.48        -70.47      44342.84   44487.85
  1.6   22.5   60.0   30.0   90.0      26813.48   26805.13      23631.23   23558.28        245.84    241.80        -26.67    -28.74        -21.02        -42.99      23635.74   23946.91
  1.8   22.5   60.0   30.0   90.0      14407.30   14403.10      12008.47   11962.23        147.40    144.57        -21.82    -22.98        -11.50        -25.02      12000.63   12114.84
  2.0   22.5   60.0   30.0   90.0       7434.94    7432.50       5732.38    5702.84         62.67     60.92        -16.90    -18.09         -6.60        -13.84       5695.01    5727.06
  2.2   22.5   60.0   30.0   90.0       3666.28    3664.80       2493.37    2474.72         12.56     11.84        -12.64    -13.88         -3.93         -7.26       2442.43    2450.20
  2.4   22.5   60.0   30.0   90.0       1701.65    1700.94        904.36     893.01        -11.19    -11.22         -9.27    -10.41         -2.42         -3.57        853.72     855.09
  2.6   22.5   60.0   30.0   90.0        713.88     713.50        174.51     167.62        -19.26    -19.02         -6.73     -7.65         -1.54         -1.58        130.80     130.24
  2.8   22.5   60.0   30.0   90.0        237.69     237.43       -127.24    -131.45        -19.44    -19.16         -4.84     -5.54         -1.01         -0.57       -161.97    -163.36
  3.0   22.5   60.0   30.0   90.0         21.21      21.07       -226.46    -229.01        -16.40    -16.20         -3.45     -3.97         -0.70         -0.08       -252.55    -254.32
  3.2   22.5   60.0   30.0   90.0        -67.62     -67.67       -236.60    -238.13        -12.59    -12.50         -2.45     -2.83         -0.50          0.13       -255.47    -257.28
  3.4   22.5   60.0   30.0   90.0        -96.25     -96.24       -212.34    -213.26         -9.11     -9.11         -1.73     -2.01         -0.37          0.20       -225.64    -227.31
  3.6   22.5   60.0   30.0   90.0        -98.20     -98.17       -178.61    -179.17         -6.30     -6.38         -1.23     -1.43         -0.29          0.21       -187.83    -189.28
  3.8   22.5   60.0   30.0   90.0        -89.59     -89.55       -145.81    -146.16         -4.21     -4.34         -0.88     -1.02         -0.23          0.19       -152.12    -153.36
  4.0   22.5   60.0   30.0   90.0        -77.87     -77.82       -117.55    -117.78         -2.72     -2.86         -0.63     -0.73         -0.18          0.16       -121.82    -122.90
  4.3   22.5   60.0   30.0   90.0        -60.81     -60.76        -84.80     -84.92         -1.32     -1.45         -0.40     -0.46         -0.13          0.13        -87.13     -88.05
  4.6   22.5   60.0   30.0   90.0        -46.92     -46.88        -61.77     -61.84         -0.55     -0.66         -0.26     -0.29         -0.10          0.10        -63.00     -63.79
  5.0   22.5   60.0   30.0   90.0        -33.46     -33.42        -41.55     -41.59         -0.07     -0.14         -0.15     -0.17         -0.07          0.07        -42.03     -42.67
  5.5   22.5   60.0   30.0   90.0        -22.54     -22.51        -26.50     -26.52          0.14      0.11         -0.08     -0.09         -0.05          0.04        -26.59     -27.01
  6.0   22.5   60.0   30.0   90.0        -15.70     -15.67        -17.70     -17.71          0.19      0.17         -0.05     -0.05         -0.03          0.03        -17.65     -17.88
  7.0   22.5   60.0   30.0   90.0         -8.29      -8.27         -8.82      -8.82          0.16      0.15         -0.02     -0.02         -0.02          0.02         -8.71      -8.73
  8.0   22.5   60.0   30.0   90.0         -4.78      -4.77         -4.89      -4.89          0.11      0.11         -0.01     -0.01         -0.01          0.01         -4.81      -4.77
  9.0   22.5   60.0   30.0   90.0         -2.95      -2.94         -2.94      -2.94          0.08      0.08          0.00      0.00         -0.01          0.01         -2.88      -2.84
 10.0   22.5   60.0   30.0   90.0         -1.92      -1.91         -1.87      -1.87          0.05      0.05          0.00      0.00          0.00          0.00         -1.83      -1.81
  1.2   22.5   60.0   30.0  135.0      87964.87   87920.92      84217.45   84013.96       -153.94   -177.77        -49.70    -65.01       -103.11       -105.82      83371.03   77370.74
  1.4   22.5   60.0   30.0  135.0      48034.89   48016.55      44381.02   44262.09        242.36    233.09        -30.71    -37.10        -46.45        -66.37      44230.27   44653.87
  1.6   22.5   60.0   30.0  135.0      26641.63   26632.98      23538.19   23463.79        255.49    249.91        -25.69    -28.00        -23.74        -40.82      23547.13   23930.01
  1.8   22.5   60.0   30.0  135.0      14294.39   14290.04      11941.26   11894.22        154.35    150.42        -21.23    -22.52        -13.06        -23.80      11937.05   12058.67
  2.0   22.5   60.0   30.0  135.0       7352.35    7349.89       5677.81    5647.87         67.34     64.88        -16.52    -17.79         -7.53        -13.12       5643.15    5669.68
  2.2   22.5   60.0   30.0  135.0       3602.09    3600.57       2447.22    2428.28         15.71     14.58        -12.39    -13.70         -4.51         -6.81       2398.18    2400.64
  2.4   22.5   60.0   30.0  135.0       1650.58    1649.81        865.42     853.81         -9.00     -9.26         -9.11    -10.30         -2.79         -3.26        816.14     814.27
  2.6   22.5   60.0   30.0  135.0        672.93     672.48        142.01     134.90        -17.68    -17.55         -6.62     -7.59         -1.79         -1.37         99.31      97.06
  2.8   22.5   60.0   30.0  135.0        204.71     204.39       -154.13    -158.51        -18.25    -18.03         -4.76     -5.51         -1.20         -0.42       -188.07    -190.33
  3.0   22.5   60.0   30.0  135.0         -5.46      -5.65       -248.62    -251.30        -15.48    -15.30         -3.40     -3.95         -0.83          0.03       -274.06    -276.32
  3.2   22.5   60.0   30.0  135.0        -89.31     -89.39       -254.87    -256.48        -11.85    -11.77         -2.41     -2.81         -0.60          0.21       -273.19    -275.34
  3.4   22.5   60.0   30.0  135.0       -114.00    -114.01       -227.43    -228.41         -8.49     -8.52         -1.71     -2.00         -0.45          0.26       -240.28    -242.22
  3.6   22.5   60.0   30.0  135.0       -112.82    -112.80       -191.13    -191.74         -5.79     -5.90         -1.21     -1.42         -0.35          0.26       -199.97    -201.65
  3.8   22.5   60.0   30.0  135.0       -101.72    -101.69       -156.25    -156.64         -3.78     -3.93         -0.87     -1.01         -0.27          0.23       -162.24    -163.69
  4.0   22.5   60.0   30.0  135.0        -88.00     -87.96       -126.31    -126.56         -2.36     -2.52         -0.63     -0.73         -0.22          0.20       -130.31    -131.58
  4.3   22.5   60.0   30.0  135.0        -68.63     -68.59        -91.60     -91.74         -1.04     -1.18         -0.39     -0.45         -0.16          0.15        -93.72     -94.78
  4.6   22.5   60.0   30.0  135.0        -53.06     -53.02        -67.12     -67.20         -0.34     -0.45         -0.26     -0.29         -0.12          0.11        -68.18     -69.08
  5.0   22.5   60.0   30.0  135.0        -37.99     -37.96        -45.51     -45.56          0.08      0.02         -0.15     -0.17         -0.09          0.08        -45.86     -46.56
  5.5   22.5   60.0   30.0  135.0        -25.73     -25.70        -29.29     -29.32          0.25      0.21         -0.08     -0.09         -0.06          0.05        -29.29     -29.74
  6.0   22.5   60.0   30.0  135.0        -18.01     -17.98        -19.73     -19.74          0.27      0.25         -0.05     -0.05         -0.04          0.04        -19.61     -19.84
  7.0   22.5   60.0   30.0  135.0         -9.58      -9.56         -9.95      -9.96          0.21      0.20         -0.02     -0.02         -0.02          0.02         -9.81      -9.82
  8.0   22.5   60.0   30.0  135.0         -5.56      -5.55         -5.58      -5.58          0.14      0.14         -0.01     -0.01         -0.01          0.01         -5.47      -5.43
  9.0   22.5   60.0   30.0  135.0         -3.44      -3.43         -3.37      -3.37          0.10      0.09          0.00      0.00         -0.01          0.01         -3.30      -3.26
 10.0   22.5   60.0   30.0  135.0         -2.24      -2.24         -2.16      -2.16          0.07      0.07          0.00      0.00         -0.01          0.00         -2.11      -2.08
  1.2   22.5   60.0   30.0  180.0      88916.71   88872.82      85136.58   84932.57       -143.30   -167.20        -50.28    -65.48       -107.80       -104.16      84296.08   78207.17
  1.4   22.5   60.0   30.0  180.0      48425.65   48407.37      44760.10   44640.84        248.38    238.65        -30.28    -36.77        -49.19        -65.04      44612.71   45022.73
  1.6   22.5   60.0   30.0  180.0      26816.50   26807.86      23714.77   23640.18        256.45    250.47        -25.20    -27.65        -25.24        -39.99      23723.19   24105.18
  1.8   22.5   60.0   30.0  180.0      14377.73   14373.29      12029.90   11982.66        153.63    149.42        -20.85    -22.26        -13.90        -23.31      12024.02   12146.23
  2.0   22.5   60.0   30.0  180.0       7393.88    7391.32       5724.54    5694.40         66.34     63.69        -16.25    -17.61         -8.03        -12.82       5688.21    5715.10
  2.2   22.5   60.0   30.0  180.0       3623.40    3621.80       2472.77    2453.69         14.86     13.60        -12.21    -13.57         -4.82         -6.61       2422.45    2424.83
  2.4   22.5   60.0   30.0  180.0       1661.63    1660.81        879.79     868.09         -9.60     -9.95         -8.99    -10.21         -3.00         -3.13        829.61     827.37
  2.6   22.5   60.0   30.0  180.0        678.55     678.08        150.22     143.07        -18.06    -18.00         -6.53     -7.53         -1.93         -1.28        106.93     104.18
  2.8   22.5   60.0   30.0  180.0        207.38     207.06       -149.43    -153.84        -18.46    -18.31         -4.71     -5.47         -1.30         -0.35       -183.75    -186.50
  3.0   22.5   60.0   30.0  180.0         -4.43      -4.62       -245.99    -248.69        -15.59    -15.47         -3.36     -3.92         -0.91          0.08       -271.68    -274.36
  3.2   22.5   60.0   30.0  180.0        -89.20     -89.28       -253.49    -255.12        -11.90    -11.87         -2.39     -2.80         -0.66          0.25       -271.97    -274.44
  3.4   22.5   60.0   30.0  180.0       -114.40    -114.42       -226.82    -227.81         -8.52     -8.57         -1.69     -1.99         -0.49          0.29       -239.77    -241.93
  3.6   22.5   60.0   30.0  180.0       -113.50    -113.48       -190.99    -191.61         -5.80     -5.92         -1.20     -1.41         -0.38          0.28       -199.90    -201.72
  3.8   22.5   60.0   30.0  180.0       -102.54    -102.51       -156.40    -156.80         -3.79     -3.94         -0.86     -1.01         -0.30          0.25       -162.44    -163.96
  4.0   22.5   60.0   30.0  180.0        -88.86     -88.82       -126.63    -126.89         -2.36     -2.53         -0.62     -0.73         -0.24          0.21       -130.66    -131.96
  4.3   22.5   60.0   30.0  180.0        -69.49     -69.44        -92.04     -92.19         -1.03     -1.18         -0.39     -0.45         -0.18          0.16        -94.18     -95.23
  4.6   22.5   60.0   30.0  180.0        -53.85     -53.81        -67.59     -67.68         -0.33     -0.44         -0.25     -0.29         -0.13          0.12        -68.67     -69.55
  5.0   22.5   60.0   30.0  180.0        -38.68     -38.64        -45.97     -46.02          0.09      0.02         -0.15     -0.17         -0.09          0.09        -46.33     -47.00
  5.5   22.5   60.0   30.0  180.0        -26.29     -26.25        -29.69     -29.72          0.26      0.22         -0.08     -0.09         -0.06          0.06        -29.69     -30.11
  6.0   22.5   60.0   30.0  180.0        -18.45     -18.42        -20.06     -20.08          0.27      0.26         -0.05     -0.05         -0.04          0.04        -19.94     -20.16
  7.0   22.5   60.0   30.0  180.0         -9.87      -9.85        -10.18     -10.18          0.21      0.20         -0.02     -0.02         -0.02          0.02        -10.03     -10.04
  8.0   22.5   60.0   30.0  180.0         -5.75      -5.73         -5.73      -5.73          0.15      0.14         -0.01     -0.01         -0.01          0.01         -5.62      -5.58
  9.0   22.5   60.0   30.0  180.0         -3.57      -3.56         -3.48      -3.48          0.10      0.10          0.00      0.00         -0.01          0.01         -3.40      -3.36
 10.0   22.5   60.0   30.0  180.0         -2.33      -2.33         -2.24      -2.24          0.07      0.07          0.00      0.00         -0.01          0.00         -2.18      -2.16
  1.2   22.5   60.0   30.0  225.0      90734.10   90692.03      86610.67   86411.30       -139.19   -161.21        -56.28    -70.33       -106.06       -108.65      85778.04   79068.59
  1.4   22.5   60.0   30.0  225.0      49515.62   49497.81      45670.95   45553.13        247.20    238.53        -31.53    -37.68        -48.60        -67.17      45524.36   45629.16
  1.6   22.5   60.0   30.0  225.0      27385.22   27376.75      24200.33   24126.46        247.18    241.82        -25.32    -27.76        -24.92        -40.97      24201.09   24489.96
  1.8   22.5   60.0   30.0  225.0      14688.40   14684.03      12300.97   12254.07        144.38    140.50        -20.74    -22.22        -13.68        -23.81      12286.79   12389.39
  2.0   22.5   60.0   30.0  225.0       7579.39    7576.78       5889.35    5859.35         59.26     56.77        -16.12    -17.54         -7.89        -13.10       5846.45    5872.58
  2.2   22.5   60.0   30.0  225.0       3743.37    3741.74       2580.90    2561.95          9.84      8.64        -12.11    -13.51         -4.73         -6.78       2525.92    2530.32
  2.4   22.5   60.0   30.0  225.0       1744.00    1743.19        954.90     943.33        -13.08    -13.45         -8.91    -10.15         -2.94         -3.24        901.48     900.57
  2.6   22.5   60.0   30.0  225.0        737.54     737.10        204.50     197.48        -20.47    -20.47         -6.48     -7.48         -1.89         -1.35        158.96     156.68
  2.8   22.5   60.0   30.0  225.0        250.90     250.62       -109.09    -113.39        -20.17    -20.08         -4.67     -5.43         -1.27         -0.40       -145.03    -147.75
  3.0   22.5   60.0   30.0  225.0         28.40      28.24       -215.40    -218.02        -16.83    -16.77         -3.34     -3.89         -0.88          0.04       -242.29    -245.04
  3.2   22.5   60.0   30.0  225.0        -63.99     -64.05       -229.91    -231.49        -12.85    -12.85         -2.37     -2.78         -0.64          0.22       -249.31    -251.80
  3.4   22.5   60.0   30.0  225.0        -94.75     -94.75       -208.40    -209.36         -9.26     -9.33         -1.68     -1.97         -0.48          0.27       -222.06    -224.17
  3.6   22.5   60.0   30.0  225.0        -97.98     -97.96       -176.43    -177.03         -6.39     -6.52         -1.19     -1.40         -0.37          0.26       -185.90    -187.59
  3.8   22.5   60.0   30.0  225.0        -90.14     -90.10       -144.76    -145.14         -4.26     -4.42         -0.85     -1.00         -0.29          0.23       -151.25    -152.60
  4.0   22.5   60.0   30.0  225.0        -78.85     -78.81       -117.23    -117.48         -2.75     -2.92         -0.61     -0.72         -0.23          0.20       -121.63    -122.73
  4.3   22.5   60.0   30.0  225.0        -62.08     -62.04        -85.10     -85.24         -1.33     -1.47         -0.39     -0.45         -0.17          0.15        -87.51     -88.37
  4.6   22.5   60.0   30.0  225.0        -48.27     -48.23        -62.37     -62.45         -0.56     -0.67         -0.25     -0.29         -0.13          0.12        -63.65     -64.36
  5.0   22.5   60.0   30.0  225.0        -34.74     -34.71        -42.29     -42.34         -0.07     -0.14         -0.15     -0.17         -0.09          0.08        -42.80     -43.35
  5.5   22.5   60.0   30.0  225.0        -23.65     -23.62        -27.23     -27.25          0.15      0.11         -0.08     -0.09         -0.06          0.05        -27.33     -27.69
  6.0   22.5   60.0   30.0  225.0        -16.62     -16.59        -18.35     -18.37          0.20      0.18         -0.05     -0.05         -0.04          0.04        -18.30     -18.49
  7.0   22.5   60.0   30.0  225.0         -8.91      -8.89         -9.29      -9.29          0.17      0.16         -0.02     -0.02         -0.02          0.02         -9.18      -9.18
  8.0   22.5   60.0   30.0  225.0         -5.20      -5.19         -5.22      -5.23          0.12      0.12         -0.01     -0.01         -0.01          0.01         -5.13      -5.09
  9.0   22.5   60.0   30.0  225.0         -3.24      -3.23         -3.17      -3.17          0.09      0.08          0.00      0.00         -0.01          0.01         -3.10      -3.07
 10.0   22.5   60.0   30.0  225.0         -2.12      -2.12         -2.04      -2.04          0.06      0.06          0.00      0.00         -0.01          0.00         -1.99      -1.97
  1.2   22.5   60.0   30.0  270.0      94326.72   94285.62      89636.67   89440.40       -121.50   -140.47        -63.14    -75.71       -103.91       -114.40      88823.97   81900.89
  1.4   22.5   60.0   30.0  270.0      51738.03   51720.27      47600.49   47482.61        245.87    238.39        -33.15    -38.58        -47.63        -70.66      47451.35   47142.83
  1.6   22.5   60.0   30.0  270.0      28579.99   28571.43      25264.13   25190.05        229.69    224.43        -25.32    -27.60        -24.32        -42.80      25246.22   25342.26
  1.8   22.5   60.0   30.0  270.0      15346.92   15342.50      12898.95   12851.97        126.70    122.55        -20.37    -21.89        -13.26        -24.81      12866.25   12897.05
  2.0   22.5   60.0   30.0  270.0       7968.48    7965.81       6246.59    6216.61         45.87     43.13        -15.77    -17.26         -7.57        -13.69       6189.95    6191.64
  2.2   22.5   60.0   30.0  270.0       3990.18    3988.53       2808.60    2789.74          0.46     -0.88        -11.85    -13.29         -4.50         -7.15       2744.28    2740.86
  2.4   22.5   60.0   30.0  270.0       1910.12    1909.31       1108.42    1096.98        -19.56    -20.00         -8.73    -10.00         -2.77         -3.49       1048.71    1045.56
  2.6   22.5   60.0   30.0  270.0        854.58     854.16        312.73     305.83        -24.99    -25.04         -6.35     -7.37         -1.76         -1.52        262.86     260.21
  2.8   22.5   60.0   30.0  270.0        336.27     335.99        -30.16     -34.36        -23.40    -23.35         -4.58     -5.35         -1.17         -0.53        -69.15     -71.55
  3.0   22.5   60.0   30.0  270.0         92.34      92.17       -156.29    -158.83        -19.20    -19.17         -3.28     -3.84         -0.81         -0.05       -185.41    -187.56
  3.2   22.5   60.0   30.0  270.0        -15.09     -15.16       -184.72    -186.24        -14.63    -14.67         -2.33     -2.74         -0.58          0.15       -205.80    -207.56
  3.4   22.5   60.0   30.0  270.0        -56.70     -56.72       -173.25    -174.17        -10.64    -10.74         -1.65     -1.95         -0.43          0.21       -188.22    -189.54
  3.6   22.5   60.0   30.0  270.0        -67.93     -67.92       -148.68    -149.25         -7.49     -7.64         -1.17     -1.39         -0.33          0.22       -159.19    -160.12
  3.8   22.5   60.0   30.0  270.0        -66.10     -66.08       -122.57    -122.93         -5.14     -5.32         -0.84     -0.99         -0.26          0.20       -129.90    -130.54
  4.0   22.5   60.0   30.0  270.0        -59.39     -59.37        -99.28     -99.52         -3.47     -3.65         -0.61     -0.71         -0.20          0.17       -104.37    -104.84
  4.3   22.5   60.0   30.0  270.0        -47.65     -47.62        -71.80     -71.93         -1.87     -2.02         -0.38     -0.45         -0.15          0.13        -74.72     -75.09
  4.6   22.5   60.0   30.0  270.0        -37.34     -37.31        -52.30     -52.38         -0.97     -1.09         -0.25     -0.29         -0.11          0.10        -53.98     -54.32
  5.0   22.5   60.0   30.0  270.0        -26.99     -26.96        -35.16     -35.20         -0.37     -0.44         -0.15     -0.17         -0.08          0.07        -35.95     -36.27
  5.5   22.5   60.0   30.0  270.0        -18.42     -18.39        -22.42     -22.45         -0.06     -0.09         -0.08     -0.09         -0.05          0.05        -22.72     -22.96
  6.0   22.5   60.0   30.0  270.0        -12.96     -12.94        -15.00     -15.01          0.06      0.04         -0.05     -0.05         -0.04          0.03        -15.09     -15.22
  7.0   22.5   60.0   30.0  270.0         -6.97      -6.96         -7.52      -7.52          0.09      0.09         -0.02     -0.02         -0.02          0.02         -7.48      -7.47
  8.0   22.5   60.0   30.0  270.0         -4.08      -4.07         -4.21      -4.21          0.08      0.08         -0.01     -0.01         -0.01          0.01         -4.16      -4.12
  9.0   22.5   60.0   30.0  270.0         -2.55      -2.55         -2.55      -2.55          0.06      0.06          0.00      0.00         -0.01          0.01         -2.50      -2.47
 10.0   22.5   60.0   30.0  270.0         -1.68      -1.67         -1.63      -1.64          0.04      0.04          0.00      0.00          0.00          0.00         -1.60      -1.58
  1.2   22.5   60.0   30.0  315.0      97120.76   97080.09      92021.61   91825.02       -105.85   -122.88        -66.77    -78.57       -101.31       -118.75      91222.54   84610.76
  1.4   22.5   60.0   30.0  315.0      53516.97   53499.40      49174.14   49055.36        241.70    235.08        -34.18    -39.03        -46.20        -73.70      49018.46   48466.41
  1.6   22.5   60.0   30.0  315.0      29553.07   29544.59      26146.45   26072.03        213.60    208.40        -25.32    -27.42        -23.47        -44.48      26111.22   26055.45
  1.8   22.5   60.0   30.0  315.0      15888.45   15884.09      13397.68   13350.64        111.50    107.13        -20.12    -21.61        -12.69        -25.76      13349.10   13313.48
  2.0   22.5   60.0   30.0  315.0       8289.62    8286.98       6544.03    6514.13         34.75     31.79        -15.53    -17.03         -7.18        -14.26       6476.07    6451.62
  2.2   22.5   60.0   30.0  315.0       4194.03    4192.41       2997.28    2978.54         -7.17     -8.64        -11.67    -13.13         -4.21         -7.52       2925.40    2912.46
  2.4   22.5   60.0   30.0  315.0       2047.31    2046.52       1234.98    1223.65        -24.77    -25.26         -8.60     -9.89         -2.55         -3.74       1170.23    1164.12
  2.6   22.5   60.0   30.0  315.0        951.27     950.85        401.59     394.78        -28.63    -28.69         -6.26     -7.30         -1.60         -1.70        348.29     345.24
  2.8   22.5   60.0   30.0  315.0        406.87     406.58         34.52      30.39        -26.01    -25.96         -4.53     -5.31         -1.05         -0.66         -6.90      -8.72
  3.0   22.5   60.0   30.0  315.0        145.32     145.14       -107.87    -110.36        -21.13    -21.10         -3.24     -3.82         -0.71         -0.15       -138.78    -139.99
  3.2   22.5   60.0   30.0  315.0         25.54      25.45       -147.65    -149.13        -16.09    -16.13         -2.31     -2.72         -0.50          0.07       -170.09    -170.83
  3.4   22.5   60.0   30.0  315.0        -24.97     -25.01       -144.34    -145.24        -11.77    -11.88         -1.64     -1.94         -0.37          0.15       -160.38    -160.72
  3.6   22.5   60.0   30.0  315.0        -42.78     -42.80       -125.79    -126.34         -8.38     -8.54         -1.17     -1.38         -0.28          0.17       -137.14    -137.20
  3.8   22.5   60.0   30.0  315.0        -45.90     -45.90       -104.20    -104.55         -5.86     -6.05         -0.84     -0.99         -0.22          0.16       -112.21    -112.10
  4.0   22.5   60.0   30.0  315.0        -42.98     -42.97        -84.37     -84.60         -4.06     -4.25         -0.61     -0.71         -0.17          0.14        -90.01     -89.85
  4.3   22.5   60.0   30.0  315.0        -35.40     -35.38        -60.68     -60.80         -2.32     -2.47         -0.38     -0.44         -0.12          0.11        -64.01     -63.92
  4.6   22.5   60.0   30.0  315.0        -28.02     -28.00        -43.84     -43.91         -1.32     -1.43         -0.25     -0.29         -0.09          0.08        -45.83     -45.86
  5.0   22.5   60.0   30.0  315.0        -20.34     -20.32        -29.13     -29.16         -0.62     -0.69         -0.15     -0.17         -0.06          0.06        -30.14     -30.27
  5.5   22.5   60.0   30.0  315.0        -13.89     -13.87        -18.32     -18.34         -0.23     -0.26         -0.08     -0.09         -0.04          0.04        -18.77     -18.91
  6.0   22.5   60.0   30.0  315.0         -9.78      -9.76        -12.12     -12.13         -0.07     -0.08         -0.05     -0.05         -0.03          0.03        -12.32     -12.40
  7.0   22.5   60.0   30.0  315.0         -5.27      -5.26         -5.98      -5.98          0.03      0.02         -0.02     -0.02         -0.02          0.01         -6.00      -5.99
  8.0   22.5   60.0   30.0  315.0         -3.09      -3.09         -3.31      -3.31          0.04      0.04         -0.01     -0.01         -0.01          0.01         -3.30      -3.26
  9.0   22.5   60.0   30.0  315.0         -1.94      -1.93         -1.99      -1.99          0.03      0.03          0.00      0.00         -0.01          0.00         -1.97      -1.94
 10.0   22.5   60.0   30.0  315.0         -1.28      -1.27         -1.27      -1.28          0.03      0.03          0.00      0.00          0.00          0.00         -1.26      -1.24
  1.2   22.5   60.0   60.0    0.0      86511.24   86496.42      78765.92   78636.69        210.90    212.61        -86.05    -85.51        -22.53       -141.54      78481.15   77522.62
  1.4   22.5   60.0   60.0    0.0      51161.02   51153.76      45689.92   45598.89        115.18    117.38        -42.89    -41.64        -10.63        -89.49      45488.75   44956.54
  1.6   22.5   60.0   60.0    0.0      28726.93   28722.48      24971.11   24909.60         -4.30     -5.11        -26.37    -26.79         -6.07        -52.62      24758.38   24507.78
  1.8   22.5   60.0   60.0    0.0      15640.20   15637.53      13092.13   13051.99        -65.47    -67.35        -17.90    -19.36         -3.41        -29.94      12890.63   12790.53
  2.0   22.5   60.0   60.0    0.0       8354.34    8352.70       6636.19    6610.61        -84.60    -86.22        -12.62    -14.48         -1.83        -16.63       6464.36    6427.60
  2.2   22.5   60.0   60.0    0.0       4410.18    4409.37       3253.57    3237.85        -82.12    -83.10         -9.03    -10.86         -0.90         -9.05       3116.79    3103.97
  2.4   22.5   60.0   60.0    0.0       2314.73    2314.39       1534.64    1525.27        -70.51    -71.04         -6.49     -8.09         -0.39         -4.84       1430.39    1426.10
  2.6   22.5   60.0   60.0    0.0       1216.01    1215.86        687.46     682.00        -56.49    -56.81         -4.68     -5.95         -0.12         -2.56        610.23     608.83
  2.8   22.5   60.0   60.0    0.0        644.89     644.84        284.38     281.28        -43.31    -43.58         -3.38     -4.33          0.01         -1.33        228.24     227.85
  3.0   22.5   60.0   60.0    0.0        349.24     349.27        101.30      99.60        -32.28    -32.57         -2.44     -3.13          0.06         -0.69         60.96      61.04
  3.2   22.5   60.0   60.0    0.0        196.02     196.08         23.81      22.93        -23.64    -23.99         -1.76     -2.24          0.08         -0.37         -5.03      -4.64
  3.4   22.5   60.0   60.0    0.0        115.90     115.98         -5.04      -5.47        -17.18    -17.54         -1.28     -1.61          0.08         -0.20        -25.67     -25.05
  3.6   22.5   60.0   60.0    0.0         73.21      73.28        -12.77     -12.95        -12.46    -12.82         -0.93     -1.15          0.08         -0.11        -27.59     -26.85
  3.8   22.5   60.0   60.0    0.0         49.69      49.76        -12.23     -12.28         -9.09     -9.41         -0.68     -0.83          0.07         -0.07        -22.95     -22.17
  4.0   22.5   60.0   60.0    0.0         36.10      36.17         -9.10      -9.08         -6.69     -6.96         -0.50     -0.61          0.06         -0.05        -16.93     -16.18
  4.3   22.5   60.0   60.0    0.0         24.73      24.78         -4.19      -4.14         -4.33     -4.52         -0.33     -0.39          0.05         -0.03         -9.20      -8.55
  4.6   22.5   60.0   60.0    0.0         18.36      18.39         -0.72      -0.67         -2.90     -3.02         -0.22     -0.25          0.04         -0.03         -4.03      -3.50
  5.0   22.5   60.0   60.0    0.0         13.20      13.21          1.74       1.77         -1.79     -1.85         -0.13     -0.15          0.03         -0.02         -0.26       0.13
  5.5   22.5   60.0   60.0    0.0          9.21       9.21          2.75       2.77         -1.05     -1.08         -0.07     -0.08          0.02         -0.01          1.60       1.89
  6.0   22.5   60.0   60.0    0.0          6.63       6.64          2.77       2.78         -0.66     -0.67         -0.04     -0.05          0.01         -0.01          2.07       2.28
  7.0   22.5   60.0   60.0    0.0          3.68       3.68          2.08       2.09         -0.29     -0.30         -0.02     -0.02          0.01         -0.01          1.78       1.89
  8.0   22.5   60.0   60.0    0.0          2.19       2.19          1.43       1.43         -0.15     -0.15         -0.01     -0.01          0.01          0.00          1.28       1.33
  9.0   22.5   60.0   60.0    0.0          1.38       1.38          0.98       0.98         -0.08     -0.09          0.00      0.00          0.00          0.00          0.89       0.91
 10.0   22.5   60.0   60.0    0.0          0.91       0.91          0.68       0.68         -0.05     -0.05          0.00      0.00          0.00          0.00          0.63       0.63
  1.2   22.5   60.0   60.0   45.0      80335.35   80321.50      73047.31   72924.18        196.40    199.70        -86.11    -86.32        -14.09       -138.56      72772.58   73272.63
  1.4   22.5   60.0   60.0   45.0      47984.33   47977.77      42654.00   42566.97        157.52    162.33        -46.00    -44.50         -5.95        -88.37      42510.19   42794.99
  1.6   22.5   60.0   60.0   45.0      27084.02   27079.98      23361.53   23302.18         38.79     40.33        -29.35    -29.21         -3.64        -52.28      23200.53   23321.17
  1.8   22.5   60.0   60.0   45.0      14741.28   14738.98      12200.70   12161.74        -34.51    -34.72        -20.07    -21.05         -2.15        -29.83      12034.95   12095.16
  2.0   22.5   60.0   60.0   45.0       7828.99    7827.62       6114.08    6089.10        -64.21    -64.78        -14.07    -15.58         -1.16        -16.59       5965.15    5996.42
  2.2   22.5   60.0   60.0   45.0       4083.35    4082.69       2929.90    2914.43        -68.92    -69.25         -9.96    -11.56         -0.54         -9.03       2807.60    2823.27
  2.4   22.5   60.0   60.0   45.0       2100.07    2099.81       1323.27    1314.00        -61.90    -61.98         -7.10     -8.53         -0.19         -4.83       1228.37    1235.62
  2.6   22.5   60.0   60.0   45.0       1068.63    1068.52        543.16     537.74        -50.73    -50.72         -5.07     -6.23         -0.01         -2.54        472.16     474.98
  2.8   22.5   60.0   60.0   45.0        540.03     540.03        182.23     179.14        -39.33    -39.36         -3.63     -4.51          0.08         -1.32        130.41     131.03
  3.0   22.5   60.0   60.0   45.0        272.51     272.58         26.84      25.16        -29.43    -29.54         -2.60     -3.24          0.10         -0.68        -10.40     -10.70
  3.2   22.5   60.0   60.0   45.0        138.56     138.67        -31.77     -32.64        -21.54    -21.74         -1.86     -2.32          0.11         -0.35        -58.32     -58.88
  3.4   22.5   60.0   60.0   45.0         72.07      72.18        -47.34     -47.76        -15.57    -15.83         -1.34     -1.66          0.10         -0.19        -66.24     -66.74
  3.6   22.5   60.0   60.0   45.0         39.21      39.32        -45.51     -45.69        -11.20    -11.49         -0.97     -1.19          0.08         -0.10        -58.99     -59.35
  3.8   22.5   60.0   60.0   45.0         22.96      23.07        -37.94     -37.98         -8.08     -8.35         -0.71     -0.86          0.07         -0.06        -47.60     -47.82
  4.0   22.5   60.0   60.0   45.0         14.82      14.92        -29.54     -29.51         -5.87     -6.11         -0.52     -0.62          0.06         -0.04        -36.52     -36.64
  4.3   22.5   60.0   60.0   45.0          9.30       9.38        -18.99     -18.93         -3.71     -3.89         -0.34     -0.39          0.05         -0.03        -23.37     -23.39
  4.6   22.5   60.0   60.0   45.0          6.93       6.99        -11.66     -11.61         -2.43     -2.55         -0.22     -0.26          0.04         -0.02        -14.50     -14.47
  5.0   22.5   60.0   60.0   45.0          5.31       5.34         -5.79      -5.76         -1.45     -1.52         -0.14     -0.15          0.03         -0.01         -7.46      -7.39
  5.5   22.5   60.0   60.0   45.0          4.05       4.07         -2.16      -2.14         -0.82     -0.85         -0.08     -0.08          0.02         -0.01         -3.09      -2.98
  6.0   22.5   60.0   60.0   45.0          3.14       3.15         -0.56      -0.54         -0.50     -0.51         -0.04     -0.05          0.01         -0.01         -1.11      -0.99
  7.0   22.5   60.0   60.0   45.0          1.92       1.93          0.42       0.43         -0.22     -0.22         -0.02     -0.02          0.01         -0.01          0.19       0.28
  8.0   22.5   60.0   60.0   45.0          1.23       1.23          0.52       0.52         -0.11     -0.11         -0.01     -0.01          0.00          0.00          0.41       0.45
  9.0   22.5   60.0   60.0   45.0          0.81       0.81          0.44       0.44         -0.06     -0.06          0.00      0.00          0.00          0.00          0.38       0.40
 10.0   22.5   60.0   60.0   45.0          0.56       0.55          0.34       0.34         -0.04     -0.04          0.00      0.00          0.00          0.00          0.31       0.32
  1.2   22.5   60.0   60.0   90.0      77646.72   77631.14      70901.13   70774.23        179.16    178.56        -78.72    -80.85        -18.67       -130.25      70604.89   72214.47
  1.4   22.5   60.0   60.0   90.0      46626.01   46619.00      41509.44   41421.64        181.44    184.19        -44.85    -43.81         -8.03        -84.68      41386.98   42129.12
  1.6   22.5   60.0   60.0   90.0      26405.66   26401.60      22773.27   22713.69         62.38     63.20        -29.30    -29.19         -4.84        -50.55      22634.71   22895.39
  1.8   22.5   60.0   60.0   90.0      14364.01   14361.84      11869.03   11830.02        -18.28    -18.64        -20.13    -21.09         -2.91        -28.90      11719.15   11815.11
  2.0   22.5   60.0   60.0   90.0       7594.91    7593.62       5906.78    5881.68        -53.54    -54.12        -14.12    -15.61         -1.66        -16.04       5768.20    5806.11
  2.2   22.5   60.0   60.0   90.0       3925.72    3925.05       2789.48    2773.84        -61.80    -62.15        -10.00    -11.59         -0.88         -8.68       2673.90    2689.63
  2.4   22.5   60.0   60.0   90.0       1987.90    1987.63       1222.80    1213.37        -57.02    -57.13         -7.13     -8.56         -0.42         -4.59       1132.39    1138.90
  2.6   22.5   60.0   60.0   90.0        985.86     985.75        468.66     463.11        -47.30    -47.31         -5.09     -6.26         -0.17         -2.37        400.79     403.07
  2.8   22.5   60.0   60.0   90.0        477.44     477.42        125.65     122.46        -36.85    -36.88         -3.64     -4.54         -0.04         -1.19         76.09      76.34
  3.0   22.5   60.0   60.0   90.0        224.29     224.35        -16.88     -18.65        -27.59    -27.69         -2.61     -3.26          0.01         -0.59        -52.44     -53.09
  3.2   22.5   60.0   60.0   90.0        100.85     100.95        -66.03     -66.98        -20.14    -20.32         -1.87     -2.33          0.03         -0.28        -91.30     -92.24
  3.4   22.5   60.0   60.0   90.0         42.19      42.30        -74.52     -75.00        -14.47    -14.72         -1.35     -1.67          0.04         -0.13        -92.41     -93.35
  3.6   22.5   60.0   60.0   90.0         15.26      15.37        -67.32     -67.54        -10.33    -10.60         -0.97     -1.19          0.04         -0.06        -79.99     -80.81
  3.8   22.5   60.0   60.0   90.0          3.55       3.66        -55.61     -55.68         -7.36     -7.63         -0.71     -0.86          0.03         -0.03        -64.62     -65.29
  4.0   22.5   60.0   60.0   90.0         -1.05      -0.96        -43.99     -44.00         -5.28     -5.52         -0.52     -0.62          0.03         -0.01        -50.45     -50.98
  4.3   22.5   60.0   60.0   90.0         -2.64      -2.56        -29.86     -29.82         -3.26     -3.44         -0.34     -0.39          0.02          0.00        -33.84     -34.20
  4.6   22.5   60.0   60.0   90.0         -2.21      -2.16        -19.98     -19.95         -2.08     -2.20         -0.22     -0.26          0.02          0.00        -22.51     -22.74
  5.0   22.5   60.0   60.0   90.0         -1.25      -1.22        -11.77     -11.74         -1.20     -1.27         -0.14     -0.15          0.01          0.00        -13.21     -13.31
  5.5   22.5   60.0   60.0   90.0         -0.44      -0.42         -6.25      -6.23         -0.65     -0.68         -0.08     -0.08          0.01          0.00         -7.02      -7.00
  6.0   22.5   60.0   60.0   90.0         -0.03      -0.02         -3.44      -3.43         -0.38     -0.39         -0.04     -0.05          0.01          0.00         -3.88      -3.80
  7.0   22.5   60.0   60.0   90.0          0.21       0.22         -1.13      -1.12         -0.15     -0.15         -0.02     -0.02          0.00          0.00         -1.30      -1.22
  8.0   22.5   60.0   60.0   90.0          0.23       0.23         -0.39      -0.38         -0.07     -0.07         -0.01     -0.01          0.00          0.00         -0.46      -0.42
  9.0   22.5   60.0   60.0   90.0          0.19       0.19         -0.12      -0.12         -0.04     -0.04          0.00      0.00          0.00          0.00         -0.16      -0.14
 10.0   22.5   60.0   60.0   90.0          0.15       0.15         -0.02      -0.02         -0.02     -0.02          0.00      0.00          0.00          0.00         -0.04      -0.03
  1.2   22.5   60.0   60.0  135.0      78774.38   78756.61      72338.32   72203.74        191.12    184.97        -70.24    -74.03        -31.87       -120.80      72033.36   73988.45
  1.4   22.5   60.0   60.0  135.0      47246.82   47238.96      42274.66   42183.20        191.91    190.57        -41.32    -41.11        -14.77        -80.28      42148.99   42888.14
  1.6   22.5   60.0   60.0  135.0      26756.72   26752.16      23206.03   23144.33         64.47     62.66        -27.10    -27.53         -8.46        -48.35      23061.20   23240.74
  1.8   22.5   60.0   60.0  135.0      14548.19   14545.73      12102.90   12062.66        -19.12    -21.04        -18.62    -19.98         -4.95        -27.69      11947.37   11979.92
  2.0   22.5   60.0   60.0  135.0       7685.73    7684.23       6028.23    6002.38        -54.58    -56.07        -13.12    -14.89         -2.86        -15.31       5885.87    5887.30
  2.2   22.5   60.0   60.0  135.0       3967.49    3966.68       2850.40    2834.30        -62.38    -63.29         -9.37    -11.14         -1.61         -8.22       2732.58    2730.07
  2.4   22.5   60.0   60.0  135.0       2004.77    2004.40       1251.97    1242.24        -57.20    -57.69         -6.73     -8.28         -0.89         -4.28       1160.26    1158.60
  2.6   22.5   60.0   60.0  135.0        990.41     990.24        481.41     475.65        -47.24    -47.52         -4.85     -6.09         -0.48         -2.15        412.81     411.89
  2.8   22.5   60.0   60.0  135.0        476.10     476.04        129.99     126.66        -36.69    -36.90         -3.49     -4.43         -0.26         -1.04         80.04      79.34
  3.0   22.5   60.0   60.0  135.0        220.31     220.33        -16.77     -18.65        -27.40    -27.62         -2.51     -3.20         -0.14         -0.47        -52.52     -53.21
  3.2   22.5   60.0   60.0  135.0         95.87      95.93        -67.97     -69.00        -19.94    -20.21         -1.81     -2.30         -0.08         -0.20        -93.32     -94.01
  3.4   22.5   60.0   60.0  135.0         36.99      37.07        -77.38     -77.93        -14.29    -14.59         -1.30     -1.64         -0.05         -0.06        -95.29     -95.92
  3.6   22.5   60.0   60.0  135.0         10.24      10.32        -70.50     -70.77        -10.16    -10.47         -0.95     -1.18         -0.03         -0.01        -83.15     -83.70
  3.8   22.5   60.0   60.0  135.0         -1.12      -1.04        -58.80     -58.93         -7.22     -7.51         -0.69     -0.85         -0.02          0.01        -67.79     -68.24
  4.0   22.5   60.0   60.0  135.0         -5.32      -5.25        -47.06     -47.10         -5.15     -5.41         -0.51     -0.62         -0.01          0.02        -53.47     -53.84
  4.3   22.5   60.0   60.0  135.0         -6.29      -6.23        -32.60     -32.60         -3.16     -3.35         -0.33     -0.39         -0.01          0.02        -36.55     -36.81
  4.6   22.5   60.0   60.0  135.0         -5.31      -5.27        -22.38     -22.37         -2.00     -2.12         -0.22     -0.25          0.00          0.01        -24.87     -25.04
  5.0   22.5   60.0   60.0  135.0         -3.74      -3.71        -13.74     -13.73         -1.14     -1.20         -0.13     -0.15          0.00          0.01        -15.15     -15.20
  5.5   22.5   60.0   60.0  135.0         -2.33      -2.31         -7.78      -7.77         -0.60     -0.63         -0.07     -0.08          0.00          0.00         -8.52      -8.47
  6.0   22.5   60.0   60.0  135.0         -1.48      -1.47         -4.63      -4.62         -0.34     -0.35         -0.04     -0.05          0.00          0.00         -5.04      -4.94
  7.0   22.5   60.0   60.0  135.0         -0.67      -0.66         -1.87      -1.86         -0.12     -0.13         -0.02     -0.02          0.00          0.00         -2.02      -1.92
  8.0   22.5   60.0   60.0  135.0         -0.33      -0.33         -0.86      -0.86         -0.05     -0.05         -0.01     -0.01          0.00          0.00         -0.93      -0.87
  9.0   22.5   60.0   60.0  135.0         -0.18      -0.18         -0.44      -0.44         -0.02     -0.03          0.00      0.00          0.00          0.00         -0.47      -0.44
 10.0   22.5   60.0   60.0  135.0         -0.10      -0.11         -0.24      -0.24         -0.01     -0.01          0.00      0.00          0.00          0.00         -0.26      -0.24
  1.2   22.5   60.0   60.0  180.0      79058.63   79040.99      72602.62   72467.79        203.45    197.71        -71.34    -74.80        -35.42       -119.40      72307.27   74253.04
  1.4   22.5   60.0   60.0  180.0      47303.21   47295.23      42337.27   42245.52        196.00    194.47        -40.90    -40.80        -16.75        -79.13      42214.34   43004.12
  1.6   22.5   60.0   60.0  180.0      26754.11   26749.33      23211.46   23149.55         66.18     64.08        -26.78    -27.34         -9.48        -47.67      23067.43   23289.91
  1.8   22.5   60.0   60.0  180.0      14534.78   14532.19      12095.53   12055.16        -18.29    -20.45        -18.45    -19.89         -5.51        -27.28      11940.20   11998.63
  2.0   22.5   60.0   60.0  180.0       7672.60    7671.04       6019.59    5993.69        -54.25    -55.89        -13.02    -14.85         -3.19        -15.06       5877.20    5892.25
  2.2   22.5   60.0   60.0  180.0       3956.55    3955.71       2842.99    2826.85        -62.30    -63.28         -9.31    -11.11         -1.83         -8.05       2725.05    2729.03
  2.4   22.5   60.0   60.0  180.0       1995.90    1995.52       1245.95    1236.18        -57.19    -57.71         -6.69     -8.26         -1.04         -4.16       1154.14    1155.21
  2.6   22.5   60.0   60.0  180.0        983.18     983.00        476.49     470.71        -47.23    -47.52         -4.82     -6.08         -0.59         -2.07        407.82     407.82
  2.8   22.5   60.0   60.0  180.0        470.13     470.06        125.90     122.54        -36.65    -36.87         -3.47     -4.42         -0.34         -0.98         75.91      75.32
  3.0   22.5   60.0   60.0  180.0        215.32     215.34        -20.24     -22.13        -27.33    -27.57         -2.49     -3.19         -0.20         -0.43        -56.00     -56.89
  3.2   22.5   60.0   60.0  180.0         91.65      91.71        -70.95     -72.00        -19.86    -20.14         -1.79     -2.29         -0.12         -0.16        -96.29     -97.25
  3.4   22.5   60.0   60.0  180.0         33.40      33.47        -79.97     -80.53        -14.20    -14.52         -1.29     -1.64         -0.08         -0.04        -97.86     -98.73
  3.6   22.5   60.0   60.0  180.0          7.16       7.24        -72.76     -73.05        -10.08    -10.41         -0.94     -1.17         -0.06          0.01        -85.40     -86.12
  3.8   22.5   60.0   60.0  180.0         -3.78      -3.69        -60.79     -60.92         -7.15     -7.45         -0.69     -0.85         -0.04          0.03        -69.75     -70.33
  4.0   22.5   60.0   60.0  180.0         -7.62      -7.55        -48.80     -48.86         -5.09     -5.35         -0.51     -0.62         -0.03          0.03        -55.20     -55.64
  4.3   22.5   60.0   60.0  180.0         -8.15      -8.10        -34.05     -34.05         -3.11     -3.30         -0.33     -0.39         -0.02          0.03        -37.97     -38.26
  4.6   22.5   60.0   60.0  180.0         -6.84      -6.79        -23.58     -23.58         -1.96     -2.08         -0.22     -0.25         -0.01          0.02        -26.05     -26.22
  5.0   22.5   60.0   60.0  180.0         -4.91      -4.89        -14.68     -14.68         -1.11     -1.17         -0.13     -0.15         -0.01          0.01        -16.07     -16.11
  5.5   22.5   60.0   60.0  180.0         -3.19      -3.18         -8.48      -8.48         -0.58     -0.61         -0.07     -0.08         -0.01          0.01         -9.21      -9.14
  6.0   22.5   60.0   60.0  180.0         -2.13      -2.12         -5.17      -5.16         -0.32     -0.34         -0.04     -0.05          0.00          0.01         -5.57      -5.45
  7.0   22.5   60.0   60.0  180.0         -1.05      -1.04         -2.19      -2.19         -0.11     -0.12         -0.02     -0.02          0.00          0.00         -2.33      -2.23
  8.0   22.5   60.0   60.0  180.0         -0.57      -0.57         -1.07      -1.06         -0.05     -0.05         -0.01     -0.01          0.00          0.00         -1.12      -1.07
  9.0   22.5   60.0   60.0  180.0         -0.34      -0.34         -0.57      -0.57         -0.02     -0.02          0.00      0.00          0.00          0.00         -0.60      -0.57
 10.0   22.5   60.0   60.0  180.0         -0.21      -0.21         -0.33      -0.33         -0.01     -0.01          0.00      0.00          0.00          0.00         -0.35      -0.33
  1.2   22.5   60.0   60.0  225.0      79333.70   79318.00      72499.24   72370.16        208.50    208.26        -80.09    -81.62        -28.93       -126.31      72221.78   73668.52
  1.4   22.5   60.0   60.0  225.0      47329.42   47322.15      42210.80   42121.48        185.43    187.25        -43.17    -42.47        -13.71        -81.87      42086.22   42811.57
  1.6   22.5   60.0   60.0  225.0      26709.72   26705.34      23095.09   23034.57         59.98     59.64        -27.90    -28.19         -7.84        -48.88      22950.01   23229.50
  1.8   22.5   60.0   60.0  225.0      14503.48   14501.09      12025.41   11985.77        -21.19    -22.47        -19.20    -20.46         -4.58        -27.91      11869.81   11983.92
  2.0   22.5   60.0   60.0  225.0       7661.92    7660.49       5986.85    5961.37        -55.95    -57.15        -13.52    -15.21         -2.65        -15.42       5844.13    5893.36
  2.2   22.5   60.0   60.0  225.0       3958.71    3957.95       2832.32    2816.44        -63.55    -64.29         -9.61    -11.33         -1.51         -8.27       2713.92    2735.35
  2.4   22.5   60.0   60.0  225.0       2004.02    2003.67       1246.43    1236.84        -58.18    -58.55         -6.87     -8.39         -0.84         -4.30       1154.16    1162.90
  2.6   22.5   60.0   60.0  225.0        993.20     993.03        481.84     476.17        -47.99    -48.19         -4.92     -6.14         -0.47         -2.17        412.77     415.47
  2.8   22.5   60.0   60.0  225.0        480.05     480.00        132.87     129.58        -37.23    -37.39         -3.52     -4.46         -0.26         -1.04         82.53      82.43
  3.0   22.5   60.0   60.0  225.0        224.32     224.35        -13.19     -15.04        -27.77    -27.98         -2.53     -3.21         -0.15         -0.47        -49.25     -50.47
  3.2   22.5   60.0   60.0  225.0         99.48      99.56        -64.48     -65.48        -20.20    -20.47         -1.81     -2.29         -0.09         -0.20        -90.07     -91.55
  3.4   22.5   60.0   60.0  225.0         40.09      40.18        -74.27     -74.80        -14.47    -14.79         -1.31     -1.64         -0.05         -0.06        -92.37     -93.72
  3.6   22.5   60.0   60.0  225.0         12.82      12.92        -67.85     -68.11        -10.30    -10.63         -0.94     -1.17         -0.03         -0.01        -80.66     -81.75
  3.8   22.5   60.0   60.0  225.0          1.01       1.11        -56.59     -56.70         -7.33     -7.63         -0.69     -0.85         -0.02          0.02        -65.70     -66.52
  4.0   22.5   60.0   60.0  225.0         -3.57      -3.48        -45.23     -45.26         -5.24     -5.51         -0.51     -0.61         -0.02          0.02        -51.74     -52.34
  4.3   22.5   60.0   60.0  225.0         -4.98      -4.91        -31.23     -31.22         -3.23     -3.42         -0.33     -0.39         -0.01          0.02        -35.25     -35.59
  4.6   22.5   60.0   60.0  225.0         -4.32      -4.27        -21.35     -21.33         -2.05     -2.18         -0.22     -0.25         -0.01          0.01        -23.89     -24.07
  5.0   22.5   60.0   60.0  225.0         -3.04      -3.00        -13.01     -13.00         -1.17     -1.24         -0.13     -0.15          0.00          0.01        -14.46     -14.49
  5.5   22.5   60.0   60.0  225.0         -1.86      -1.84         -7.29      -7.28         -0.63     -0.66         -0.07     -0.08          0.00          0.01         -8.06      -7.98
  6.0   22.5   60.0   60.0  225.0         -1.16      -1.14         -4.30      -4.29         -0.36     -0.37         -0.04     -0.05          0.00          0.00         -4.73      -4.61
  7.0   22.5   60.0   60.0  225.0         -0.50      -0.49         -1.70      -1.69         -0.13     -0.14         -0.02     -0.02          0.00          0.00         -1.86      -1.76
  8.0   22.5   60.0   60.0  225.0         -0.24      -0.24         -0.77      -0.77         -0.06     -0.06         -0.01     -0.01          0.00          0.00         -0.84      -0.78
  9.0   22.5   60.0   60.0  225.0         -0.13      -0.12         -0.38      -0.38         -0.03     -0.03          0.00      0.00          0.00          0.00         -0.42      -0.39
 10.0   22.5   60.0   60.0  225.0         -0.07      -0.07         -0.21      -0.21         -0.01     -0.01          0.00      0.00          0.00          0.00         -0.22      -0.21
  1.2   22.5   60.0   60.0  270.0      83599.60   83584.50      76158.32   76029.92        220.46    222.43        -85.40    -85.16        -27.36       -134.19      75888.30   75882.32
  1.4   22.5   60.0   60.0  270.0      49532.53   49525.19      44181.40   44091.20        150.23    152.74        -43.02    -42.01        -13.15        -85.53      44018.59   44049.79
  1.6   22.5   60.0   60.0  270.0      27839.99   27835.52      24135.35   24074.35         26.04     25.54        -26.90    -27.31         -7.48        -50.59      23954.68   23962.13
  1.8   22.5   60.0   60.0  270.0      15128.54   15125.97      12608.87   12568.95        -44.86    -46.51        -18.35    -19.77         -4.30        -28.81      12428.59   12440.19
  2.0   22.5   60.0   60.0  270.0       8037.60    8036.04       6339.07    6313.50        -71.41    -72.91        -12.93    -14.74         -2.43        -15.94       6180.42    6191.01
  2.2   22.5   60.0   60.0  270.0       4201.28    4200.48       3059.65    3043.81        -73.62    -74.57         -9.22    -11.02         -1.33         -8.60       2931.06    2937.68
  2.4   22.5   60.0   60.0  270.0       2169.70    2169.34       1401.39    1391.88        -64.87    -65.39         -6.61     -8.18         -0.71         -4.53       1302.45    1305.45
  2.6   22.5   60.0   60.0  270.0       1111.24    1111.07        592.02     586.43        -52.57    -52.88         -4.75     -6.01         -0.36         -2.32        518.42     519.01
  2.8   22.5   60.0   60.0  270.0        566.84     566.78        213.74     210.54        -40.47    -40.74         -3.42     -4.36         -0.18         -1.16        160.21     159.57
  3.0   22.5   60.0   60.0  270.0        289.70     289.72         47.65      45.88        -30.15    -30.44         -2.46     -3.14         -0.08         -0.56          9.26       8.22
  3.2   22.5   60.0   60.0  270.0        149.70     149.77        -17.79     -18.74        -22.00    -22.34         -1.77     -2.25         -0.03         -0.26        -45.15     -46.10
  3.4   22.5   60.0   60.0  270.0         79.30      79.38        -37.85     -38.34        -15.88    -16.24         -1.28     -1.61         -0.01         -0.12        -57.33     -58.01
  3.6   22.5   60.0   60.0  270.0         43.87      43.96        -39.04     -39.27        -11.42    -11.78         -0.93     -1.16          0.00         -0.05        -52.93     -53.33
  3.8   22.5   60.0   60.0  270.0         25.90      25.99        -33.52     -33.60         -8.24     -8.56         -0.68     -0.83          0.01         -0.02        -43.49     -43.66
  4.0   22.5   60.0   60.0  270.0         16.60      16.68        -26.54     -26.55         -5.99     -6.27         -0.50     -0.61          0.01         -0.01        -33.77     -33.78
  4.3   22.5   60.0   60.0  270.0         10.02      10.08        -17.35     -17.33         -3.80     -3.99         -0.32     -0.38          0.01          0.00        -21.91     -21.80
  4.6   22.5   60.0   60.0  270.0          7.05       7.09        -10.84     -10.81         -2.49     -2.62         -0.22     -0.25          0.01          0.00        -13.79     -13.64
  5.0   22.5   60.0   60.0  270.0          5.03       5.06         -5.56      -5.54         -1.49     -1.56         -0.13     -0.15          0.01          0.00         -7.31      -7.13
  5.5   22.5   60.0   60.0  270.0          3.59       3.60         -2.27      -2.26         -0.84     -0.88         -0.07     -0.08          0.01          0.00         -3.24      -3.06
  6.0   22.5   60.0   60.0  270.0          2.65       2.66         -0.80      -0.79         -0.51     -0.52         -0.04     -0.05          0.00          0.00         -1.37      -1.21
  7.0   22.5   60.0   60.0  270.0          1.51       1.52          0.14       0.15         -0.21     -0.22         -0.02     -0.02          0.00          0.00         -0.09       0.02
  8.0   22.5   60.0   60.0  270.0          0.92       0.92          0.29       0.29         -0.10     -0.11         -0.01     -0.01          0.00          0.00          0.18       0.23
  9.0   22.5   60.0   60.0  270.0          0.59       0.58          0.27       0.27         -0.06     -0.06          0.00      0.00          0.00          0.00          0.21       0.23
 10.0   22.5   60.0   60.0  270.0          0.39       0.39          0.21       0.21         -0.03     -0.03          0.00      0.00          0.00          0.00          0.18       0.19
  1.2   22.5   60.0   60.0  315.0      88441.99   88426.28      80627.83   80494.67        217.98    217.43        -84.24    -83.64        -29.56       -139.48      80336.05   78955.16
  1.4   22.5   60.0   60.0  315.0      52083.93   52076.35      46606.55   46513.54        107.70    107.88        -40.81    -39.87        -14.27        -88.24      46389.93   45649.58
  1.6   22.5   60.0   60.0  315.0      29183.21   29178.60      25437.96   25375.43        -13.20    -15.32        -24.85    -25.59         -7.97        -51.90      25212.03   24865.76
  1.8   22.5   60.0   60.0  315.0      15876.99   15874.21      13339.96   13299.21        -72.21    -74.88        -16.87    -18.58         -4.46        -29.50      13129.30   12986.35
  2.0   22.5   60.0   60.0  315.0       8483.73    8481.98       6773.78    6747.84        -89.12    -91.22        -11.95    -13.98         -2.44        -16.35       6596.08    6540.30
  2.2   22.5   60.0   60.0  315.0       4484.57    4483.67       3333.60    3317.66        -84.99    -86.29         -8.59    -10.55         -1.28         -8.87       3193.12    3171.84
  2.4   22.5   60.0   60.0  315.0       2359.56    2359.16       1583.34    1573.84        -72.30    -73.06         -6.21     -7.89         -0.63         -4.72       1476.75    1468.65
  2.6   22.5   60.0   60.0  315.0       1244.16    1243.97        718.33     712.79        -57.59    -58.09         -4.50     -5.82         -0.29         -2.46        639.59     636.44
  2.8   22.5   60.0   60.0  315.0        663.17     663.09        304.65     301.49        -44.01    -44.41         -3.26     -4.25         -0.11         -1.27        247.51     246.32
  3.0   22.5   60.0   60.0  315.0        361.44     361.44        114.99     113.25        -32.73    -33.13         -2.36     -3.07         -0.02         -0.65         73.98      73.70
  3.2   22.5   60.0   60.0  315.0        204.33     204.37         33.27      32.35        -23.95    -24.36         -1.71     -2.21          0.02         -0.33          3.95       4.22
  3.4   22.5   60.0   60.0  315.0        121.65     121.71          1.62       1.16        -17.39    -17.81         -1.24     -1.58          0.04         -0.17        -19.36     -18.75
  3.6   22.5   60.0   60.0  315.0         77.22      77.29         -8.03      -8.23        -12.62    -13.02         -0.90     -1.14          0.04         -0.09        -23.10     -22.31
  3.8   22.5   60.0   60.0  315.0         52.52      52.58         -8.81      -8.88         -9.21     -9.56         -0.66     -0.82          0.04         -0.05        -19.73     -18.86
  4.0   22.5   60.0   60.0  315.0         38.11      38.16         -6.61      -6.61         -6.79     -7.08         -0.49     -0.60          0.04         -0.03        -14.60     -13.75
  4.3   22.5   60.0   60.0  315.0         25.93      25.97         -2.63      -2.60         -4.40     -4.60         -0.32     -0.38          0.03         -0.02         -7.75      -7.02
  4.6   22.5   60.0   60.0  315.0         19.06      19.09          0.26       0.30         -2.95     -3.08         -0.21     -0.25          0.03         -0.02         -3.12      -2.53
  5.0   22.5   60.0   60.0  315.0         13.52      13.53          2.27       2.29         -1.82     -1.89         -0.13     -0.15          0.02         -0.01          0.21       0.66
  5.5   22.5   60.0   60.0  315.0          9.29       9.30          2.98       3.00         -1.07     -1.10         -0.07     -0.08          0.01         -0.01          1.80       2.12
  6.0   22.5   60.0   60.0  315.0          6.61       6.62          2.85       2.86         -0.67     -0.68         -0.04     -0.05          0.01         -0.01          2.13       2.36
  7.0   22.5   60.0   60.0  315.0          3.60       3.60          2.06       2.07         -0.30     -0.30         -0.02     -0.02          0.01          0.00          1.75       1.86
  8.0   22.5   60.0   60.0  315.0          2.11       2.11          1.38       1.39         -0.15     -0.15         -0.01     -0.01          0.00          0.00          1.23       1.28
  9.0   22.5   60.0   60.0  315.0          1.31       1.31          0.93       0.93         -0.08     -0.09          0.00      0.00          0.00          0.00          0.85       0.87
 10.0   22.5   60.0   60.0  315.0          0.86       0.86          0.64       0.64         -0.05     -0.05          0.00      0.00          0.00          0.00          0.59       0.60
  1.2   22.5   60.0   90.0    0.0      83122.22   83115.16      74654.26   74543.66        376.90    381.22        -82.30    -77.23         -1.72       -148.14      74594.45   73584.81
  1.4   22.5   60.0   90.0    0.0      49333.76   49329.49      43666.34   43584.11         31.44     36.10        -41.95    -39.57         -1.65        -92.26      43409.34   42799.07
  1.6   22.5   60.0   90.0    0.0      27652.97   27650.27      23908.44   23852.26       -102.19   -101.19        -24.43    -24.99         -1.72        -53.55      23615.19   23389.84
  1.8   22.5   60.0   90.0    0.0      15065.44   15063.42      12579.60   12542.30       -135.00   -135.61        -15.83    -17.65         -1.11        -30.21      12319.49   12253.03
  2.0   22.5   60.0   90.0    0.0       8081.98    8080.83       6425.20    6401.40       -128.14   -129.05        -10.84    -13.00         -0.50        -16.72       6216.79    6199.91
  2.2   22.5   60.0   90.0    0.0       4303.84    4303.44       3194.96    3180.40       -107.79   -108.63         -7.62     -9.69         -0.08         -9.13       3036.53    3032.93
  2.4   22.5   60.0   90.0    0.0       2292.06    2291.94       1545.78    1537.09        -85.15    -85.84         -5.44     -7.20          0.15         -4.94       1429.01    1428.36
  2.6   22.5   60.0   90.0    0.0       1231.35    1231.33        725.55     720.52        -64.75    -65.29         -3.93     -5.31          0.25         -2.66        641.27     640.99
  2.8   22.5   60.0   90.0    0.0        674.64     674.71        328.93     326.17        -48.03    -48.49         -2.85     -3.88          0.27         -1.44        268.89     268.61
  3.0   22.5   60.0   90.0    0.0        382.13     382.25        143.53     142.10        -35.05    -35.50         -2.08     -2.81          0.25         -0.79        100.98     100.78
  3.2   22.5   60.0   90.0    0.0        227.10     227.23         60.63      59.94        -25.35    -25.82         -1.51     -2.03          0.22         -0.45         30.45      30.42
  3.4   22.5   60.0   90.0    0.0        143.38     143.51         25.83      25.55        -18.30    -18.77         -1.11     -1.46          0.19         -0.27          4.32       4.48
  3.6   22.5   60.0   90.0    0.0         96.72      96.86         12.65      12.59        -13.25    -13.70         -0.82     -1.05          0.16         -0.18         -2.79      -2.48
  3.8   22.5   60.0   90.0    0.0         69.54      69.67          8.58       8.64         -9.69    -10.08         -0.60     -0.76          0.14         -0.12         -2.62      -2.21
  4.0   22.5   60.0   90.0    0.0         52.77      52.88          7.95       8.05         -7.17     -7.49         -0.45     -0.56          0.11         -0.09         -0.27       0.19
  4.3   22.5   60.0   90.0    0.0         37.58      37.66          8.57       8.68         -4.71     -4.92         -0.30     -0.36          0.09         -0.07          3.26       3.74
  4.6   22.5   60.0   90.0    0.0         28.34      28.40          8.98       9.07         -3.20     -3.34         -0.20     -0.24          0.07         -0.05          5.43       5.90
  5.0   22.5   60.0   90.0    0.0         20.46      20.49          8.64       8.70         -2.02     -2.09         -0.12     -0.14          0.05         -0.04          6.46       6.89
  5.5   22.5   60.0   90.0    0.0         14.23      14.24          7.44       7.47         -1.22     -1.25         -0.07     -0.08          0.04         -0.03          6.16       6.54
  6.0   22.5   60.0   90.0    0.0         10.22      10.23          6.07       6.10         -0.78     -0.79         -0.04     -0.05          0.03         -0.02          5.27       5.57
  7.0   22.5   60.0   90.0    0.0          5.65       5.65          3.87       3.88         -0.36     -0.37         -0.02     -0.02          0.01         -0.01          3.51       3.65
  8.0   22.5   60.0   90.0    0.0          3.36       3.36          2.48       2.49         -0.19     -0.19         -0.01     -0.01          0.01         -0.01          2.30       2.35
  9.0   22.5   60.0   90.0    0.0          2.12       2.12          1.64       1.64         -0.11     -0.11          0.00      0.00          0.01          0.00          1.53       1.55
 10.0   22.5   60.0   90.0    0.0          1.40       1.40          1.12       1.12         -0.07     -0.07          0.00      0.00          0.00          0.00          1.05       1.05
  1.2   22.5   60.0   90.0   45.0      79859.85   79854.27      71294.74   71191.06        403.93    415.41        -90.59    -84.36          7.04       -149.53      71287.68   71276.62
  1.4   22.5   60.0   90.0   45.0      47610.92   47607.19      41880.75   41801.94         65.40     74.82        -46.38    -43.20          2.71        -92.97      41672.71   41609.32
  1.6   22.5   60.0   90.0   45.0      26719.00   26716.66      22932.02   22877.73        -75.27    -71.25        -27.42    -27.33          0.58        -53.98      22674.23   22728.88
  1.8   22.5   60.0   90.0   45.0      14541.12   14539.35      12029.93   11993.62       -117.03   -115.79        -17.82    -19.14          0.14        -30.48      11792.46   11861.80
  2.0   22.5   60.0   90.0   45.0       7774.01    7773.02       6103.72    6080.43       -116.80   -116.65        -12.11    -13.93          0.19        -16.90       5909.08    5955.49
  2.2   22.5   60.0   90.0   45.0       4113.84    4113.53       2998.44    2984.14       -100.70   -100.93         -8.42    -10.26          0.31         -9.24       2848.39    2873.10
  2.4   22.5   60.0   90.0   45.0       2169.16    2169.09       1420.09    1411.51        -80.67    -80.94         -5.95     -7.55          0.38         -5.01       1308.59    1319.79
  2.6   22.5   60.0   90.0   45.0       1148.40    1148.42        641.66     636.70        -61.83    -62.05         -4.25     -5.53          0.39         -2.71        560.87     564.88
  2.8   22.5   60.0   90.0   45.0        616.60     616.72        270.80     268.09        -46.05    -46.26         -3.06     -4.02          0.36         -1.47        213.19     213.83
  3.0   22.5   60.0   90.0   45.0        340.29     340.45        101.95     100.55        -33.66    -33.91         -2.21     -2.90          0.31         -0.81         61.14      60.50
  3.2   22.5   60.0   90.0   45.0        196.18     196.35         30.08      29.42        -24.33    -24.65         -1.60     -2.08          0.26         -0.46          1.18       0.25
  3.4   22.5   60.0   90.0   45.0        120.06     120.22          2.88       2.63        -17.52    -17.88         -1.16     -1.49          0.22         -0.28        -17.66     -18.47
  3.6   22.5   60.0   90.0   45.0         78.82      79.00         -4.91      -4.94        -12.64    -13.01         -0.85     -1.08          0.18         -0.18        -19.61     -20.18
  3.8   22.5   60.0   90.0   45.0         55.60      55.76         -5.07      -4.99         -9.19     -9.54         -0.63     -0.78          0.15         -0.13        -15.69     -16.02
  4.0   22.5   60.0   90.0   45.0         41.77      41.92         -2.80      -2.68         -6.76     -7.06         -0.47     -0.57          0.12         -0.09        -10.56     -10.71
  4.3   22.5   60.0   90.0   45.0         29.72      29.83          0.89       1.02         -4.39     -4.60         -0.31     -0.36          0.09         -0.07         -4.08      -4.03
  4.6   22.5   60.0   90.0   45.0         22.60      22.68          3.37       3.47         -2.96     -3.10         -0.21     -0.24          0.07         -0.05          0.08       0.25
  5.0   22.5   60.0   90.0   45.0         16.57      16.61          4.85       4.91         -1.85     -1.92         -0.13     -0.14          0.05         -0.04          2.84       3.10
  5.5   22.5   60.0   90.0   45.0         11.75      11.77          5.02       5.06         -1.11     -1.13         -0.07     -0.08          0.04         -0.03          3.85       4.13
  6.0   22.5   60.0   90.0   45.0          8.57       8.58          4.47       4.49         -0.70     -0.72         -0.04     -0.05          0.03         -0.02          3.75       3.99
  7.0   22.5   60.0   90.0   45.0          4.86       4.86          3.09       3.11         -0.32     -0.33         -0.02     -0.02          0.01         -0.01          2.78       2.91
  8.0   22.5   60.0   90.0   45.0          2.94       2.95          2.07       2.08         -0.17     -0.17         -0.01     -0.01          0.01         -0.01          1.91       1.96
  9.0   22.5   60.0   90.0   45.0          1.88       1.88          1.41       1.41         -0.10     -0.10          0.00      0.00          0.01          0.00          1.31       1.33
 10.0   22.5   60.0   90.0   45.0          1.26       1.26          0.98       0.98         -0.06     -0.06          0.00      0.00          0.00          0.00          0.92       0.92
  1.2   22.5   60.0   90.0   90.0      80686.78   80680.61      72122.68   72017.19        389.82    399.73        -88.79    -82.79          5.70       -149.59      72095.79   71831.18
  1.4   22.5   60.0   90.0   90.0      48058.31   48054.51      42332.07   42252.53         55.06     63.41        -45.46    -42.39          1.99        -93.04      42110.42   41897.78
  1.6   22.5   60.0   90.0   90.0      26964.85   26962.56      23183.47   23128.83        -82.54    -79.17        -26.71    -26.73          0.14        -53.99      22916.62   22890.37
  1.8   22.5   60.0   90.0   90.0      14679.40   14677.66      12172.64   12136.16       -121.71   -120.85        -17.30    -18.73         -0.12        -30.47      11929.54   11958.01
  2.0   22.5   60.0   90.0   90.0       7854.83    7853.85       6187.26    6163.87       -119.64   -119.75        -11.76    -13.66          0.04        -16.89       5989.22    6015.92
  2.2   22.5   60.0   90.0   90.0       4163.31    4162.99       3049.35    3034.97       -102.39   -102.81         -8.19    -10.08          0.22         -9.23       2897.22    2912.76
  2.4   22.5   60.0   90.0   90.0       2200.88    2200.80       1452.48    1443.86        -81.68    -82.12         -5.80     -7.44          0.33         -5.00       1339.67    1346.78
  2.6   22.5   60.0   90.0   90.0       1169.64    1169.64        663.15     658.17        -62.47    -62.82         -4.16     -5.46          0.35         -2.70        581.51     583.81
  2.8   22.5   60.0   90.0   90.0        631.36     631.46        285.61     282.88        -46.47    -46.77         -3.00     -3.97          0.34         -1.47        227.41     227.45
  3.0   22.5   60.0   90.0   90.0        350.86     351.01        112.49     111.09        -33.95    -34.27         -2.17     -2.87          0.30         -0.81         71.27      70.50
  3.2   22.5   60.0   90.0   90.0        203.96     204.12         37.80      37.13        -24.55    -24.92         -1.57     -2.06          0.25         -0.46          8.59       7.73
  3.4   22.5   60.0   90.0   90.0        125.91     126.06          8.67       8.40        -17.69    -18.09         -1.15     -1.48          0.21         -0.28        -12.11     -12.79
  3.6   22.5   60.0   90.0   90.0         83.30      83.47         -0.50      -0.53        -12.78    -13.17         -0.84     -1.07          0.18         -0.18        -15.37     -15.82
  3.8   22.5   60.0   90.0   90.0         59.08      59.24         -1.64      -1.57         -9.30     -9.66         -0.62     -0.77          0.15         -0.13        -12.40     -12.62
  4.0   22.5   60.0   90.0   90.0         44.52      44.66         -0.10       0.01         -6.86     -7.16         -0.46     -0.56          0.12         -0.09         -7.97      -8.03
  4.3   22.5   60.0   90.0   90.0         31.68      31.78          2.82       2.94         -4.47     -4.68         -0.30     -0.36          0.09         -0.07         -2.24      -2.13
  4.6   22.5   60.0   90.0   90.0         24.03      24.10          4.78       4.88         -3.02     -3.16         -0.20     -0.24          0.07         -0.05          1.42       1.63
  5.0   22.5   60.0   90.0   90.0         17.54      17.58          5.80       5.86         -1.89     -1.96         -0.12     -0.14          0.05         -0.04          3.75       4.02
  5.5   22.5   60.0   90.0   90.0         12.37      12.39          5.62       5.66         -1.13     -1.16         -0.07     -0.08          0.04         -0.03          4.43       4.72
  6.0   22.5   60.0   90.0   90.0          8.99       9.00          4.87       4.90         -0.72     -0.73         -0.04     -0.05          0.03         -0.02          4.13       4.38
  7.0   22.5   60.0   90.0   90.0          5.05       5.06          3.29       3.31         -0.33     -0.34         -0.02     -0.02          0.01         -0.01          2.96       3.09
  8.0   22.5   60.0   90.0   90.0          3.05       3.05          2.18       2.19         -0.18     -0.18         -0.01     -0.01          0.01         -0.01          2.01       2.06
  9.0   22.5   60.0   90.0   90.0          1.95       1.94          1.47       1.47         -0.10     -0.10          0.00      0.00          0.01          0.00          1.37       1.38
 10.0   22.5   60.0   90.0   90.0          1.30       1.29          1.01       1.01         -0.06     -0.06          0.00      0.00          0.00          0.00          0.95       0.96
  1.2   22.5   60.0   90.0  135.0      83992.94   83985.42      75540.17   75427.46        363.81    365.59        -79.76    -74.98         -3.37       -148.07      75459.58   74144.92
  1.4   22.5   60.0   90.0  135.0      49795.14   49790.90      44136.05   44053.02         21.32     24.35        -40.79    -38.53         -2.48        -92.29      43864.57   43089.86
  1.6   22.5   60.0   90.0  135.0      27903.47   27900.84      24166.15   24109.53       -109.41   -109.31        -23.63    -24.32         -2.19        -53.55      23863.28   23552.39
  1.8   22.5   60.0   90.0  135.0      15205.38   15203.38      12724.58   12687.02       -139.68   -140.75        -15.28    -17.20         -1.38        -30.20      12458.60   12349.76
  2.0   22.5   60.0   90.0  135.0       8163.47    8162.29       6509.63    6485.68       -131.00   -132.17        -10.47    -12.72         -0.65        -16.71       6297.73    6260.60
  2.2   22.5   60.0   90.0  135.0       4353.60    4353.17       3246.24    3231.59       -109.49   -110.52         -7.38     -9.51         -0.17         -9.12       3085.71    3072.72
  2.4   22.5   60.0   90.0  135.0       2323.92    2323.78       1578.34    1569.59        -86.16    -87.02         -5.29     -7.09          0.10         -4.93       1460.24    1455.43
  2.6   22.5   60.0   90.0  135.0       1252.65    1252.61        747.13     742.07        -65.37    -66.06         -3.83     -5.24          0.21         -2.66        661.96     659.97
  2.8   22.5   60.0   90.0  135.0        689.43     689.49        343.79     341.01        -48.43    -49.00         -2.79     -3.84          0.25         -1.44        283.14     282.25
  3.0   22.5   60.0   90.0  135.0        392.73     392.83        154.11     152.66        -35.33    -35.86         -2.03     -2.78          0.24         -0.79        111.13     110.80
  3.2   22.5   60.0   90.0  135.0        234.90     235.01         68.37      67.67        -25.56    -26.09         -1.49     -2.01          0.22         -0.45         37.87      37.91
  3.4   22.5   60.0   90.0  135.0        149.24     149.36         31.62      31.34        -18.46    -18.97         -1.09     -1.45          0.19         -0.27          9.88      10.16
  3.6   22.5   60.0   90.0  135.0        101.21     101.33         17.07      17.01        -13.39    -13.86         -0.81     -1.04          0.16         -0.17          1.46       1.88
  3.8   22.5   60.0   90.0  135.0         73.02      73.14         12.01      12.06         -9.80    -10.20         -0.60     -0.76          0.13         -0.12          0.68       1.19
  4.0   22.5   60.0   90.0  135.0         55.52      55.62         10.65      10.75         -7.27     -7.60         -0.45     -0.55          0.11         -0.09          2.32       2.86
  4.3   22.5   60.0   90.0  135.0         39.54      39.62         10.50      10.60         -4.78     -5.00         -0.29     -0.36          0.09         -0.06          5.11       5.64
  4.6   22.5   60.0   90.0  135.0         29.78      29.83         10.39      10.47         -3.26     -3.40         -0.20     -0.23          0.07         -0.05          6.78       7.28
  5.0   22.5   60.0   90.0  135.0         21.43      21.45          9.59       9.65         -2.07     -2.13         -0.12     -0.14          0.05         -0.04          7.37       7.82
  5.5   22.5   60.0   90.0  135.0         14.85      14.86          8.05       8.08         -1.25     -1.28         -0.07     -0.08          0.04         -0.03          6.74       7.12
  6.0   22.5   60.0   90.0  135.0         10.63      10.64          6.48       6.50         -0.80     -0.81         -0.04     -0.05          0.03         -0.02          5.66       5.96
  7.0   22.5   60.0   90.0  135.0          5.84       5.85          4.06       4.08         -0.37     -0.38         -0.02     -0.02          0.01         -0.01          3.70       3.84
  8.0   22.5   60.0   90.0  135.0          3.47       3.47          2.58       2.59         -0.20     -0.20         -0.01     -0.01          0.01         -0.01          2.39       2.45
  9.0   22.5   60.0   90.0  135.0          2.18       2.18          1.70       1.70         -0.11     -0.11          0.00      0.00          0.01          0.00          1.59       1.60
 10.0   22.5   60.0   90.0  135.0          1.44       1.43          1.15       1.15         -0.07     -0.07          0.00      0.00          0.00          0.00          1.08       1.09
  1.6   22.5   90.0    0.0    0.0      28346.71   28334.95      25342.03   25260.73        303.68    297.50        -22.82    -26.90        -32.90        -38.93      25380.31   25386.26
  1.8   22.5   90.0    0.0    0.0      14964.88   14959.26      12601.82   12551.49        212.38    208.31        -21.00    -22.73        -17.41        -22.72      12646.32   12705.76
  2.0   22.5   90.0    0.0    0.0       7613.16    7610.14       5895.28    5863.53        112.91    110.29        -17.38    -18.60         -9.78        -12.53       5900.33    5916.92
  2.2   22.5   90.0    0.0    0.0       3681.79    3679.78       2483.50    2463.29         46.13     44.92        -13.44    -14.59         -5.80         -6.43       2460.91    2461.29
  2.4   22.5   90.0    0.0    0.0       1650.94    1649.90        832.04     819.62          9.80      9.65        -10.02    -11.06         -3.61         -2.98        799.13     795.60
  2.6   22.5   90.0    0.0    0.0        642.16     641.56         87.78      80.14         -6.47     -6.13         -7.32     -8.17         -2.34         -1.14         54.85      50.63
  2.8   22.5   90.0    0.0    0.0        165.06     164.67       -209.02    -213.74        -11.58    -11.17         -5.28     -5.92         -1.59         -0.22       -237.16    -241.34
  3.0   22.5   90.0    0.0    0.0        -44.43     -44.64       -296.97    -299.86        -11.43    -11.12         -3.77     -4.23         -1.13          0.20       -318.91    -322.72
  3.2   22.5   90.0    0.0    0.0       -124.06    -124.13       -295.05    -296.81         -9.29     -9.13         -2.67     -3.00         -0.83          0.35       -311.21    -314.39
  3.4   22.5   90.0    0.0    0.0       -143.69    -143.69       -260.02    -261.11         -6.79     -6.77         -1.88     -2.12         -0.63          0.38       -271.47    -273.97
  3.6   22.5   90.0    0.0    0.0       -137.73    -137.69       -217.37    -218.05         -4.60     -4.67         -1.32     -1.50         -0.49          0.35       -225.24    -227.15
  3.8   22.5   90.0    0.0    0.0       -122.50    -122.44       -177.40    -177.85         -2.91     -3.03         -0.94     -1.07         -0.39          0.31       -182.69    -184.16
  4.0   22.5   90.0    0.0    0.0       -105.32    -105.26       -143.48    -143.77         -1.70     -1.84         -0.67     -0.76         -0.31          0.26       -146.94    -148.13
  4.3   22.5   90.0    0.0    0.0        -81.94     -81.87       -104.37    -104.53         -0.57     -0.70         -0.42     -0.47         -0.23          0.20       -106.09    -107.07
  4.6   22.5   90.0    0.0    0.0        -63.41     -63.34        -76.82     -76.92          0.01     -0.08         -0.27     -0.30         -0.17          0.15        -77.59     -78.46
  5.0   22.5   90.0    0.0    0.0        -45.55     -45.50        -52.44     -52.50          0.34      0.27         -0.16     -0.17         -0.12          0.11        -52.59     -53.35
  5.5   22.5   90.0    0.0    0.0        -31.01     -30.97        -34.05     -34.08          0.43      0.39         -0.08     -0.09         -0.08          0.07        -33.91     -34.47
  6.0   22.5   90.0    0.0    0.0        -21.80     -21.77        -23.11     -23.14          0.40      0.37         -0.05     -0.05         -0.06          0.05        -22.90     -23.24
  7.0   22.5   90.0    0.0    0.0        -11.70     -11.68        -11.82     -11.83          0.28      0.27         -0.02     -0.02         -0.03          0.03        -11.63     -11.69
  8.0   22.5   90.0    0.0    0.0         -6.84      -6.82         -6.70      -6.70          0.18      0.18         -0.01     -0.01         -0.02          0.01         -6.56      -6.53
  9.0   22.5   90.0    0.0    0.0         -4.26      -4.25         -4.09      -4.09          0.12      0.12          0.00      0.00         -0.01          0.01         -3.99      -3.96
 10.0   22.5   90.0    0.0    0.0         -2.79      -2.79         -2.64      -2.64          0.08      0.08          0.00      0.00         -0.01          0.01         -2.57      -2.55
  1.2   22.5   90.0   30.0    0.0      98046.94   98006.96      92663.10   92467.16        -68.03    -83.99        -66.27    -77.51        -98.49       -121.04      91906.10   85428.03
  1.4   22.5   90.0   30.0    0.0      53936.49   53919.19      49449.00   49330.74        244.97    238.55        -34.43    -39.10        -44.07        -75.07      49298.48   48735.06
  1.6   22.5   90.0   30.0    0.0      29702.88   29694.43      26226.30   26152.34        208.74    203.52        -25.58    -27.59        -21.89        -45.38      26187.61   26133.06
  1.8   22.5   90.0   30.0    0.0      15942.94   15938.57      13415.14   13368.51        107.26    102.87        -20.28    -21.72        -11.59        -26.36      13363.55   13333.45
  2.0   22.5   90.0   30.0    0.0       8317.48    8314.87       6549.85    6520.35         32.16     29.25        -15.64    -17.08         -6.44        -14.65       6480.46    6460.07
  2.2   22.5   90.0   30.0    0.0       4216.64    4215.04       3005.73    2987.32         -8.60     -9.98        -11.73    -13.14         -3.74         -7.78       2933.44    2922.51
  2.4   22.5   90.0   30.0    0.0       2069.38    2068.60       1247.66    1236.56        -25.52    -25.92         -8.62     -9.87         -2.26         -3.91       1182.95    1177.51
  2.6   22.5   90.0   30.0    0.0        972.71     972.28        416.73     410.07        -29.00    -29.00         -6.27     -7.27         -1.42         -1.82        363.60     360.57
  2.8   22.5   90.0   30.0    0.0        426.73     426.44         50.14      46.12        -26.20    -26.11         -4.52     -5.27         -0.93         -0.73          8.90       6.88
  3.0   22.5   90.0   30.0    0.0        162.97     162.79        -93.11     -95.53        -21.25    -21.20         -3.23     -3.78         -0.64         -0.21       -123.89    -125.31
  3.2   22.5   90.0   30.0    0.0         40.76      40.66       -134.44    -135.87        -16.19    -16.23         -2.30     -2.69         -0.45          0.03       -156.81    -157.69
  3.4   22.5   90.0   30.0    0.0        -12.11     -12.16       -132.91    -133.77        -11.86    -11.98         -1.63     -1.91         -0.34          0.13       -148.93    -149.32
  3.6   22.5   90.0   30.0    0.0        -32.04     -32.06       -116.10    -116.63         -8.48     -8.65         -1.16     -1.36         -0.26          0.15       -127.48    -127.51
  3.8   22.5   90.0   30.0    0.0        -36.97     -36.99        -96.08     -96.41         -5.97     -6.16         -0.83     -0.97         -0.20          0.14       -104.13    -103.96
  4.0   22.5   90.0   30.0    0.0        -35.58     -35.58        -77.60     -77.81         -4.17     -4.36         -0.60     -0.70         -0.16          0.13        -83.30     -83.06
  4.3   22.5   90.0   30.0    0.0        -29.79     -29.78        -55.53     -55.64         -2.43     -2.58         -0.38     -0.44         -0.12          0.10        -58.94     -58.76
  4.6   22.5   90.0   30.0    0.0        -23.73     -23.71        -39.90     -39.96         -1.42     -1.53         -0.25     -0.28         -0.09          0.07        -41.97     -41.91
  5.0   22.5   90.0   30.0    0.0        -17.28     -17.26        -26.32     -26.35         -0.70     -0.77         -0.15     -0.16         -0.06          0.05        -27.41     -27.48
  5.5   22.5   90.0   30.0    0.0        -11.82     -11.80        -16.43     -16.45         -0.29     -0.33         -0.08     -0.09         -0.04          0.03        -16.94     -17.05
  6.0   22.5   90.0   30.0    0.0         -8.34      -8.32        -10.80     -10.81         -0.11     -0.13         -0.05     -0.05         -0.03          0.02        -11.04     -11.11
  7.0   22.5   90.0   30.0    0.0         -4.50      -4.49         -5.28      -5.28          0.00      0.00         -0.02     -0.02         -0.01          0.01         -5.33      -5.32
  8.0   22.5   90.0   30.0    0.0         -2.65      -2.64         -2.91      -2.91          0.02      0.02         -0.01     -0.01         -0.01          0.01         -2.91      -2.88
  9.0   22.5   90.0   30.0    0.0         -1.66      -1.66         -1.74      -1.75          0.02      0.02          0.00      0.00         -0.01          0.00         -1.73      -1.71
 10.0   22.5   90.0   30.0    0.0         -1.10      -1.10         -1.11      -1.12          0.02      0.02          0.00      0.00          0.00          0.00         -1.10      -1.09
  1.2   22.5   90.0   30.0   45.0      95501.99   95461.73      90402.46   90208.06        -87.18   -104.23        -64.23    -75.98        -97.00       -119.50      89632.24   82884.68
  1.4   22.5   90.0   30.0   45.0      52463.80   52446.44      48110.60   47993.59        245.18    238.85        -34.29    -39.26        -43.24        -73.96      47964.69   47549.68
  1.6   22.5   90.0   30.0   45.0      28920.09   28911.64      25497.07   25423.67        219.60    214.91        -26.01    -28.06        -21.49        -44.78      25471.82   25519.77
  1.8   22.5   90.0   30.0   45.0      15515.74   15511.39      13010.17   12963.79        118.19    114.34        -20.76    -22.13        -11.42        -26.03      12971.06   12988.51
  2.0   22.5   90.0   30.0   45.0       8069.73    8067.12       6313.18    6283.73         40.38     37.85        -16.01    -17.39         -6.39        -14.46       6252.75    6252.10
  2.2   22.5   90.0   30.0   45.0       4063.27    4061.67       2859.09    2840.67         -2.90     -4.05        -11.99    -13.35         -3.74         -7.65       2792.82    2789.58
  2.4   22.5   90.0   30.0   45.0       1968.76    1967.98       1151.69    1140.57        -21.62    -21.90         -8.81    -10.01         -2.27         -3.82       1091.00    1088.30
  2.6   22.5   90.0   30.0   45.0        903.47     903.06        350.92     344.25        -26.31    -26.25         -6.39     -7.36         -1.44         -1.76        300.53     298.22
  2.8   22.5   90.0   30.0   45.0        377.27     377.00          3.29      -0.75        -24.30    -24.17         -4.60     -5.33         -0.95         -0.69        -36.05     -38.17
  3.0   22.5   90.0   30.0   45.0        126.57     126.41       -127.49    -129.91        -19.87    -19.80         -3.28     -3.82         -0.66         -0.17       -156.89    -158.74
  3.2   22.5   90.0   30.0   45.0         13.34      13.27       -160.28    -161.71        -15.17    -15.18         -2.33     -2.71         -0.47          0.06       -181.62    -183.05
  3.4   22.5   90.0   30.0   45.0        -33.18     -33.20       -152.72    -153.58        -11.09    -11.18         -1.65     -1.93         -0.35          0.15       -167.95    -168.92
  3.6   22.5   90.0   30.0   45.0        -48.49     -48.49       -131.54    -132.07         -7.88     -8.02         -1.17     -1.37         -0.27          0.17       -142.31    -142.88
  3.8   22.5   90.0   30.0   45.0        -50.01     -50.00       -108.29    -108.63         -5.49     -5.66         -0.84     -0.98         -0.21          0.16       -115.86    -116.17
  4.0   22.5   90.0   30.0   45.0        -46.03     -46.02        -87.38     -87.60         -3.78     -3.96         -0.61     -0.70         -0.17          0.14        -92.69     -92.87
  4.3   22.5   90.0   30.0   45.0        -37.46     -37.43        -62.69     -62.80         -2.14     -2.28         -0.38     -0.44         -0.12          0.11        -65.81     -65.95
  4.6   22.5   90.0   30.0   45.0        -29.47     -29.44        -45.26     -45.32         -1.20     -1.30         -0.25     -0.28         -0.09          0.08        -47.11     -47.28
  5.0   22.5   90.0   30.0   45.0        -21.30     -21.28        -30.06     -30.10         -0.54     -0.61         -0.15     -0.16         -0.06          0.06        -31.00     -31.22
  5.5   22.5   90.0   30.0   45.0        -14.50     -14.48        -18.92     -18.94         -0.18     -0.22         -0.08     -0.09         -0.04          0.04        -19.32     -19.51
  6.0   22.5   90.0   30.0   45.0        -10.18     -10.16        -12.51     -12.52         -0.04     -0.06         -0.05     -0.05         -0.03          0.03        -12.68     -12.79
  7.0   22.5   90.0   30.0   45.0         -5.46      -5.45         -6.17      -6.17          0.04      0.04         -0.02     -0.02         -0.02          0.01         -6.18      -6.17
  8.0   22.5   90.0   30.0   45.0         -3.19      -3.19         -3.41      -3.41          0.05      0.04         -0.01     -0.01         -0.01          0.01         -3.39      -3.36
  9.0   22.5   90.0   30.0   45.0         -1.99      -1.99         -2.05      -2.05          0.04      0.04          0.00      0.00         -0.01          0.00         -2.02      -2.00
 10.0   22.5   90.0   30.0   45.0         -1.31      -1.31         -1.31      -1.31          0.03      0.03          0.00      0.00          0.00          0.00         -1.29      -1.27
  1.2   22.5   90.0   30.0   90.0      90983.94   90943.00      86499.06   86303.64       -116.43   -136.78        -58.01    -71.20        -97.25       -114.41      85701.52   78831.05
  1.4   22.5   90.0   30.0   90.0      49752.03   49734.70      45704.39   45588.51        245.73    238.57        -33.05    -38.76        -43.16        -70.78      45563.34   45524.62
  1.6   22.5   90.0   30.0   90.0      27464.91   27456.62      24172.81   24100.13        240.18    235.88        -26.35    -28.53        -21.51        -43.12      24171.26   24423.92
  1.8   22.5   90.0   30.0   90.0      14714.91   14710.65      12267.65   12221.60        139.22    136.01        -21.39    -22.69        -11.55        -25.12      12251.51   12352.74
  2.0   22.5   90.0   30.0   90.0       7599.48    7596.95       5873.11    5843.72         56.36     54.32        -16.55    -17.83         -6.54        -13.92       5829.54    5860.03
  2.2   22.5   90.0   30.0   90.0       3767.76    3766.21       2581.78    2563.31          8.31      7.44        -12.38    -13.67         -3.88         -7.31       2526.95    2534.61
  2.4   22.5   90.0   30.0   90.0       1771.91    1771.16        967.02     955.81        -13.89    -14.03         -9.08    -10.23         -2.39         -3.59        914.03     914.77
  2.6   22.5   90.0   30.0   90.0        766.13     765.73        222.25     215.49        -20.94    -20.78         -6.58     -7.50         -1.53         -1.59        177.12     175.52
  2.8   22.5   90.0   30.0   90.0        277.96     277.70        -89.61     -93.72        -20.49    -20.29         -4.72     -5.42         -1.03         -0.57       -125.24    -127.71
  3.0   22.5   90.0   30.0   90.0         52.75      52.61       -196.45    -198.94        -17.09    -16.96         -3.36     -3.88         -0.72         -0.08       -223.16    -225.80
  3.2   22.5   90.0   30.0   90.0        -42.76     -42.81       -212.62    -214.10        -13.08    -13.05         -2.38     -2.76         -0.52          0.13       -231.94    -234.34
  3.4   22.5   90.0   30.0   90.0        -76.59     -76.59       -193.18    -194.08         -9.49     -9.54         -1.68     -1.96         -0.40          0.20       -206.86    -208.83
  3.6   22.5   90.0   30.0   90.0        -82.61     -82.58       -163.30    -163.86         -6.62     -6.73         -1.19     -1.39         -0.31          0.21       -172.84    -174.38
  3.8   22.5   90.0   30.0   90.0        -77.18     -77.15       -133.57    -133.92         -4.49     -4.63         -0.85     -0.99         -0.24          0.19       -140.15    -141.35
  4.0   22.5   90.0   30.0   90.0        -67.94     -67.90       -107.73    -107.96         -2.97     -3.12         -0.62     -0.71         -0.19          0.17       -112.25    -113.20
  4.3   22.5   90.0   30.0   90.0        -53.62     -53.58        -77.69     -77.81         -1.52     -1.66         -0.39     -0.44         -0.14          0.13        -80.22     -80.96
  4.6   22.5   90.0   30.0   90.0        -41.65     -41.61        -56.54     -56.61         -0.72     -0.83         -0.25     -0.28         -0.11          0.10        -57.95     -58.57
  5.0   22.5   90.0   30.0   90.0        -29.89     -29.85        -38.01     -38.05         -0.20     -0.27         -0.15     -0.16         -0.08          0.07        -38.62     -39.12
  5.5   22.5   90.0   30.0   90.0        -20.26     -20.23        -24.23     -24.26          0.05      0.01         -0.08     -0.09         -0.05          0.05        -24.42     -24.76
  6.0   22.5   90.0   30.0   90.0        -14.18     -14.16        -16.20     -16.21          0.12      0.11         -0.05     -0.05         -0.04          0.03        -16.22     -16.41
  7.0   22.5   90.0   30.0   90.0         -7.56      -7.54         -8.09      -8.10          0.13      0.12         -0.02     -0.02         -0.02          0.02         -8.03      -8.04
  8.0   22.5   90.0   30.0   90.0         -4.39      -4.38         -4.51      -4.51          0.10      0.09         -0.01     -0.01         -0.01          0.01         -4.45      -4.41
  9.0   22.5   90.0   30.0   90.0         -2.73      -2.72         -2.72      -2.72          0.07      0.07          0.00      0.00         -0.01          0.01         -2.67      -2.64
 10.0   22.5   90.0   30.0   90.0         -1.78      -1.78         -1.74      -1.74          0.05      0.05          0.00      0.00          0.00          0.00         -1.70      -1.68
  1.2   22.5   90.0   30.0  135.0      88569.87   88526.77      84583.88   84382.29       -122.73   -145.95        -50.69    -65.42       -102.49       -107.28      83771.73   77466.27
  1.4   22.5   90.0   30.0  135.0      48167.78   48149.79      44381.46   44263.71        250.34    241.55        -31.15    -37.47        -45.68        -66.83      44241.54   44607.88
  1.6   22.5   90.0   30.0  135.0      26602.57   26594.04      23434.23   23360.66        255.60    250.46        -25.97    -28.28        -22.91        -41.08      23445.89   23846.59
  1.8   22.5   90.0   30.0  135.0      14231.60   14227.27      11845.50   11799.02        153.98    150.34        -21.41    -22.69        -12.40        -24.00      11842.83   11985.43
  2.0   22.5   90.0   30.0  135.0       7306.27    7303.81       5613.52    5583.93         67.46     65.19        -16.63    -17.88         -7.08        -13.27       5580.27    5619.00
  2.2   22.5   90.0   30.0  135.0       3576.06    3574.55       2410.50    2391.83         16.11     15.13        -12.46    -13.72         -4.23         -6.90       2362.84    2370.63
  2.4   22.5   90.0   30.0  135.0       1639.14    1638.39        847.58     836.17         -8.48     -8.64         -9.14    -10.28         -2.63         -3.32        799.52     799.20
  2.6   22.5   90.0   30.0  135.0        670.29     669.86        135.56     128.62        -17.15    -16.97         -6.62     -7.55         -1.70         -1.41         93.88      91.46
  2.8   22.5   90.0   30.0  135.0        206.69     206.39       -154.35    -158.62        -17.76    -17.53         -4.75     -5.46         -1.15         -0.44       -187.51    -190.54
  3.0   22.5   90.0   30.0  135.0         -1.46      -1.63       -245.85    -248.46        -15.07    -14.91         -3.39     -3.91         -0.81          0.02       -270.72    -273.82
  3.2   22.5   90.0   30.0  135.0        -84.74     -84.81       -250.95    -252.52        -11.54    -11.48         -2.40     -2.78         -0.60          0.21       -268.87    -271.73
  3.4   22.5   90.0   30.0  135.0       -109.59    -109.59       -223.35    -224.31         -8.27     -8.31         -1.69     -1.97         -0.45          0.26       -235.93    -238.39
  3.6   22.5   90.0   30.0  135.0       -108.88    -108.86       -187.35    -187.94         -5.65     -5.76         -1.20     -1.40         -0.35          0.26       -196.01    -198.05
  3.8   22.5   90.0   30.0  135.0        -98.35     -98.31       -152.94    -153.32         -3.70     -3.85         -0.85     -1.00         -0.28          0.23       -158.82    -160.50
  4.0   22.5   90.0   30.0  135.0        -85.17     -85.13       -123.50    -123.76         -2.32     -2.47         -0.62     -0.72         -0.22          0.20       -127.44    -128.84
  4.3   22.5   90.0   30.0  135.0        -66.50     -66.46        -89.47     -89.61         -1.03     -1.17         -0.39     -0.45         -0.17          0.15        -91.57     -92.68
  4.6   22.5   90.0   30.0  135.0        -51.47     -51.42        -65.52     -65.60         -0.35     -0.45         -0.25     -0.29         -0.13          0.11        -66.58     -67.49
  5.0   22.5   90.0   30.0  135.0        -36.89     -36.86        -44.41     -44.46          0.07      0.00         -0.15     -0.17         -0.09          0.08        -44.78     -45.47
  5.5   22.5   90.0   30.0  135.0        -25.02     -24.99        -28.59     -28.61          0.23      0.20         -0.08     -0.09         -0.06          0.05        -28.60     -29.04
  6.0   22.5   90.0   30.0  135.0        -17.53     -17.50        -19.26     -19.27          0.25      0.24         -0.05     -0.05         -0.04          0.04        -19.15     -19.39
  7.0   22.5   90.0   30.0  135.0         -9.35      -9.33         -9.72      -9.73          0.20      0.19         -0.02     -0.02         -0.02          0.02         -9.59      -9.61
  8.0   22.5   90.0   30.0  135.0         -5.43      -5.42         -5.46      -5.46          0.14      0.13         -0.01     -0.01         -0.01          0.01         -5.35      -5.32
  9.0   22.5   90.0   30.0  135.0         -3.37      -3.36         -3.30      -3.30          0.09      0.09          0.00      0.00         -0.01          0.01         -3.23      -3.20
 10.0   22.5   90.0   30.0  135.0         -2.20      -2.20         -2.12      -2.12          0.06      0.06          0.00      0.00         -0.01          0.00         -2.07      -2.04
  1.2   22.5   90.0   30.0  180.0      88153.10   88108.75      84338.46   84133.01       -118.35   -142.61        -47.40    -62.75       -106.13       -103.61      83524.72   77636.29
  1.4   22.5   90.0   30.0  180.0      47830.89   47812.50      44136.31   44017.04        254.81    244.97        -30.19    -36.73        -47.50        -64.92      43997.08   44538.06
  1.6   22.5   90.0   30.0  180.0      26415.45   26406.79      23294.26   23219.95        261.45    255.43        -25.60    -27.98        -23.90        -40.11      23309.10   23754.28
  1.8   22.5   90.0   30.0  180.0      14122.96   14118.59      11762.19   11715.33        158.75    154.50        -21.22    -22.53        -12.98        -23.48      11762.61   11909.89
  2.0   22.5   90.0   30.0  180.0       7235.96    7233.52       5557.81    5528.08         70.86     68.22        -16.53    -17.79         -7.43        -12.96       5527.04    5562.46
  2.2   22.5   90.0   30.0  180.0       3526.67    3525.16       2370.08    2351.29         18.47     17.28        -12.39    -13.67         -4.45         -6.71       2324.20    2328.86
  2.4   22.5   90.0   30.0  180.0       1602.70    1601.92        816.93     805.40         -6.85     -7.11         -9.10    -10.26         -2.77         -3.20        770.12     768.04
  2.6   22.5   90.0   30.0  180.0        642.63     642.15        111.80     104.73        -16.00    -15.85         -6.60     -7.54         -1.80         -1.32         71.00      67.79
  2.8   22.5   90.0   30.0  180.0        185.30     184.96       -173.01    -177.39        -16.93    -16.70         -4.74     -5.46         -1.22         -0.38       -205.51    -208.84
  3.0   22.5   90.0   30.0  180.0        -18.22     -18.43       -260.64    -263.32        -14.45    -14.28         -3.38     -3.91         -0.86          0.06       -285.00    -288.20
  3.2   22.5   90.0   30.0  180.0        -98.02     -98.12       -262.76    -264.39        -11.05    -10.99         -2.39     -2.78         -0.63          0.24       -280.28    -283.19
  3.4   22.5   90.0   30.0  180.0       -120.23    -120.25       -232.86    -233.85         -7.88     -7.93         -1.69     -1.97         -0.48          0.29       -245.11    -247.63
  3.6   22.5   90.0   30.0  180.0       -117.48    -117.47       -195.07    -195.68         -5.33     -5.45         -1.19     -1.40         -0.37          0.28       -203.46    -205.58
  3.8   22.5   90.0   30.0  180.0       -105.37    -105.34       -159.25    -159.65         -3.44     -3.59         -0.85     -1.00         -0.30          0.25       -164.91    -166.68
  4.0   22.5   90.0   30.0  180.0        -90.94     -90.91       -128.71    -128.97         -2.10     -2.26         -0.62     -0.72         -0.24          0.21       -132.46    -133.95
  4.3   22.5   90.0   30.0  180.0        -70.88     -70.84        -93.42     -93.57         -0.87     -1.01         -0.39     -0.45         -0.18          0.16        -95.37     -96.58
  4.6   22.5   90.0   30.0  180.0        -54.84     -54.80        -68.56     -68.66         -0.22     -0.33         -0.25     -0.29         -0.13          0.12        -69.52     -70.50
  5.0   22.5   90.0   30.0  180.0        -39.34     -39.30        -46.61     -46.67          0.16      0.09         -0.15     -0.17         -0.09          0.09        -46.90     -47.65
  5.5   22.5   90.0   30.0  180.0        -26.71     -26.68        -30.11     -30.14          0.30      0.26         -0.08     -0.09         -0.06          0.06        -30.07     -30.53
  6.0   22.5   90.0   30.0  180.0        -18.73     -18.70        -20.34     -20.35          0.30      0.28         -0.05     -0.05         -0.04          0.04        -20.19     -20.44
  7.0   22.5   90.0   30.0  180.0        -10.00      -9.98        -10.31     -10.32          0.22      0.21         -0.02     -0.02         -0.02          0.02        -10.16     -10.17
  8.0   22.5   90.0   30.0  180.0         -5.82      -5.81         -5.80      -5.80          0.15      0.15         -0.01     -0.01         -0.01          0.01         -5.69      -5.65
  9.0   22.5   90.0   30.0  180.0         -3.61      -3.60         -3.52      -3.52          0.10      0.10          0.00      0.00         -0.01          0.01         -3.44      -3.40
 10.0   22.5   90.0   30.0  180.0         -2.36      -2.35         -2.26      -2.26          0.07      0.07          0.00      0.00         -0.01          0.00         -2.20      -2.18
  1.2   22.5   90.0   60.0    0.0      88929.81   88913.92      80972.52   80838.65        224.42    223.90        -81.26    -80.66        -26.47       -141.45      80690.05   79250.21
  1.4   22.5   90.0   60.0    0.0      52125.96   52118.27      46587.29   46494.53         95.24     95.06        -40.53    -39.67        -11.77        -89.34      46359.81   45643.85
  1.6   22.5   90.0   60.0    0.0      29125.61   29120.99      25345.35   25283.31        -21.42    -23.63        -25.02    -25.77         -6.14        -52.67      25112.92   24794.08
  1.8   22.5   90.0   60.0    0.0      15823.27   15820.48      13262.86   13222.59        -76.21    -78.74        -17.09    -18.76         -3.22        -30.03      13049.97   12922.02
  2.0   22.5   90.0   60.0    0.0       8452.96    8451.21       6726.52    6701.00        -90.77    -92.65        -12.13    -14.10         -1.63        -16.71       6548.76    6499.30
  2.2   22.5   90.0   60.0    0.0       4473.32    4472.43       3310.68    3295.08        -85.48    -86.60         -8.72    -10.61         -0.76         -9.11       3170.94    3151.75
  2.4   22.5   90.0   60.0    0.0       2360.71    2360.32       1576.34    1567.09        -72.28    -72.92         -6.29     -7.91         -0.31         -4.88       1470.62    1462.93
  2.6   22.5   90.0   60.0    0.0       1251.86    1251.67        720.40     715.03        -57.40    -57.83         -4.54     -5.82         -0.08         -2.58        642.42     639.18
  2.8   22.5   90.0   60.0    0.0        673.56     673.48        311.16     308.12        -43.79    -44.16         -3.28     -4.24          0.02         -1.34        254.62     253.28
  3.0   22.5   90.0   60.0    0.0        372.30     372.30        123.18     121.52        -32.56    -32.94         -2.37     -3.05          0.06         -0.70         82.58      82.25
  3.2   22.5   90.0   60.0    0.0        214.53     214.57         41.60      40.73        -23.85    -24.25         -1.71     -2.19          0.08         -0.37         12.55      12.86
  3.4   22.5   90.0   60.0    0.0        130.73     130.78          9.34       8.92        -17.35    -17.76         -1.24     -1.57          0.07         -0.20        -11.46     -10.75
  3.6   22.5   90.0   60.0    0.0         85.06      85.12         -1.19      -1.37        -12.63    -13.01         -0.90     -1.12          0.07         -0.11        -16.18     -15.24
  3.8   22.5   90.0   60.0    0.0         59.18      59.24         -2.92      -2.97         -9.25     -9.59         -0.66     -0.81          0.06         -0.07        -13.80     -12.80
  4.0   22.5   90.0   60.0    0.0         43.72      43.77         -1.61      -1.59         -6.84     -7.12         -0.49     -0.59          0.05         -0.05         -9.59      -8.62
  4.3   22.5   90.0   60.0    0.0         30.26      30.30          1.25       1.29         -4.47     -4.66         -0.32     -0.38          0.04         -0.03         -3.89      -3.06
  4.6   22.5   90.0   60.0    0.0         22.42      22.44          3.28       3.32         -3.02     -3.14         -0.21     -0.25          0.03         -0.02         -0.15       0.51
  5.0   22.5   90.0   60.0    0.0         15.95      15.95          4.45       4.47         -1.88     -1.95         -0.13     -0.15          0.03         -0.02          2.35       2.82
  5.5   22.5   90.0   60.0    0.0         10.96      10.96          4.47       4.49         -1.12     -1.15         -0.07     -0.08          0.02         -0.01          3.26       3.58
  6.0   22.5   90.0   60.0    0.0          7.79       7.79          3.91       3.92         -0.70     -0.72         -0.04     -0.05          0.01         -0.01          3.16       3.38
  7.0   22.5   90.0   60.0    0.0          4.23       4.23          2.62       2.63         -0.32     -0.32         -0.02     -0.02          0.01         -0.01          2.30       2.40
  8.0   22.5   90.0   60.0    0.0          2.48       2.48          1.72       1.72         -0.16     -0.17         -0.01     -0.01          0.00          0.00          1.55       1.59
  9.0   22.5   90.0   60.0    0.0          1.55       1.54          1.14       1.14         -0.09     -0.09          0.00      0.00          0.00          0.00          1.05       1.06
 10.0   22.5   90.0   60.0    0.0          1.01       1.01          0.78       0.78         -0.06     -0.06          0.00      0.00          0.00          0.00          0.72       0.73
  1.2   22.5   90.0   60.0   45.0      85077.66   85062.61      77344.60   77215.73        225.16    227.47        -83.31    -82.86        -21.82       -139.27      77081.72   76580.60
  1.4   22.5   90.0   60.0   45.0      50137.70   50130.31      44662.25   44572.29        125.98    128.49        -42.93    -41.87         -9.36        -88.33      44476.87   44290.98
  1.6   22.5   90.0   60.0   45.0      28087.96   28083.49      24321.10   24260.58          7.33      6.83        -27.00    -27.38         -4.93        -52.24      24123.53   24050.29
  1.8   22.5   90.0   60.0   45.0      15250.86   15248.25      12693.46   12654.05        -55.86    -57.41        -18.47    -19.83         -2.62        -29.84      12504.03   12484.11
  2.0   22.5   90.0   60.0   45.0       8116.20    8114.63       6391.99    6366.90        -77.45    -78.79        -13.04    -14.78         -1.33        -16.61       6229.01    6226.07
  2.2   22.5   90.0   60.0   45.0       4262.69    4261.90       3102.78    3087.35        -76.91    -77.69         -9.30    -11.04         -0.62         -9.04       2972.30    2972.69
  2.4   22.5   90.0   60.0   45.0       2221.74    2221.40       1440.26    1431.08        -66.72    -67.10         -6.66     -8.18         -0.24         -4.83       1340.53    1340.65
  2.6   22.5   90.0   60.0   45.0       1156.03    1155.88        627.28     621.93        -53.69    -53.92         -4.78     -5.99         -0.05         -2.54        553.31     552.76
  2.8   22.5   90.0   60.0   45.0        605.09     605.05        245.07     242.04        -41.23    -41.44         -3.43     -4.34          0.04         -1.31        191.31     190.45
  3.0   22.5   90.0   60.0   45.0        321.99     322.02         74.85      73.20        -30.72    -30.98         -2.46     -3.12          0.07         -0.67         36.25      35.49
  3.2   22.5   90.0   60.0   45.0        176.69     176.76          5.40       4.54        -22.48    -22.80         -1.77     -2.23          0.07         -0.35        -22.17     -22.63
  3.4   22.5   90.0   60.0   45.0        101.73     101.81        -18.31     -18.73        -16.30    -16.65         -1.28     -1.59          0.07         -0.18        -38.00     -38.13
  3.6   22.5   90.0   60.0   45.0         62.47      62.56        -22.68     -22.86        -11.80    -12.14         -0.93     -1.14          0.06         -0.10        -36.80     -36.66
  3.8   22.5   90.0   60.0   45.0         41.34      41.42        -19.86     -19.91         -8.58     -8.89         -0.68     -0.82          0.05         -0.06        -30.06     -29.75
  4.0   22.5   90.0   60.0   45.0         29.45      29.52        -15.13     -15.12         -6.30     -6.56         -0.50     -0.60          0.05         -0.04        -22.57     -22.19
  4.3   22.5   90.0   60.0   45.0         19.85      19.90         -8.60      -8.55         -4.06     -4.25         -0.32     -0.38          0.04         -0.02        -13.34     -12.95
  4.6   22.5   90.0   60.0   45.0         14.66      14.70         -4.05      -4.01         -2.70     -2.83         -0.22     -0.25          0.03         -0.02         -7.17      -6.83
  5.0   22.5   90.0   60.0   45.0         10.55      10.57         -0.64      -0.61         -1.66     -1.72         -0.13     -0.15          0.02         -0.01         -2.52      -2.24
  5.5   22.5   90.0   60.0   45.0          7.40       7.41          1.13       1.14         -0.97     -1.00         -0.07     -0.08          0.02         -0.01          0.06       0.27
  6.0   22.5   90.0   60.0   45.0          5.36       5.36          1.62       1.63         -0.60     -0.61         -0.04     -0.05          0.01         -0.01          0.97       1.14
  7.0   22.5   90.0   60.0   45.0          2.99       2.99          1.46       1.47         -0.26     -0.27         -0.02     -0.02          0.01         -0.01          1.19       1.28
  8.0   22.5   90.0   60.0   45.0          1.79       1.79          1.07       1.07         -0.13     -0.14         -0.01     -0.01          0.00          0.00          0.93       0.97
  9.0   22.5   90.0   60.0   45.0          1.13       1.13          0.75       0.75         -0.07     -0.08          0.00      0.00          0.00          0.00          0.68       0.69
 10.0   22.5   90.0   60.0   45.0          0.75       0.75          0.53       0.53         -0.05     -0.05          0.00      0.00          0.00          0.00          0.49       0.49
  1.2   22.5   90.0   60.0   90.0      79217.64   79202.65      72085.18   71958.97        211.16    213.06        -80.55    -81.54        -19.38       -132.41      71822.99   72943.91
  1.4   22.5   90.0   60.0   90.0      47090.09   47083.08      41826.67   41739.20        171.44    174.88        -44.63    -43.64         -7.79        -85.21      41695.96   42358.98
  1.6   22.5   90.0   60.0   90.0      26502.13   26497.96      22808.19   22749.05         52.27     53.06        -29.10    -29.13         -4.18        -50.82      22660.86   22949.72
  1.8   22.5   90.0   60.0   90.0      14371.52   14369.26      11845.12   11806.48        -23.86    -24.35        -20.07    -21.10         -2.31        -29.11      11690.65   11818.30
  2.0   22.5   90.0   60.0   90.0       7591.90    7590.57       5885.52    5860.78        -56.35    -56.98        -14.12    -15.62         -1.24        -16.19       5745.09    5801.60
  2.2   22.5   90.0   60.0   90.0       3928.78    3928.12       2781.45    2766.11        -63.15    -63.49        -10.00    -11.57         -0.61         -8.78       2665.36    2689.53
  2.4   22.5   90.0   60.0   90.0       1997.17    1996.89       1225.31    1216.10        -57.61    -57.70         -7.11     -8.52         -0.27         -4.64       1134.94    1144.29
  2.6   22.5   90.0   60.0   90.0        998.37     998.25        477.15     471.74        -47.49    -47.50         -5.07     -6.21         -0.09         -2.40        409.50     412.09
  2.8   22.5   90.0   60.0   90.0        490.67     490.65        136.56     133.46        -36.87    -36.92         -3.61     -4.48         -0.01         -1.21         87.22      86.90
  3.0   22.5   90.0   60.0   90.0        236.75     236.80         -5.72      -7.43        -27.55    -27.68         -2.58     -3.21          0.02         -0.60        -41.11     -42.46
  3.2   22.5   90.0   60.0   90.0        111.85     111.94        -55.74     -56.64        -20.10    -20.32         -1.84     -2.29          0.03         -0.28        -80.90     -82.41
  3.4   22.5   90.0   60.0   90.0         51.53      51.64        -65.55     -66.00        -14.46    -14.74         -1.32     -1.63          0.04         -0.13        -83.39     -84.69
  3.6   22.5   90.0   60.0   90.0         23.02      23.13        -59.74     -59.94        -10.35    -10.64         -0.96     -1.17          0.03         -0.06        -72.41     -73.41
  3.8   22.5   90.0   60.0   90.0          9.93      10.04        -49.32     -49.39         -7.41     -7.69         -0.70     -0.84          0.03         -0.03        -58.36     -59.10
  4.0   22.5   90.0   60.0   90.0          4.15       4.25        -38.83     -38.83         -5.34     -5.59         -0.51     -0.61          0.02         -0.01        -45.33     -45.85
  4.3   22.5   90.0   60.0   90.0          1.21       1.28        -26.03     -26.00         -3.34     -3.52         -0.33     -0.39          0.02          0.00        -30.08     -30.38
  4.6   22.5   90.0   60.0   90.0          0.64       0.70        -17.14     -17.11         -2.15     -2.27         -0.22     -0.25          0.02          0.00        -19.73     -19.90
  5.0   22.5   90.0   60.0   90.0          0.70       0.73         -9.82      -9.80         -1.26     -1.33         -0.13     -0.15          0.01          0.00        -11.33     -11.37
  5.5   22.5   90.0   60.0   90.0          0.82       0.84         -5.00      -4.98         -0.70     -0.73         -0.07     -0.08          0.01          0.00         -5.81      -5.77
  6.0   22.5   90.0   60.0   90.0          0.80       0.82         -2.61      -2.60         -0.41     -0.43         -0.04     -0.05          0.01          0.00         -3.08      -2.99
  7.0   22.5   90.0   60.0   90.0          0.62       0.63         -0.73      -0.72         -0.17     -0.17         -0.02     -0.02          0.00          0.00         -0.91      -0.84
  8.0   22.5   90.0   60.0   90.0          0.44       0.45         -0.17      -0.17         -0.08     -0.08         -0.01     -0.01          0.00          0.00         -0.26      -0.22
  9.0   22.5   90.0   60.0   90.0          0.32       0.32          0.00       0.00         -0.04     -0.04          0.00      0.00          0.00          0.00         -0.04      -0.03
 10.0   22.5   90.0   60.0   90.0          0.23       0.23          0.05       0.05         -0.02     -0.02          0.00      0.00          0.00          0.00          0.03       0.04
  1.2   22.5   90.0   60.0  135.0      77669.61   77652.68      71079.77   70947.83        202.52    198.72        -71.64    -74.85        -27.54       -122.84      70796.54   72896.41
  1.4   22.5   90.0   60.0  135.0      46346.81   46339.06      41307.01   41217.37        192.50    192.72        -42.41    -42.11        -11.76        -80.90      41189.68   42179.69
  1.6   22.5   90.0   60.0  135.0      26155.50   26150.97      22563.63   22503.31         69.71     68.93        -28.23    -28.49         -6.37        -48.77      22429.40   22779.12
  1.8   22.5   90.0   60.0  135.0      14178.15   14175.76      11705.84   11666.63        -12.73    -13.99        -19.55    -20.71         -3.60        -28.00      11560.29   11682.42
  2.0   22.5   90.0   60.0  135.0       7464.16    7462.75       5789.39    5764.29        -49.18    -50.22        -13.78    -15.38         -2.02        -15.54       5654.85    5698.14
  2.2   22.5   90.0   60.0  135.0       3835.66    3834.92       2707.96    2692.33        -58.31    -58.88         -9.80    -11.43         -1.11         -8.36       2595.83    2611.12
  2.4   22.5   90.0   60.0  135.0       1926.05    1925.72       1166.96    1157.52        -54.22    -54.45         -7.00     -8.44         -0.59         -4.37       1079.33    1084.28
  2.6   22.5   90.0   60.0  135.0        942.89     942.74        430.30     424.72        -45.06    -45.15         -5.00     -6.17         -0.31         -2.21        364.62     365.49
  2.8   22.5   90.0   60.0  135.0        446.91     446.86         98.85      95.63        -35.08    -35.17         -3.58     -4.47         -0.16         -1.07         50.99      50.19
  3.0   22.5   90.0   60.0  135.0        201.94     201.97        -36.13     -37.93        -26.20    -26.35         -2.56     -3.21         -0.09         -0.49        -70.38     -71.77
  3.2   22.5   90.0   60.0  135.0         83.95      84.02        -80.33     -81.32        -19.05    -19.28         -1.83     -2.29         -0.05         -0.21       -104.61    -106.06
  3.4   22.5   90.0   60.0  135.0         28.98      29.08        -85.54     -86.06        -13.63    -13.91         -1.32     -1.64         -0.03         -0.07       -102.68    -103.97
  3.6   22.5   90.0   60.0  135.0          4.66       4.76        -76.09     -76.35         -9.68     -9.97         -0.95     -1.17         -0.02         -0.01        -88.19     -89.26
  3.8   22.5   90.0   60.0  135.0         -5.15      -5.06        -62.78     -62.90         -6.86     -7.14         -0.69     -0.84         -0.01          0.01        -71.36     -72.21
  4.0   22.5   90.0   60.0  135.0         -8.33      -8.24        -49.99     -50.03         -4.89     -5.13         -0.51     -0.61         -0.01          0.02        -56.11     -56.78
  4.3   22.5   90.0   60.0  135.0         -8.33      -8.26        -34.57     -34.56         -2.99     -3.17         -0.33     -0.39         -0.01          0.02        -38.32     -38.78
  4.6   22.5   90.0   60.0  135.0         -6.75      -6.71        -23.77     -23.76         -1.88     -2.00         -0.22     -0.25          0.00          0.01        -26.13     -26.43
  5.0   22.5   90.0   60.0  135.0         -4.69      -4.67        -14.66     -14.65         -1.06     -1.13         -0.13     -0.15          0.00          0.01        -15.99     -16.13
  5.5   22.5   90.0   60.0  135.0         -2.93      -2.91         -8.36      -8.36         -0.56     -0.59         -0.07     -0.08          0.00          0.01         -9.06      -9.06
  6.0   22.5   90.0   60.0  135.0         -1.88      -1.87         -5.02      -5.01         -0.31     -0.33         -0.04     -0.05          0.00          0.00         -5.40      -5.33
  7.0   22.5   90.0   60.0  135.0         -0.86      -0.85         -2.06      -2.05         -0.11     -0.12         -0.02     -0.02          0.00          0.00         -2.19      -2.11
  8.0   22.5   90.0   60.0  135.0         -0.43      -0.43         -0.96      -0.96         -0.05     -0.05         -0.01     -0.01          0.00          0.00         -1.02      -0.97
  9.0   22.5   90.0   60.0  135.0         -0.24      -0.24         -0.49      -0.49         -0.02     -0.02          0.00      0.00          0.00          0.00         -0.52      -0.50
 10.0   22.5   90.0   60.0  135.0         -0.14      -0.14         -0.27      -0.27         -0.01     -0.01          0.00      0.00          0.00          0.00         -0.29      -0.28
  1.2   22.5   90.0   60.0  180.0      78254.08   78235.67      71860.66   71723.95        209.07    201.29        -66.01    -70.35        -34.40       -117.52      71571.33   73880.77
  1.4   22.5   90.0   60.0  180.0      46704.83   46696.68      41751.22   41659.42        199.17    196.63        -40.34    -40.54        -15.19        -78.61      41632.01   42602.19
  1.6   22.5   90.0   60.0  180.0      26371.83   26367.15      22826.81   22765.25         70.97     68.51        -26.99    -27.56         -8.21        -47.68      22688.60   22974.15
  1.8   22.5   90.0   60.0  180.0      14297.34   14294.86      11852.88   11812.89        -13.38    -15.60        -18.69    -20.08         -4.62        -27.41      11703.62   11778.29
  2.0   22.5   90.0   60.0  180.0       7526.39    7524.87       5868.32    5842.72        -49.91    -51.48        -13.22    -14.97         -2.61        -15.19       5731.31    5747.73
  2.2   22.5   90.0   60.0  180.0       3866.95    3866.13       2749.28    2733.37        -58.71    -59.61         -9.45    -11.18         -1.46         -8.15       2635.74    2637.72
  2.4   22.5   90.0   60.0  180.0       1941.10    1940.72       1188.14    1178.53        -54.35    -54.82         -6.78     -8.29         -0.81         -4.23       1099.71    1098.82
  2.6   22.5   90.0   60.0  180.0        949.55     949.37        440.83     435.14        -45.05    -45.31         -4.87     -6.08         -0.45         -2.11        374.69     373.41
  2.8   22.5   90.0   60.0  180.0        449.27     449.21        103.76     100.47        -35.02    -35.22         -3.50     -4.41         -0.26         -1.01         55.65      54.34
  3.0   22.5   90.0   60.0  180.0        202.15     202.17        -34.17     -36.03        -26.12    -26.34         -2.51     -3.18         -0.15         -0.44        -68.56     -69.80
  3.2   22.5   90.0   60.0  180.0         83.11      83.17        -79.92     -80.94        -18.98    -19.24         -1.80     -2.27         -0.10         -0.17       -104.26    -105.38
  3.4   22.5   90.0   60.0  180.0         27.68      27.75        -85.91     -86.46        -13.56    -13.87         -1.30     -1.62         -0.06         -0.04       -103.08    -104.04
  3.6   22.5   90.0   60.0  180.0          3.18       3.26        -76.85     -77.13         -9.61     -9.93         -0.94     -1.16         -0.05          0.01        -88.95     -89.75
  3.8   22.5   90.0   60.0  180.0         -6.65      -6.57        -63.71     -63.84         -6.81     -7.10         -0.68     -0.84         -0.03          0.03        -72.28     -72.92
  4.0   22.5   90.0   60.0  180.0         -9.77      -9.70        -50.97     -51.02         -4.84     -5.09         -0.50     -0.61         -0.03          0.03        -57.07     -57.59
  4.3   22.5   90.0   60.0  180.0         -9.62      -9.57        -35.51     -35.52         -2.95     -3.13         -0.33     -0.38         -0.02          0.03        -39.25     -39.62
  4.6   22.5   90.0   60.0  180.0         -7.89      -7.85        -24.63     -24.63         -1.85     -1.97         -0.22     -0.25         -0.01          0.02        -26.98     -27.23
  5.0   22.5   90.0   60.0  180.0         -5.63      -5.61        -15.40     -15.39         -1.04     -1.10         -0.13     -0.15         -0.01          0.01        -16.71     -16.82
  5.5   22.5   90.0   60.0  180.0         -3.66      -3.64         -8.95      -8.95         -0.54     -0.57         -0.07     -0.08         -0.01          0.01         -9.63      -9.62
  6.0   22.5   90.0   60.0  180.0         -2.45      -2.43         -5.48      -5.48         -0.30     -0.31         -0.04     -0.05          0.00          0.01         -5.86      -5.78
  7.0   22.5   90.0   60.0  180.0         -1.21      -1.20         -2.35      -2.35         -0.10     -0.11         -0.02     -0.02          0.00          0.00         -2.48      -2.39
  8.0   22.5   90.0   60.0  180.0         -0.66      -0.65         -1.15      -1.15         -0.04     -0.04         -0.01     -0.01          0.00          0.00         -1.20      -1.15
  9.0   22.5   90.0   60.0  180.0         -0.39      -0.39         -0.62      -0.62         -0.02     -0.02          0.00      0.00          0.00          0.00         -0.65      -0.62
 10.0   22.5   90.0   60.0  180.0         -0.24      -0.24         -0.36      -0.36         -0.01     -0.01          0.00      0.00          0.00          0.00         -0.38      -0.36
  1.2   22.5   90.0   90.0    0.0      83613.12   83605.18      75194.94   75080.89        358.25    358.40        -75.52    -71.46         -3.02       -146.68      75108.63   74041.82
  1.4   22.5   90.0   90.0    0.0      49367.44   49363.04      43713.23   43630.36         18.75     20.83        -40.18    -38.26         -1.20        -91.84      43439.87   42846.17
  1.6   22.5   90.0   90.0    0.0      27599.33   27596.64      23854.80   23798.59       -108.47   -108.71        -23.77    -24.54         -1.00        -53.57      23554.11   23330.49
  1.8   22.5   90.0   90.0    0.0      15011.75   15009.72      12521.95   12484.83       -137.48   -138.55        -15.51    -17.42         -0.51        -30.32      12259.62   12186.53
  2.0   22.5   90.0   90.0    0.0       8046.00    8044.82       6384.45    6360.89       -128.62   -129.64        -10.67    -12.87         -0.08        -16.83       6176.32    6152.12
  2.2   22.5   90.0   90.0    0.0       4284.54    4284.11       3171.41    3157.07       -107.33   -108.20         -7.53     -9.60          0.19         -9.21       3014.14    3005.08
  2.4   22.5   90.0   90.0    0.0       2284.33    2284.20       1534.79    1526.25        -84.34    -85.08         -5.38     -7.13          0.31         -4.99       1419.26    1415.23
  2.6   22.5   90.0   90.0    0.0       1230.47    1230.44        722.38     717.46        -63.91    -64.53         -3.88     -5.25          0.34         -2.69        639.16     637.05
  2.8   22.5   90.0   90.0    0.0        677.27     677.33        330.05     327.35        -47.30    -47.84         -2.82     -3.83          0.32         -1.46        270.83     269.70
  3.0   22.5   90.0   90.0    0.0        386.19     386.30        146.65     145.26        -34.48    -35.00         -2.05     -2.77          0.28         -0.80        104.70     104.21
  3.2   22.5   90.0   90.0    0.0        231.46     231.57         64.41      63.74        -24.93    -25.46         -1.49     -1.99          0.24         -0.46         34.65      34.62
  3.4   22.5   90.0   90.0    0.0        147.46     147.58         29.57      29.30        -18.01    -18.52         -1.09     -1.43          0.20         -0.28          8.36       8.63
  3.6   22.5   90.0   90.0    0.0        100.31     100.43         16.03      15.98        -13.07    -13.53         -0.80     -1.03          0.17         -0.18          0.79       1.24
  3.8   22.5   90.0   90.0    0.0         72.58      72.69         11.49      11.55         -9.58     -9.97         -0.60     -0.75          0.14         -0.12          0.43       0.96
  4.0   22.5   90.0   90.0    0.0         55.30      55.40         10.39      10.49         -7.11     -7.43         -0.44     -0.55          0.11         -0.09          2.26       2.81
  4.3   22.5   90.0   90.0    0.0         39.46      39.54         10.40      10.51         -4.69     -4.90         -0.29     -0.35          0.09         -0.07          5.13       5.66
  4.6   22.5   90.0   90.0    0.0         29.74      29.79         10.34      10.42         -3.21     -3.34         -0.20     -0.23          0.07         -0.05          6.80       7.29
  5.0   22.5   90.0   90.0    0.0         21.40      21.43          9.56       9.62         -2.03     -2.10         -0.12     -0.14          0.05         -0.04          7.37       7.80
  5.5   22.5   90.0   90.0    0.0         14.83      14.84          8.02       8.05         -1.23     -1.26         -0.07     -0.08          0.04         -0.03          6.73       7.09
  6.0   22.5   90.0   90.0    0.0         10.61      10.61          6.45       6.47         -0.79     -0.80         -0.04     -0.05          0.03         -0.02          5.64       5.92
  7.0   22.5   90.0   90.0    0.0          5.83       5.83          4.04       4.06         -0.37     -0.37         -0.02     -0.02          0.01         -0.01          3.68       3.81
  8.0   22.5   90.0   90.0    0.0          3.45       3.45          2.57       2.58         -0.20     -0.20         -0.01     -0.01          0.01         -0.01          2.38       2.43
  9.0   22.5   90.0   90.0    0.0          2.17       2.17          1.69       1.69         -0.11     -0.11          0.00      0.00          0.01          0.00          1.58       1.60
 10.0   22.5   90.0   90.0    0.0          1.43       1.43          1.15       1.15         -0.07     -0.07          0.00      0.00          0.00          0.00          1.08       1.08
  1.2   22.5   90.0   90.0   45.0      81194.10   81187.04      72680.33   72571.65        374.23    381.33        -82.55    -77.51          3.70       -147.96      72631.92   72298.42
  1.4   22.5   90.0   90.0   45.0      48090.71   48086.58      42384.21   42304.00         42.05     48.46        -43.68    -41.15          2.08        -92.42      42146.87   41948.22
  1.6   22.5   90.0   90.0   45.0      26906.57   26904.09      23129.04   23074.42        -89.12    -86.81        -26.05    -26.31          0.71        -53.90      22854.98   22832.21
  1.8   22.5   90.0   90.0   45.0      14622.24   14620.42      12113.28   12077.05       -124.27   -123.90        -17.00    -18.53          0.41        -30.53      11868.03   11892.02
  2.0   22.5   90.0   90.0   45.0       7816.86    7815.83       6145.24    6122.15       -120.17   -120.42        -11.62    -13.56          0.43        -16.96       5947.48    5968.42
  2.2   22.5   90.0   90.0   45.0       4143.00    4142.66       3025.06    3010.94       -102.01   -102.44         -8.13    -10.02          0.48         -9.29       2874.10    2885.16
  2.4   22.5   90.0   90.0   45.0       2192.70    2192.61       1441.12    1432.69        -80.98    -81.41         -5.76     -7.39          0.48         -5.04       1329.58    1333.90
  2.6   22.5   90.0   90.0   45.0       1168.60    1168.60        659.83     654.97        -61.74    -62.10         -4.13     -5.41          0.45         -2.73        579.27     580.12
  2.8   22.5   90.0   90.0   45.0        633.97     634.06        286.70     284.04        -45.84    -46.17         -2.97     -3.93          0.39         -1.48        229.33     228.78
  3.0   22.5   90.0   90.0   45.0        354.98     355.12        115.64     114.28        -33.45    -33.81         -2.15     -2.83          0.32         -0.82         75.02      74.16
  3.2   22.5   90.0   90.0   45.0        208.40     208.55         41.64      40.99        -24.18    -24.58         -1.56     -2.03          0.27         -0.47         12.85      12.14
  3.4   22.5   90.0   90.0   45.0        130.08     130.22         12.47      12.22        -17.44    -17.86         -1.13     -1.46          0.22         -0.28         -8.02      -8.46
  3.6   22.5   90.0   90.0   45.0         86.98      87.13          2.95       2.92        -12.62    -13.02         -0.83     -1.05          0.18         -0.18        -11.74     -11.93
  3.8   22.5   90.0   90.0   45.0         62.20      62.34          1.33       1.41         -9.21     -9.57         -0.61     -0.76          0.15         -0.13         -9.30      -9.31
  4.0   22.5   90.0   90.0   45.0         47.11      47.24          2.40       2.51         -6.81     -7.11         -0.46     -0.55          0.12         -0.09         -5.40      -5.28
  4.3   22.5   90.0   90.0   45.0         33.62      33.71          4.70       4.81         -4.46     -4.66         -0.30     -0.35          0.09         -0.07         -0.33      -0.11
  4.6   22.5   90.0   90.0   45.0         25.47      25.53          6.18       6.27         -3.03     -3.16         -0.20     -0.23          0.07         -0.05          2.83       3.10
  5.0   22.5   90.0   90.0   45.0         18.52      18.55          6.75       6.81         -1.91     -1.97         -0.12     -0.14          0.05         -0.04          4.69       4.99
  5.5   22.5   90.0   90.0   45.0         12.99      13.00          6.22       6.26         -1.15     -1.17         -0.07     -0.08          0.04         -0.03          5.02       5.31
  6.0   22.5   90.0   90.0   45.0          9.39       9.40          5.26       5.29         -0.73     -0.74         -0.04     -0.05          0.03         -0.02          4.51       4.75
  7.0   22.5   90.0   90.0   45.0          5.24       5.25          3.47       3.49         -0.34     -0.34         -0.02     -0.02          0.01         -0.01          3.14       3.26
  8.0   22.5   90.0   90.0   45.0          3.15       3.15          2.27       2.28         -0.18     -0.18         -0.01     -0.01          0.01         -0.01          2.10       2.15
  9.0   22.5   90.0   90.0   45.0          2.00       2.00          1.52       1.52         -0.10     -0.10          0.00      0.00          0.01          0.00          1.42       1.43
 10.0   22.5   90.0   90.0   45.0          1.33       1.32          1.05       1.04         -0.06     -0.06          0.00      0.00          0.00          0.00          0.98       0.98
  1.2   22.5   90.0   90.0   90.0      78855.14   78849.34      70270.36   70166.62        394.47    406.68        -87.97    -82.16          9.73       -148.95      70260.52   70581.49
  1.4   22.5   90.0   90.0   90.0      46840.77   46836.98      41089.61   41011.73         66.38     76.08        -46.70    -43.63          5.16        -92.93      40887.04   41060.77
  1.6   22.5   90.0   90.0   90.0      26223.51   26221.27      22415.71   22362.39        -69.48    -65.12        -28.15    -27.96          2.36        -54.21      22167.14   22338.51
  1.8   22.5   90.0   90.0   90.0      14236.62   14234.97      11709.48   11673.94       -111.01   -109.34        -18.43    -19.61          1.31        -30.73      11480.73   11599.68
  2.0   22.5   90.0   90.0   90.0       7589.43    7588.53       5908.10    5885.35       -111.76   -111.23        -12.54    -14.23          0.93        -17.09       5720.49    5785.82
  2.2   22.5   90.0   90.0   90.0       4002.28    4002.02       2879.66    2865.71        -96.75    -96.70         -8.70    -10.43          0.77         -9.37       2734.93    2765.82
  2.4   22.5   90.0   90.0   90.0       2101.49    2101.44       1347.91    1339.57        -77.65    -77.75         -6.13     -7.64          0.65         -5.09       1240.32    1252.89
  2.6   22.5   90.0   90.0   90.0       1106.96    1106.99        597.54     592.72        -59.57    -59.67         -4.36     -5.57          0.55         -2.76        519.59     523.37
  2.8   22.5   90.0   90.0   90.0        590.81     590.93        243.48     240.87        -44.37    -44.50         -3.12     -4.03          0.45         -1.50        187.94     187.97
  3.0   22.5   90.0   90.0   90.0        323.85     324.02         84.71      83.38        -32.42    -32.62         -2.24     -2.90          0.37         -0.83         45.40      44.17
  3.2   22.5   90.0   90.0   90.0        185.39     185.57         18.91      18.28        -23.43    -23.71         -1.62     -2.07          0.29         -0.48         -8.91     -10.31
  3.4   22.5   90.0   90.0   90.0        112.72     112.90         -4.60      -4.83        -16.86    -17.19         -1.17     -1.49          0.24         -0.29        -24.36     -25.52
  3.6   22.5   90.0   90.0   90.0         73.66      73.84        -10.11     -10.12        -12.16    -12.51         -0.85     -1.07          0.19         -0.19        -24.24     -25.08
  3.8   22.5   90.0   90.0   90.0         51.83      52.00         -8.81      -8.73         -8.84     -9.17         -0.63     -0.77          0.16         -0.13        -19.02     -19.57
  4.0   22.5   90.0   90.0   90.0         38.94      39.09         -5.59      -5.47         -6.51     -6.78         -0.47     -0.56          0.13         -0.10        -13.05     -13.37
  4.3   22.5   90.0   90.0   90.0         27.77      27.89         -1.01      -0.88         -4.23     -4.42         -0.30     -0.36          0.10         -0.07         -5.78      -5.88
  4.6   22.5   90.0   90.0   90.0         21.21      21.28          2.02       2.12         -2.85     -2.97         -0.20     -0.24          0.08         -0.05         -1.15      -1.10
  5.0   22.5   90.0   90.0   90.0         15.63      15.67          3.93       4.00         -1.78     -1.84         -0.12     -0.14          0.05         -0.04          2.00       2.17
  5.5   22.5   90.0   90.0   90.0         11.15      11.17          4.43       4.47         -1.06     -1.09         -0.07     -0.08          0.04         -0.03          3.31       3.53
  6.0   22.5   90.0   90.0   90.0          8.17       8.18          4.07       4.10         -0.68     -0.69         -0.04     -0.05          0.03         -0.02          3.38       3.59
  7.0   22.5   90.0   90.0   90.0          4.66       4.67          2.90       2.92         -0.31     -0.32         -0.02     -0.02          0.01         -0.01          2.60       2.71
  8.0   22.5   90.0   90.0   90.0          2.84       2.84          1.97       1.98         -0.16     -0.17         -0.01     -0.01          0.01         -0.01          1.81       1.86
  9.0   22.5   90.0   90.0   90.0          1.83       1.82          1.35       1.35         -0.10     -0.10          0.00      0.00          0.01          0.00          1.26       1.27
 10.0   22.5   90.0   90.0   90.0          1.22       1.22          0.94       0.94         -0.06     -0.06          0.00      0.00          0.00          0.00          0.89       0.89
  1.4   45.0    0.0    0.0    0.0      49544.92   49518.71      46796.05   46662.79        164.43    152.41        -21.20    -31.06        -62.55        -61.61      46534.74   44452.03
  1.6   45.0    0.0    0.0    0.0      27114.81   27103.20      24420.39   24339.54        272.73    267.46        -21.41    -25.42        -33.54        -35.86      24434.00   24238.65
  1.8   45.0    0.0    0.0    0.0      14587.81   14582.18      12388.71   12337.72        188.95    185.68        -20.77    -22.58        -19.21        -20.35      12410.52   12381.07
  2.0   45.0    0.0    0.0    0.0       7534.29    7531.00       5912.93    5879.91         92.31     90.12        -17.52    -18.94        -11.35        -10.96       5895.39    5882.94
  2.2   45.0    0.0    0.0    0.0       3690.10    3687.84       2551.48    2529.97         29.03     27.79        -13.70    -15.14         -6.84         -5.53       2508.56    2504.79
  2.4   45.0    0.0    0.0    0.0       1672.04    1670.99        889.36     876.08         -3.81     -4.20        -10.32    -11.68         -4.17         -2.53        839.81     841.28
  2.6   45.0    0.0    0.0    0.0        655.21     654.70        121.39     113.22        -17.12    -17.00         -7.65     -8.78         -2.57         -0.97         75.48      78.97
  2.8   45.0    0.0    0.0    0.0        168.09     167.77       -195.70    -200.74        -19.84    -19.55         -5.62     -6.47         -1.60         -0.21       -233.70    -230.05
  3.0   45.0    0.0    0.0    0.0        -48.27     -48.43       -296.84    -299.92        -17.72    -17.47         -4.09     -4.70         -1.02          0.12       -326.15    -323.04
  3.2   45.0    0.0    0.0    0.0       -131.28    -131.32       -301.90    -303.77        -14.00    -13.87         -2.95     -3.39         -0.68          0.25       -323.47    -321.03
  3.4   45.0    0.0    0.0    0.0       -151.81    -151.77       -269.61    -270.74        -10.26    -10.24         -2.10     -2.42         -0.47          0.27       -284.96    -283.15
  3.6   45.0    0.0    0.0    0.0       -145.33    -145.25       -227.21    -227.90         -7.12     -7.18         -1.50     -1.74         -0.34          0.25       -237.86    -236.61
  3.8   45.0    0.0    0.0    0.0       -128.94    -128.84       -186.27    -186.70         -4.71     -4.82         -1.08     -1.25         -0.25          0.22       -193.50    -192.74
  4.0   45.0    0.0    0.0    0.0       -110.44    -110.34       -150.90    -151.17         -2.97     -3.10         -0.78     -0.90         -0.20          0.18       -155.70    -155.36
  4.3   45.0    0.0    0.0    0.0        -85.24     -85.14       -109.60    -109.72         -1.32     -1.44         -0.49     -0.56         -0.14          0.14       -112.07    -112.21
  4.6   45.0    0.0    0.0    0.0        -65.33     -65.25        -80.26     -80.32         -0.43     -0.52         -0.32     -0.36         -0.11          0.11        -81.44     -81.88
  5.0   45.0    0.0    0.0    0.0        -46.28     -46.22        -54.25     -54.29          0.12      0.06         -0.19     -0.20         -0.08          0.08        -54.60     -55.18
  5.5   45.0    0.0    0.0    0.0        -30.97     -30.93        -34.72     -34.75          0.33      0.29         -0.10     -0.11         -0.05          0.05        -34.66     -35.18
  6.0   45.0    0.0    0.0    0.0        -21.43     -21.40        -23.24     -23.25          0.35      0.33         -0.06     -0.06         -0.04          0.04        -23.05     -23.41
  7.0   45.0    0.0    0.0    0.0        -11.20     -11.18        -11.58     -11.59          0.26      0.25         -0.02     -0.02         -0.02          0.02        -11.39     -11.49
  8.0   45.0    0.0    0.0    0.0         -6.41      -6.39         -6.42      -6.42          0.17      0.17         -0.01     -0.01         -0.01          0.01         -6.28      -6.29
  9.0   45.0    0.0    0.0    0.0         -3.92      -3.91         -3.85      -3.85          0.11      0.11          0.00      0.00         -0.01          0.01         -3.75      -3.74
 10.0   45.0    0.0    0.0    0.0         -2.53      -2.53         -2.44      -2.45          0.08      0.08          0.00      0.00         -0.01          0.00         -2.38      -2.36
  1.2   45.0    0.0   30.0    0.0      84176.04   84137.52      80142.77   79960.63       -276.34   -292.56        -64.57    -76.97        -68.22       -120.49      79234.67   72633.96
  1.4   45.0    0.0   30.0    0.0      48060.41   48043.51      44242.62   44130.26        201.89    198.74        -34.35    -38.42        -33.49        -73.10      44079.81   43347.29
  1.6   45.0    0.0   30.0    0.0      27258.06   27249.95      24072.79   24000.60        212.50    210.52        -27.31    -28.51        -19.72        -42.80      24050.92   23875.93
  1.8   45.0    0.0   30.0    0.0      14919.39   14915.33      12535.00   12488.32        110.12    107.98        -22.20    -23.14        -11.96        -24.26      12490.28   12400.75
  2.0   45.0    0.0   30.0    0.0       7873.67    7871.02       6189.19    6158.63         29.35     27.54        -17.16    -18.46         -7.23        -13.28       6116.04    6071.74
  2.2   45.0    0.0   30.0    0.0       4005.11    4003.49       2845.60    2826.11        -14.23    -15.33        -12.85    -14.35         -4.31         -7.02       2764.91    2747.57
  2.4   45.0    0.0   30.0    0.0       1950.28    1949.58       1159.42    1147.57        -31.88    -32.32         -9.48    -10.90         -2.51         -3.58       1085.64    1081.70
  2.6   45.0    0.0   30.0    0.0        892.15     891.81        353.05     345.90        -35.04    -35.11         -6.96     -8.13         -1.43         -1.74        291.80     293.33
  2.8   45.0    0.0   30.0    0.0        365.01     364.79         -3.89      -8.24        -31.40    -31.34         -5.09     -5.98         -0.79         -0.79        -51.79     -48.67
  3.0   45.0    0.0   30.0    0.0        113.13     113.02       -140.89    -143.48        -25.44    -25.37         -3.69     -4.35         -0.43         -0.33       -176.78    -173.68
  3.2   45.0    0.0   30.0    0.0          0.19       0.17       -176.08    -177.59        -19.41    -19.38         -2.66     -3.14         -0.22         -0.11       -202.19    -199.65
  3.4   45.0    0.0   30.0    0.0        -44.81     -44.80       -168.19    -169.07        -14.23    -14.26         -1.91     -2.26         -0.12         -0.01       -186.83    -184.92
  3.6   45.0    0.0   30.0    0.0        -58.02     -58.00       -145.19    -145.71        -10.16    -10.24         -1.37     -1.62         -0.06          0.03       -158.34    -157.01
  3.8   45.0    0.0   30.0    0.0        -57.35     -57.32       -119.56    -119.86         -7.11     -7.23         -1.00     -1.17         -0.03          0.04       -128.77    -127.91
  4.0   45.0    0.0   30.0    0.0        -51.38     -51.34        -96.26     -96.42         -4.92     -5.05         -0.73     -0.84         -0.02          0.04       -102.67    -102.20
  4.3   45.0    0.0   30.0    0.0        -40.42     -40.37        -68.48     -68.54         -2.78     -2.91         -0.46     -0.53         -0.01          0.03        -72.21     -72.15
  4.6   45.0    0.0   30.0    0.0        -30.78     -30.73        -48.77     -48.79         -1.56     -1.67         -0.30     -0.34         -0.01          0.02        -50.94     -51.13
  5.0   45.0    0.0   30.0    0.0        -21.29     -21.26        -31.62     -31.63         -0.72     -0.78         -0.18     -0.20         -0.01          0.02        -32.70     -33.01
  5.5   45.0    0.0   30.0    0.0        -13.73     -13.70        -19.20     -19.20         -0.26     -0.29         -0.10     -0.10         -0.01          0.01        -19.65     -19.94
  6.0   45.0    0.0   30.0    0.0         -9.16      -9.14        -12.23     -12.22         -0.08     -0.10         -0.06     -0.06          0.00          0.01        -12.41     -12.60
  7.0   45.0    0.0   30.0    0.0         -4.49      -4.47         -5.58      -5.58          0.02      0.02         -0.02     -0.02          0.00          0.00         -5.60      -5.64
  8.0   45.0    0.0   30.0    0.0         -2.43      -2.42         -2.87      -2.87          0.03      0.03         -0.01     -0.01          0.00          0.00         -2.86      -2.86
  9.0   45.0    0.0   30.0    0.0         -1.42      -1.41         -1.62      -1.62          0.03      0.03          0.00      0.00          0.00          0.00         -1.60      -1.59
 10.0   45.0    0.0   30.0    0.0         -0.88      -0.88         -0.97      -0.97          0.02      0.02          0.00      0.00          0.00          0.00         -0.96      -0.95
  1.2   45.0    0.0   30.0   45.0      85263.39   85224.26      81312.63   81127.29       -263.37   -280.40        -61.99    -74.99        -75.72       -116.39      80408.48   74504.39
  1.4   45.0    0.0   30.0   45.0      48502.69   48485.65      44735.73   44621.88        204.62    200.59        -33.25    -37.61        -37.52        -70.76      44570.24   44053.88
  1.6   45.0    0.0   30.0   45.0      27466.21   27458.02      24318.51   24245.38        211.22    208.58        -26.49    -27.90        -21.92        -41.51      24291.98   24171.93
  1.8   45.0    0.0   30.0   45.0      15018.39   15014.26      12660.49   12613.26        108.23    105.61        -21.55    -22.65        -13.22        -23.50      12611.89   12533.26
  2.0   45.0    0.0   30.0   45.0       7918.65    7916.00       6252.16    6221.34         27.88     25.71        -16.68    -18.11         -7.98        -12.82       6176.41    6133.26
  2.2   45.0    0.0   30.0   45.0       4023.49    4021.85       2876.21    2856.54        -15.19    -16.54        -12.51    -14.11         -4.78         -6.72       2793.83    2776.26
  2.4   45.0    0.0   30.0   45.0       1955.76    1955.03       1173.39    1161.40        -32.45    -33.05         -9.25    -10.74         -2.82         -3.37       1098.53    1094.52
  2.6   45.0    0.0   30.0   45.0        891.55     891.19        358.50     351.23        -35.34    -35.51         -6.80     -8.03         -1.64         -1.59        296.58     298.24
  2.8   45.0    0.0   30.0   45.0        361.69     361.45         -2.78      -7.21        -31.53    -31.54         -4.98     -5.91         -0.94         -0.69        -51.07     -47.73
  3.0   45.0    0.0   30.0   45.0        108.76     108.64       -141.94    -144.59        -25.46    -25.45         -3.62     -4.30         -0.54         -0.25       -178.05    -174.73
  3.2   45.0    0.0   30.0   45.0         -4.42      -4.46       -178.14    -179.70        -19.37    -19.39         -2.61     -3.11         -0.31         -0.05       -204.38    -201.63
  3.4   45.0    0.0   30.0   45.0        -49.29     -49.28       -170.67    -171.59        -14.16    -14.23         -1.88     -2.24         -0.18          0.04       -189.38    -187.29
  3.6   45.0    0.0   30.0   45.0        -62.19     -62.17       -147.78    -148.32        -10.08    -10.19         -1.35     -1.61         -0.11          0.06       -160.96    -159.47
  3.8   45.0    0.0   30.0   45.0        -61.14     -61.11       -122.09    -122.41         -7.03     -7.18         -0.98     -1.16         -0.07          0.07       -131.30    -130.32
  4.0   45.0    0.0   30.0   45.0        -54.80     -54.76        -98.64     -98.83         -4.84     -5.00         -0.72     -0.84         -0.05          0.06       -105.05    -104.47
  4.3   45.0    0.0   30.0   45.0        -43.31     -43.26        -70.59     -70.67         -2.72     -2.86         -0.46     -0.52         -0.03          0.05        -74.30     -74.16
  4.6   45.0    0.0   30.0   45.0        -33.21     -33.16        -50.61     -50.64         -1.51     -1.62         -0.30     -0.34         -0.02          0.04        -52.76     -52.88
  5.0   45.0    0.0   30.0   45.0        -23.22     -23.18        -33.12     -33.14         -0.68     -0.74         -0.18     -0.19         -0.02          0.03        -34.17     -34.44
  5.5   45.0    0.0   30.0   45.0        -15.18     -15.16        -20.36     -20.37         -0.23     -0.26         -0.10     -0.10         -0.01          0.02        -20.79     -21.05
  6.0   45.0    0.0   30.0   45.0        -10.27     -10.25        -13.13     -13.13         -0.05     -0.07         -0.06     -0.06         -0.01          0.01        -13.29     -13.46
  7.0   45.0    0.0   30.0   45.0         -5.16      -5.14         -6.14      -6.14          0.04      0.03         -0.02     -0.02         -0.01          0.01         -6.14      -6.18
  8.0   45.0    0.0   30.0   45.0         -2.85      -2.84         -3.23      -3.23          0.04      0.04         -0.01     -0.01          0.00          0.00         -3.21      -3.20
  9.0   45.0    0.0   30.0   45.0         -1.70      -1.70         -1.85      -1.86          0.03      0.03          0.00      0.00          0.00          0.00         -1.83      -1.82
 10.0   45.0    0.0   30.0   45.0         -1.07      -1.07         -1.14      -1.14          0.03      0.02          0.00      0.00          0.00          0.00         -1.12      -1.11
  1.2   45.0    0.0   30.0   90.0      86973.14   86932.41      83269.00   83076.79       -235.97   -255.01        -56.55    -70.40        -93.05       -106.59      82373.08   77296.45
  1.4   45.0    0.0   30.0   90.0      49009.69   48992.15      45388.39   45271.55        213.00    206.55        -30.47    -35.65        -46.78        -64.92      45219.69   45089.07
  1.6   45.0    0.0   30.0   90.0      27657.82   27649.29      24605.46   24530.58        213.33    208.82        -24.56    -26.59        -26.91        -38.28      24573.86   24582.40
  1.8   45.0    0.0   30.0   90.0      15086.97   15082.51      12791.85   12743.48        108.51    104.60        -20.16    -21.70        -16.06        -21.63      12739.12   12698.26
  2.0   45.0    0.0   30.0   90.0       7930.82    7928.04       6306.09    6274.62         27.72     24.71        -15.71    -17.43         -9.69        -11.66       6227.54    6195.28
  2.2   45.0    0.0   30.0   90.0       4010.68    4008.97       2891.82    2871.73        -15.31    -17.20        -11.86    -13.65         -5.86         -5.97       2807.63    2793.53
  2.4   45.0    0.0   30.0   90.0       1933.38    1932.59       1170.93    1158.61        -32.40    -33.35         -8.81    -10.44         -3.54         -2.86       1094.94    1092.31
  2.6   45.0    0.0   30.0   90.0        866.85     866.44        348.18     340.66        -35.12    -35.53         -6.51     -7.83         -2.13         -1.23        285.63     287.96
  2.8   45.0    0.0   30.0   90.0        337.91     337.63        -15.93     -20.55        -31.19    -31.36         -4.78     -5.78         -1.30         -0.43        -64.51     -60.83
  3.0   45.0    0.0   30.0   90.0         87.14      86.98       -155.51    -158.31        -25.07    -25.17         -3.49     -4.22         -0.80         -0.05       -191.71    -188.22
  3.2   45.0    0.0   30.0   90.0        -23.56     -23.63       -191.07    -192.75        -18.96    -19.07         -2.52     -3.05         -0.51          0.10       -217.27    -214.44
  3.4   45.0    0.0   30.0   90.0        -66.01     -66.02       -182.52    -183.53        -13.77    -13.91         -1.82     -2.20         -0.33          0.15       -201.13    -199.00
  3.6   45.0    0.0   30.0   90.0        -76.72     -76.71       -158.43    -159.05         -9.72     -9.89         -1.31     -1.58         -0.23          0.15       -171.49    -169.96
  3.8   45.0    0.0   30.0   90.0        -73.75     -73.72       -131.57    -131.94         -6.71     -6.90         -0.95     -1.14         -0.17          0.14       -140.65    -139.61
  4.0   45.0    0.0   30.0   90.0        -65.73     -65.70       -107.03    -107.26         -4.56     -4.75         -0.69     -0.83         -0.13          0.12       -113.31    -112.66
  4.3   45.0    0.0   30.0   90.0        -52.17     -52.12        -77.55     -77.66         -2.49     -2.65         -0.44     -0.52         -0.09          0.09        -81.14     -80.92
  4.6   45.0    0.0   30.0   90.0        -40.43     -40.39        -56.37     -56.43         -1.32     -1.44         -0.29     -0.33         -0.07          0.07        -58.42     -58.46
  5.0   45.0    0.0   30.0   90.0        -28.78     -28.74        -37.64     -37.67         -0.53     -0.60         -0.17     -0.19         -0.05          0.05        -38.59     -38.79
  5.5   45.0    0.0   30.0   90.0        -19.26     -19.24        -23.72     -23.74         -0.12     -0.16         -0.09     -0.10         -0.03          0.03        -24.07     -24.28
  6.0   45.0    0.0   30.0   90.0        -13.32     -13.30        -15.67     -15.67          0.03      0.01         -0.05     -0.06         -0.02          0.02        -15.77     -15.90
  7.0   45.0    0.0   30.0   90.0         -6.95      -6.93         -7.65      -7.65          0.09      0.08         -0.02     -0.02         -0.01          0.01         -7.62      -7.63
  8.0   45.0    0.0   30.0   90.0         -3.97      -3.96         -4.19      -4.18          0.08      0.07         -0.01     -0.01         -0.01          0.01         -4.14      -4.12
  9.0   45.0    0.0   30.0   90.0         -2.43      -2.42         -2.48      -2.48          0.06      0.05          0.00      0.00          0.00          0.00         -2.44      -2.42
 10.0   45.0    0.0   30.0   90.0         -1.57      -1.57         -1.57      -1.57          0.04      0.04          0.00      0.00          0.00          0.00         -1.54      -1.52
  1.2   45.0    0.0   30.0  135.0      87286.05   87243.97      83901.95   83705.40       -217.61   -238.83        -51.89    -66.39       -108.16        -97.60      83010.75   77976.89
  1.4   45.0    0.0   30.0  135.0      48682.61   48664.43      45248.46   45129.97        220.89    212.02        -27.71    -33.78        -54.88        -59.04      45080.01   45248.33
  1.6   45.0    0.0   30.0  135.0      27395.50   27386.72      24449.54   24373.73        221.03    214.87        -22.93    -25.58        -31.26        -34.97      24420.83   24582.19
  1.8   45.0    0.0   30.0  135.0      14909.93   14905.25      12677.68   12628.61        114.69    109.81        -19.15    -21.08        -18.55        -19.73      12628.12   12650.38
  2.0   45.0    0.0   30.0  135.0       7805.44    7802.56       6220.63    6188.69         31.93     28.34        -15.06    -17.02        -11.20        -10.50       6144.38    6137.35
  2.2   45.0    0.0   30.0  135.0       3916.92    3915.16       2825.06    2804.65        -12.48    -14.77        -11.43    -13.38         -6.83         -5.22       2742.40    2738.39
  2.4   45.0    0.0   30.0  135.0       1860.84    1859.98       1117.54    1104.94        -30.39    -31.63         -8.53    -10.26         -4.19         -2.35       1042.56    1043.83
  2.6   45.0    0.0   30.0  135.0        809.55     809.09        304.92     297.18        -33.59    -34.20         -6.32     -7.71         -2.59         -0.87        243.14     246.73
  2.8   45.0    0.0   30.0  135.0        292.01     291.70        -51.26     -56.06        -29.95    -30.28         -4.66     -5.70         -1.63         -0.17        -99.20     -95.41
  3.0   45.0    0.0   30.0  135.0         49.98      49.80       -184.58    -187.52        -24.04    -24.25         -3.40     -4.16         -1.05          0.14       -220.21    -217.06
  3.2   45.0    0.0   30.0  135.0        -53.93     -54.01       -215.14    -216.92        -18.10    -18.28         -2.46     -3.01         -0.69          0.25       -240.83    -238.49
  3.4   45.0    0.0   30.0  135.0        -91.05     -91.06       -202.60    -203.68        -13.05    -13.24         -1.77     -2.17         -0.48          0.27       -220.74    -219.09
  3.6   45.0    0.0   30.0  135.0        -97.53     -97.51       -175.28    -175.95         -9.11     -9.32         -1.28     -1.56         -0.34          0.24       -187.93    -186.81
  3.8   45.0    0.0   30.0  135.0        -91.18     -91.14       -145.79    -146.22         -6.20     -6.41         -0.92     -1.13         -0.26          0.21       -154.52    -153.80
  4.0   45.0    0.0   30.0  135.0        -80.43     -80.38       -119.11    -119.38         -4.13     -4.33         -0.68     -0.82         -0.20          0.18       -125.09    -124.67
  4.3   45.0    0.0   30.0  135.0        -63.69     -63.63        -87.11     -87.25         -2.15     -2.32         -0.43     -0.51         -0.14          0.13        -90.45     -90.36
  4.6   45.0    0.0   30.0  135.0        -49.58     -49.53        -64.02     -64.10         -1.05     -1.18         -0.28     -0.33         -0.11          0.10        -65.86     -65.97
  5.0   45.0    0.0   30.0  135.0        -35.62     -35.58        -43.41     -43.45         -0.33     -0.40         -0.17     -0.19         -0.08          0.07        -44.21     -44.42
  5.5   45.0    0.0   30.0  135.0        -24.15     -24.12        -27.88     -27.90          0.03     -0.01         -0.09     -0.10         -0.05          0.05        -28.11     -28.30
  6.0   45.0    0.0   30.0  135.0        -16.91     -16.88        -18.73     -18.74          0.14      0.12         -0.05     -0.06         -0.04          0.03        -18.74     -18.85
  7.0   45.0    0.0   30.0  135.0         -9.00      -8.98         -9.42      -9.42          0.15      0.15         -0.02     -0.02         -0.02          0.02         -9.33      -9.32
  8.0   45.0    0.0   30.0  135.0         -5.22      -5.21         -5.27      -5.27          0.12      0.11         -0.01     -0.01         -0.01          0.01         -5.18      -5.15
  9.0   45.0    0.0   30.0  135.0         -3.24      -3.23         -3.18      -3.18          0.08      0.08          0.00      0.00         -0.01          0.01         -3.12      -3.09
 10.0   45.0    0.0   30.0  135.0         -2.11      -2.11         -2.04      -2.04          0.06      0.06          0.00      0.00          0.00          0.00         -1.99      -1.98
  1.2   45.0    0.0   30.0  180.0      86983.04   86940.86      83756.18   83558.79       -213.42   -235.94        -50.23    -64.95       -113.45        -94.29      82864.68   77729.86
  1.4   45.0    0.0   30.0  180.0      48294.05   48275.71      44952.99   44834.07        223.19    213.25        -26.61    -33.05        -57.78        -56.67      44784.32   45078.87
  1.6   45.0    0.0   30.0  180.0      27151.04   27142.15      24254.08   24178.00        225.31    218.63        -22.38    -25.27        -32.84        -33.61      24228.33   24467.73
  1.8   45.0    0.0   30.0  180.0      14763.79   14759.09      12558.26   12509.06        118.72    113.59        -18.87    -20.92        -19.46        -18.94      12512.04   12570.13
  2.0   45.0    0.0   30.0  180.0       7713.01    7710.16       6144.43    6112.42         34.88     31.12        -14.90    -16.93        -11.76        -10.03       6070.63    6078.98
  2.2   45.0    0.0   30.0  180.0       3854.39    3852.64       2773.38    2752.90        -10.45    -12.88        -11.33    -13.32         -7.20         -4.91       2692.32    2694.68
  2.4   45.0    0.0   30.0  180.0       1816.18    1815.31       1080.61    1067.93        -28.97    -30.33         -8.46    -10.22         -4.44         -2.14       1006.68    1010.39
  2.6   45.0    0.0   30.0  180.0        776.35     775.87        277.45     269.62        -32.56    -33.25         -6.27     -7.68         -2.77         -0.73        216.39     220.71
  2.8   45.0    0.0   30.0  180.0        266.60     266.27        -72.33     -77.19        -29.17    -29.56         -4.62     -5.68         -1.76         -0.06       -119.73    -115.94
  3.0   45.0    0.0   30.0  180.0         30.09      29.90       -201.10    -204.10        -23.42    -23.68         -3.38     -4.15         -1.14          0.22       -236.31    -233.45
  3.2   45.0    0.0   30.0  180.0        -69.77     -69.84       -228.34    -230.16        -17.61    -17.82         -2.44     -3.00         -0.77          0.31       -253.68    -251.71
  3.4   45.0    0.0   30.0  180.0       -103.84    -103.84       -213.29    -214.41        -12.65    -12.86         -1.76     -2.16         -0.54          0.31       -231.15    -229.85
  3.6   45.0    0.0   30.0  180.0       -107.98    -107.95       -184.05    -184.75         -8.79     -9.00         -1.27     -1.56         -0.39          0.28       -196.45    -195.63
  3.8   45.0    0.0   30.0  180.0        -99.80     -99.75       -153.06    -153.50         -5.94     -6.15         -0.92     -1.12         -0.29          0.24       -161.58    -161.10
  4.0   45.0    0.0   30.0  180.0        -87.61     -87.56       -125.19    -125.47         -3.90     -4.11         -0.67     -0.81         -0.23          0.20       -130.99    -130.76
  4.3   45.0    0.0   30.0  180.0        -69.23     -69.17        -91.82     -91.97         -1.97     -2.15         -0.43     -0.51         -0.16          0.15        -95.03     -95.05
  4.6   45.0    0.0   30.0  180.0        -53.92     -53.87        -67.73     -67.82         -0.91     -1.04         -0.28     -0.33         -0.12          0.12        -69.47     -69.63
  5.0   45.0    0.0   30.0  180.0        -38.83     -38.79        -46.17     -46.22         -0.22     -0.30         -0.16     -0.19         -0.09          0.08        -46.88     -47.12
  5.5   45.0    0.0   30.0  180.0        -26.42     -26.38        -29.83     -29.86          0.10      0.06         -0.09     -0.10         -0.06          0.05        -30.00     -30.20
  6.0   45.0    0.0   30.0  180.0        -18.54     -18.51        -20.15     -20.16          0.19      0.17         -0.05     -0.06         -0.04          0.04        -20.12     -20.23
  7.0   45.0    0.0   30.0  180.0         -9.92      -9.90        -10.22     -10.22          0.18      0.18         -0.02     -0.02         -0.02          0.02        -10.10     -10.09
  8.0   45.0    0.0   30.0  180.0         -5.78      -5.76         -5.75      -5.75          0.13      0.13         -0.01     -0.01         -0.01          0.01         -5.65      -5.62
  9.0   45.0    0.0   30.0  180.0         -3.59      -3.58         -3.49      -3.49          0.09      0.09          0.00      0.00         -0.01          0.01         -3.42      -3.39
 10.0   45.0    0.0   30.0  180.0         -2.35      -2.34         -2.25      -2.25          0.07      0.07          0.00      0.00         -0.01          0.00         -2.19      -2.18
  1.2   45.0    0.0   60.0    0.0      79418.01   79405.94      72224.99   72109.56        179.87    188.79        -98.27    -95.32         -9.05       -136.21      71957.07   72469.05
  1.4   45.0    0.0   60.0    0.0      48512.98   48506.28      43269.64   43182.25        157.76    165.74        -47.27    -43.83        -11.27        -82.71      43132.80   42783.36
  1.6   45.0    0.0   60.0    0.0      27803.71   27799.50      24187.09   24125.59         12.41     14.45        -28.52    -28.00        -10.01        -47.00      23996.64   23704.12
  1.8   45.0    0.0   60.0    0.0      15361.49   15358.93      12917.89   12876.57        -68.49    -69.56        -18.99    -20.24         -7.08        -26.08      12711.63   12564.47
  2.0   45.0    0.0   60.0    0.0       8295.90    8294.29       6656.15    6629.13        -95.50    -97.37        -13.15    -15.16         -4.48        -14.22       6469.04    6407.41
  2.2   45.0    0.0   60.0    0.0       4411.32    4410.49       3310.07    3293.08        -94.65    -96.18         -9.32    -11.44         -2.60         -7.65       3156.26    3134.41
  2.4   45.0    0.0   60.0    0.0       2321.11    2320.74       1577.48    1567.13        -82.03    -83.03         -6.71     -8.60         -1.37         -4.07       1458.07    1452.69
  2.6   45.0    0.0   60.0    0.0       1214.15    1213.97        707.91     701.74        -66.05    -66.69         -4.88     -6.42         -0.63         -2.17        618.44     618.99
  2.8   45.0    0.0   60.0    0.0        635.01     634.95        287.06     283.50        -50.78    -51.27         -3.58     -4.74         -0.22         -1.16        221.59     223.71
  3.0   45.0    0.0   60.0    0.0        334.83     334.86         93.19      91.22        -37.88    -38.32         -2.62     -3.47          0.00         -0.64         46.00      48.12
  3.2   45.0    0.0   60.0    0.0        180.22     180.30         10.59       9.55        -27.73    -28.14         -1.93     -2.53          0.10         -0.37        -23.14     -21.47
  3.4   45.0    0.0   60.0    0.0        100.76     100.85        -19.66     -20.18        -20.07    -20.48         -1.42     -1.83          0.13         -0.23        -43.70     -42.50
  3.6   45.0    0.0   60.0    0.0         59.74      59.84        -26.74     -26.96        -14.48    -14.85         -1.04     -1.33          0.14         -0.15        -43.89     -43.06
  3.8   45.0    0.0   60.0    0.0         38.26      38.35        -24.60     -24.66        -10.45    -10.79         -0.77     -0.97          0.13         -0.11        -36.89     -36.31
  4.0   45.0    0.0   60.0    0.0         26.67      26.76        -19.58     -19.55         -7.59     -7.89         -0.58     -0.71          0.12         -0.08        -28.45     -28.03
  4.3   45.0    0.0   60.0    0.0         17.89      17.97        -11.99     -11.92         -4.80     -5.02         -0.38     -0.45          0.09         -0.06        -17.55     -17.25
  4.6   45.0    0.0   60.0    0.0         13.49      13.55         -6.36      -6.29         -3.13     -3.28         -0.25     -0.29          0.07         -0.05         -9.95      -9.70
  5.0   45.0    0.0   60.0    0.0         10.13      10.17         -1.86      -1.82         -1.87     -1.95         -0.15     -0.17          0.05         -0.03         -3.97      -3.75
  5.5   45.0    0.0   60.0    0.0          7.49       7.51          0.69       0.71         -1.07     -1.10         -0.09     -0.09          0.04         -0.02         -0.48      -0.28
  6.0   45.0    0.0   60.0    0.0          5.67       5.68          1.57       1.59         -0.65     -0.67         -0.05     -0.05          0.02         -0.02          0.87       1.04
  7.0   45.0    0.0   60.0    0.0          3.38       3.39          1.66       1.67         -0.29     -0.29         -0.02     -0.02          0.01         -0.01          1.37       1.46
  8.0   45.0    0.0   60.0    0.0          2.12       2.12          1.29       1.29         -0.15     -0.15         -0.01     -0.01          0.01         -0.01          1.14       1.17
  9.0   45.0    0.0   60.0    0.0          1.39       1.39          0.94       0.94         -0.08     -0.08          0.00      0.00          0.00          0.00          0.86       0.87
 10.0   45.0    0.0   60.0    0.0          0.95       0.94          0.68       0.68         -0.05     -0.05          0.00      0.00          0.00          0.00          0.63       0.63
  1.2   45.0    0.0   60.0   45.0      81067.48   81054.42      73986.53   73866.82        171.83    178.32        -94.17    -92.27        -17.24       -132.38      73696.87   74377.82
  1.4   45.0    0.0   60.0   45.0      49380.43   49373.52      44209.84   44120.46        145.35    150.99        -45.09    -42.19        -15.50        -80.88      44051.67   43661.37
  1.6   45.0    0.0   60.0   45.0      28263.47   28259.12      24697.44   24634.78          0.98      1.49        -26.86    -26.72        -12.31        -46.01      24490.48   24138.81
  1.8   45.0    0.0   60.0   45.0      15605.67   15603.07      13195.05   13153.07        -76.65    -78.61        -17.78    -19.32         -8.40        -25.48      12977.88   12793.30
  2.0   45.0    0.0   60.0   45.0       8427.69    8426.03       6808.76    6781.34       -100.76   -103.16        -12.33    -14.55         -5.26        -13.83       6614.81    6534.30
  2.2   45.0    0.0   60.0   45.0       4484.15    4483.26       3396.13    3378.87        -97.90    -99.78         -8.78    -11.05         -3.09         -7.38       3238.08    3207.94
  2.4   45.0    0.0   60.0   45.0       2362.39    2361.97       1627.39    1616.88        -84.00    -85.25         -6.36     -8.36         -1.69         -3.89       1505.35    1496.89
  2.6   45.0    0.0   60.0   45.0       1238.05    1237.84        737.66     731.40        -67.25    -68.08         -4.66     -6.26         -0.85         -2.03        646.54     646.34
  2.8   45.0    0.0   60.0   45.0        649.05     648.97        305.24     301.61        -51.52    -52.14         -3.43     -4.65         -0.37         -1.07        238.70     241.02
  3.0   45.0    0.0   60.0   45.0        343.09     343.11        104.50     102.47        -38.35    -38.88         -2.53     -3.41         -0.12         -0.57         56.59      59.24
  3.2   45.0    0.0   60.0   45.0        185.02     185.08         17.70      16.61        -28.03    -28.52         -1.86     -2.49          0.01         -0.31        -16.53     -14.28
  3.4   45.0    0.0   60.0   45.0        103.43     103.51        -15.20     -15.75        -20.28    -20.73         -1.38     -1.81          0.07         -0.18        -39.58     -37.85
  3.6   45.0    0.0   60.0   45.0         61.09      61.17        -23.98     -24.23        -14.61    -15.03         -1.02     -1.31          0.09         -0.12        -41.38     -40.08
  3.8   45.0    0.0   60.0   45.0         38.77      38.85        -22.95     -23.03        -10.55    -10.92         -0.75     -0.96          0.09         -0.08        -35.42     -34.45
  4.0   45.0    0.0   60.0   45.0         26.66      26.74        -18.66     -18.65         -7.66     -7.98         -0.56     -0.70          0.08         -0.06        -27.67     -26.93
  4.3   45.0    0.0   60.0   45.0         17.45      17.52        -11.73     -11.68         -4.84     -5.07         -0.37     -0.44          0.07         -0.04        -17.38     -16.85
  4.6   45.0    0.0   60.0   45.0         12.86      12.90         -6.45      -6.40         -3.16     -3.31         -0.25     -0.29          0.05         -0.03        -10.10      -9.69
  5.0   45.0    0.0   60.0   45.0          9.43       9.45         -2.18      -2.15         -1.88     -1.96         -0.15     -0.17          0.04         -0.03         -4.32      -4.00
  5.5   45.0    0.0   60.0   45.0          6.82       6.83          0.28       0.30         -1.07     -1.10         -0.08     -0.09          0.03         -0.02         -0.90      -0.64
  6.0   45.0    0.0   60.0   45.0          5.08       5.08          1.17       1.19         -0.65     -0.67         -0.05     -0.05          0.02         -0.01          0.47       0.67
  7.0   45.0    0.0   60.0   45.0          2.96       2.96          1.35       1.36         -0.28     -0.28         -0.02     -0.02          0.01         -0.01          1.06       1.16
  8.0   45.0    0.0   60.0   45.0          1.83       1.83          1.06       1.06         -0.14     -0.14         -0.01     -0.01          0.01          0.00          0.92       0.95
  9.0   45.0    0.0   60.0   45.0          1.18       1.18          0.78       0.78         -0.08     -0.08          0.00      0.00          0.00          0.00          0.70       0.71
 10.0   45.0    0.0   60.0   45.0          0.80       0.80          0.56       0.56         -0.05     -0.05          0.00      0.00          0.00          0.00          0.52       0.52
  1.2   45.0    0.0   60.0   90.0      82960.54   82945.25      76193.04   76064.94        178.06    180.11        -86.35    -85.88        -35.64       -121.88      75884.98   76842.43
  1.4   45.0    0.0   60.0   90.0      50259.52   50251.59      45262.54   45169.09        141.30    143.21        -40.52    -38.91        -24.69        -75.59      45085.46   44767.70
  1.6   45.0    0.0   60.0   90.0      28699.29   28694.19      25239.17   25174.15         -5.69     -7.72        -23.78    -24.57        -17.15        -43.23      25016.79   24658.97
  1.8   45.0    0.0   60.0   90.0      15816.66   15813.65      13472.28   13428.97        -82.07    -85.62        -15.70    -17.88        -11.12        -23.88      13244.69   13045.87
  2.0   45.0    0.0   60.0   90.0       8524.94    8523.06       6948.30    6920.11       -104.35   -107.75        -10.97    -13.61         -6.89        -12.83       6747.83    6659.01
  2.2   45.0    0.0   60.0   90.0       4524.85    4523.83       3464.68    3446.94       -100.03   -102.55         -7.91    -10.45         -4.12         -6.72       3302.64    3269.28
  2.4   45.0    0.0   60.0   90.0       2375.39    2374.89       1659.44    1648.60        -85.15    -86.84         -5.80     -7.98         -2.38         -3.43       1534.98    1525.90
  2.6   45.0    0.0   60.0   90.0       1237.78    1237.52        750.91     744.43        -67.80    -68.93         -4.30     -6.02         -1.33         -1.71        658.34     658.54
  2.8   45.0    0.0   60.0   90.0        642.70     642.59        308.81     305.02        -51.72    -52.55         -3.20     -4.49         -0.72         -0.82        241.42     244.41
  3.0   45.0    0.0   60.0   90.0        334.26     334.24        103.14     100.99        -38.35    -39.03         -2.38     -3.31         -0.37         -0.39         54.75      58.03
  3.2   45.0    0.0   60.0   90.0        175.47     175.50         13.91      12.72        -27.93    -28.52         -1.76     -2.42         -0.18         -0.17        -20.58     -17.79
  3.4   45.0    0.0   60.0   90.0         94.02      94.08        -20.08     -20.72        -20.13    -20.66         -1.31     -1.76         -0.08         -0.08        -44.61     -42.42
  3.6   45.0    0.0   60.0   90.0         52.22      52.29        -29.23     -29.55        -14.46    -14.93         -0.97     -1.28         -0.03         -0.03        -46.70     -45.02
  3.8   45.0    0.0   60.0   90.0         30.62      30.68        -28.18     -28.32        -10.40    -10.80         -0.72     -0.93          0.00         -0.01        -40.68     -39.39
  4.0   45.0    0.0   60.0   90.0         19.26      19.32        -23.67     -23.72         -7.52     -7.86         -0.54     -0.69          0.01         -0.01        -32.69     -31.68
  4.3   45.0    0.0   60.0   90.0         11.13      11.18        -16.25     -16.24         -4.72     -4.96         -0.35     -0.44          0.01          0.00        -21.88     -21.14
  4.6   45.0    0.0   60.0   90.0          7.50       7.53        -10.43     -10.41         -3.05     -3.21         -0.24     -0.29          0.01          0.00        -14.05     -13.47
  5.0   45.0    0.0   60.0   90.0          5.13       5.15         -5.48      -5.46         -1.80     -1.88         -0.14     -0.17          0.01          0.00         -7.58      -7.13
  5.5   45.0    0.0   60.0   90.0          3.55       3.56         -2.30      -2.29         -1.00     -1.03         -0.08     -0.09          0.01          0.00         -3.45      -3.10
  6.0   45.0    0.0   60.0   90.0          2.56       2.57         -0.85      -0.84         -0.59     -0.61         -0.05     -0.05          0.01          0.00         -1.52      -1.26
  7.0   45.0    0.0   60.0   90.0          1.42       1.43          0.08       0.09         -0.24     -0.25         -0.02     -0.02          0.00          0.00         -0.18      -0.06
  8.0   45.0    0.0   60.0   90.0          0.84       0.85          0.24       0.24         -0.11     -0.12         -0.01     -0.01          0.00          0.00          0.11       0.16
  9.0   45.0    0.0   60.0   90.0          0.53       0.53          0.22       0.22         -0.06     -0.06          0.00      0.00          0.00          0.00          0.16       0.17
 10.0   45.0    0.0   60.0   90.0          0.35       0.34          0.18       0.18         -0.03     -0.03          0.00      0.00          0.00          0.00          0.14       0.15
  1.2   45.0    0.0   60.0  135.0      81465.14   81448.86      75075.08   74944.49        198.39    198.98        -82.83    -82.86        -48.37       -111.25      74781.48   76555.14
  1.4   45.0    0.0   60.0  135.0      49285.47   49277.18      44469.38   44375.23        166.99    167.33        -38.44    -37.60        -31.11        -69.71      44314.65   44520.73
  1.6   45.0    0.0   60.0  135.0      28141.38   28136.03      24768.46   24703.03         15.05     12.13        -22.94    -24.14        -20.49        -40.19      24564.67   24456.68
[truncated: 1,843,897 more chars]
