# Supplementary material for: Cross Second Virial Coefficients of the H2O–H2 and H2S–H2 Systems from First-Principles
Source: J Chem Eng Data. 2023 Aug 23;68(9):2212–22. doi: 10.1021/acs.jced.3c00300 (PMC10510380; doi:10.1021/acs.jced.3c00300)
Supplement: Supplementary file 1 — je3c00300_si_001.zip [file je3c00300_si_001.zip › H2S-H2_PES_details.txt]

=========================================================================================

 Cross Second Virial Coefficients of the H2O-H2 and H2S-H2 Systems from First Principles

                                Supplementary Information
    
   Author:      Robert Hellmann
   ORCID iD:    0000-0003-3121-6827
   Affiliation: Institut für Thermodynamik, Helmut-Schmidt-Universität /
                Universität der Bundeswehr Hamburg, 22043 Hamburg, Germany
   E-mail:      robert.hellmann@hsu-hh.de

   This document contains:
   
   - additional details regarding the internal coordinates of the H2S–H2 PES
   - the minima of the analytical H2S–H2 PES in terms of these internal coordinates
   - the 12092 ab initio calculated interaction energies at different levels of theory

   It should be viewed with a monospaced font (e.g. Courier).

=========================================================================================

Internal coordinates of the H2S-H2 system:

The individual configurations of the two molecules are generated in the following way:
Initially both molecules are located in the origin of a Cartesian coordinate system,
where the coordinates of the atoms (in angstrom) are given as

H2S:

-----------------------------------------------
 atom type      x           y           z
-----------------------------------------------
     S       0.0000000   0.0000000   0.0555303
     H       0.0000000  -0.9733318  -0.8808170
     H       0.0000000   0.9733318  -0.8808170
-----------------------------------------------

H2:

-----------------------------------------------
 atom type      x           y           z
-----------------------------------------------
     H       0.0000000   0.0000000   0.3833190
     H       0.0000000   0.0000000  -0.3833190
-----------------------------------------------

Then the molecules are rotated using Euler angles in the y-convention. Afterwards 
molecule 2 (H2) is shifted by the center-of-mass distance R along the z-axis.

Four Euler angles are needed for the rotations: Theta_1, Psi_1, Theta_2, and Phi_2.
The angle Psi_2 is not needed because H2 is linear. The angle Phi_1 is not needed
because the potential depends only on the difference between Phi_1 and Phi_2.
Therefore, Psi_2 and Phi_1 can be set to zero, and we denote Phi_2 simply as Phi.

The rotation matrix for molecule 1 (H2S) is:

                      (  c(Theta_1)*c(Psi_1)  -c(Theta_1)*s(Psi_1)   s(Theta_1) )
 R(0,Theta_1,Psi_1) = (             s(Psi_1)              c(Psi_1)           0  )
                      ( -s(Theta_1)*c(Psi_1)   s(Theta_1)*s(Psi_1)   c(Theta_1) )

The rotation matrix for molecule 2 (H2) is:

                    ( c(Phi)*c(Theta_2)  -s(Phi)   c(Phi)*s(Theta_2) )
 R(Phi,Theta_2,0) = ( s(Phi)*c(Theta_2)   c(Phi)   s(Phi)*s(Theta_2) )
                    (       -s(Theta_2)   0               c(Theta_2) )

=========================================================================================

Minima of the analytical H2S-H2 PES:

-----------------------------------------------------------------------
   R/A    Theta_1/deg   Psi_1/deg   Theta_2/deg   Phi/deg       V/K
-----------------------------------------------------------------------
  3.3324      70.23       86.29        81.13       96.12      -218.53
  3.6666     106.48        0.00        14.28      180.00      -209.08
  3.9124     127.45       90.00        90.00       90.00      -181.93 *
-----------------------------------------------------------------------

*: possibly a fitting artifact

=========================================================================================

The following table lists the ab initio interaction energies for the 12092
H2S-H2 configurations at different levels of theory and the interaction
energies from the fitted analytical potential function.

Note: The RI-MP2 calculations were performed with the RI-JK
      approximation for the HF part. The auxiliary basis sets
      used are always aug-cc-pV5Z-JKFIT and aug-cc-pV5Z-MP2FIT.

The individual columns are:

 1: Center-of-mass separation R in angstrom
 2: Theta_1 in degrees
 3: Psi_1   in degrees
 4: Theta_2 in degrees
 5: Phi     in degrees

 6: V(RI-HF/aug-cc-pVQZ+BF(H)*)  in kelvin
 7: V(RI-HF/aug-cc-pV5Z+BF(H)**) in kelvin

 8: V(FC/RI-MP2/aug-cc-pVQZ+BF(H)*)  in kelvin
 9: V(FC/RI-MP2/aug-cc-pV5Z+BF(H)**) in kelvin 

10: FC/CCSD(T) correction at aug-cc-pVTZ basis set level in kelvin
11: FC/CCSD(T) correction at aug-cc-pVQZ basis set level in kelvin

12: FC/CCSDT(Q) correction at aug-cc-pVDZ basis set level in kelvin
13: FC/CCSDT(Q) correction at aug-cc-pVTZ basis set level in kelvin

14: Core correlation correction at CCSD(T)/aug-cc-pwCVTZ level in kelvin

15: Relativistic correction at FC/CCSD(T)/uncontracted-aug-cc-pVTZ/SFX2C-1e level in kelvin

16: Best estimate of V in kelvin, obtained as
    V(RI-MP2/CBS) + CCSD(T) correction (CBS limit) + CCSDT(Q) correction (CBS limit)
    + core correlation correction + relativistic correction
17: V from the analytical potential function in kelvin

* bond functions: aug-cc-pVQZ basis set of hydrogen located halfway
  between the centers of mass of the two molecules

** bond functions: aug-cc-pV5Z basis set of hydrogen located halfway
   between the centers of mass of the two molecules

-----------------------------------------------------------------------------------------------------------------------------------------------------------------------------------------
   1      2      3      4      5            6          7             8          9            10        11            12        13            14            15            16         17
-----------------------------------------------------------------------------------------------------------------------------------------------------------------------------------------
  1.6    0.0    0.0    0.0    0.0      77722.82   77525.85      69702.59   69349.18        216.17    195.82       -115.64   -126.81       -311.53       -263.04      68659.93   64390.15
  1.8    0.0    0.0    0.0    0.0      43767.62   43675.27      37791.86   37595.84        260.66    244.96        -78.96    -84.10       -189.06       -168.94      37276.33   36533.78
  2.0    0.0    0.0    0.0    0.0      24989.75   24949.95      20616.20   20509.18        221.19    210.55        -55.57    -57.99       -118.49       -109.38      20354.57   20200.05
  2.2    0.0    0.0    0.0    0.0      14164.58   14149.40      11010.78   10952.41        159.21    153.01        -39.69    -41.23        -73.50        -68.32      10871.88   10808.31
  2.4    0.0    0.0    0.0    0.0       7904.73    7899.22       5658.01    5624.75        103.19    100.45        -28.65    -29.87        -44.45        -40.58       5578.68    5544.83
  2.6    0.0    0.0    0.0    0.0       4330.37    4328.28       2744.52    2724.58         62.24     61.55        -20.91    -21.78        -26.13        -22.75       2695.88    2681.13
  2.8    0.0    0.0    0.0    0.0       2324.26    2323.70       1211.81    1199.87         35.78     35.99        -15.41    -15.86        -14.94        -11.88       1181.19    1176.92
  3.0    0.0    0.0    0.0    0.0       1218.76    1218.98        441.10     434.14         20.06     20.48        -11.40    -11.51         -8.30         -5.58        421.96     421.63
  3.2    0.0    0.0    0.0    0.0        620.68     621.24         77.57      73.60         11.32     11.63         -8.42     -8.31         -4.47         -2.11         65.86      66.15
  3.4    0.0    0.0    0.0    0.0        303.17     303.81        -76.73     -78.97          6.72      6.83         -6.19     -5.99         -2.32         -0.33        -83.64     -83.76
  3.6    0.0    0.0    0.0    0.0        138.02     138.65       -128.78    -130.02          4.37      4.30         -4.52     -4.31         -1.16          0.51       -132.59    -133.11
  3.8    0.0    0.0    0.0    0.0         54.22      54.79       -134.32    -134.99          3.16      2.99         -3.29     -3.12         -0.54          0.83       -136.19    -136.78
  4.0    0.0    0.0    0.0    0.0         13.12      13.63       -121.22    -121.57          2.51      2.28         -2.40     -2.26         -0.22          0.90       -121.88    -122.30
  4.3    0.0    0.0    0.0    0.0        -10.92     -10.51        -93.25     -93.37          1.96      1.74         -1.50     -1.42         -0.02          0.81        -92.96     -92.96
  4.6    0.0    0.0    0.0    0.0        -16.55     -16.23        -68.32     -68.35          1.61      1.42         -0.95     -0.91          0.04          0.66        -67.64     -67.30
  5.0    0.0    0.0    0.0    0.0        -15.56     -15.32        -44.62     -44.61          1.27      1.11         -0.54     -0.53          0.05          0.48        -43.83     -43.29
  5.5    0.0    0.0    0.0    0.0        -11.93     -11.77        -26.98     -26.96          0.93      0.82         -0.29     -0.28          0.04          0.32        -26.29     -25.77
  6.0    0.0    0.0    0.0    0.0         -8.86      -8.75        -17.15     -17.13          0.69      0.60         -0.16     -0.16          0.02          0.22        -16.60     -16.21
  7.0    0.0    0.0    0.0    0.0         -5.07      -5.01         -7.96      -7.95          0.38      0.33         -0.06     -0.06          0.01          0.11         -7.63      -7.50
  8.0    0.0    0.0    0.0    0.0         -3.09      -3.06         -4.24      -4.23          0.22      0.19         -0.03     -0.03          0.01          0.06         -4.04      -4.04
  9.0    0.0    0.0    0.0    0.0         -1.99      -1.97         -2.49      -2.48          0.14      0.12         -0.01     -0.01          0.00          0.04         -2.36      -2.40
 10.0    0.0    0.0    0.0    0.0         -1.34      -1.32         -1.57      -1.56          0.09      0.08         -0.01     -0.01          0.00          0.03         -1.48      -1.52
 11.0    0.0    0.0    0.0    0.0         -0.93      -0.92         -1.04      -1.04          0.06      0.05          0.00      0.00          0.00          0.02         -0.98      -1.00
  1.4    0.0    0.0   30.0    0.0     123096.35  122695.83     112816.23  112209.98        -31.24    -43.97       -175.15   -192.32       -466.40       -404.94     110869.97   96044.18
  1.6    0.0    0.0   30.0    0.0      69592.92   69390.45      61722.59   61371.54        153.87    138.32       -115.50   -123.10       -278.48       -264.57      60673.28   57852.71
  1.8    0.0    0.0   30.0    0.0      40421.44   40329.45      34583.63   34391.87        185.78    173.23        -77.70    -81.12       -176.87       -178.10      34013.73   33514.00
  2.0    0.0    0.0   30.0    0.0      23412.33   23372.30      19166.47   19061.49        152.01    144.18        -53.56    -55.45       -113.04       -116.77      18845.73   18725.68
  2.2    0.0    0.0   30.0    0.0      13352.68   13336.51      10308.90   10251.08        104.25    100.40        -37.58    -39.10        -70.56        -73.14      10121.56   10072.87
  2.4    0.0    0.0   30.0    0.0       7473.16    7466.58       5315.37    5282.18         63.90     62.61        -26.77    -28.09        -42.75        -43.68       5200.85    5180.09
  2.6    0.0    0.0   30.0    0.0       4102.09    4099.25       2584.68    2564.94         35.94     35.98        -19.35    -20.35        -25.16        -24.87       2512.39    2506.63
  2.8    0.0    0.0   30.0    0.0       2207.34    2206.24       1145.79    1134.04         18.83     19.35        -14.15    -14.76        -14.41        -13.44       1099.74    1100.25
  3.0    0.0    0.0   30.0    0.0       1162.59    1162.34        421.82     414.95          9.33      9.88        -10.40    -10.67         -8.04         -6.78        392.65     394.37
  3.2    0.0    0.0   30.0    0.0        597.00     597.14         80.10      76.13          4.52      4.90         -7.65     -7.70         -4.37         -3.08         61.84      62.79
  3.4    0.0    0.0   30.0    0.0        296.29     296.58        -65.28     -67.53          2.30      2.50         -5.60     -5.54         -2.31         -1.11        -76.49     -76.52
  3.6    0.0    0.0   30.0    0.0        139.42     139.77       -114.70    -115.95          1.39      1.44         -4.09     -4.00         -1.18         -0.13       -121.41    -122.02
  3.8    0.0    0.0   30.0    0.0         59.38      59.73       -120.48    -121.16          1.06      1.03         -2.98     -2.89         -0.58          0.31       -124.35    -125.08
  4.0    0.0    0.0   30.0    0.0         19.70      20.02       -108.73    -109.09          0.97      0.88         -2.17     -2.11         -0.26          0.48       -110.84    -111.41
  4.3    0.0    0.0   30.0    0.0         -4.18      -3.92        -83.23     -83.36          0.93      0.82         -1.36     -1.33         -0.06          0.49        -83.91     -84.07
  4.6    0.0    0.0   30.0    0.0        -10.52     -10.31        -60.47     -60.52          0.88      0.78         -0.87     -0.85          0.01          0.42        -60.50     -60.33
  5.0    0.0    0.0   30.0    0.0        -10.67     -10.52        -38.94     -38.94          0.77      0.68         -0.50     -0.49          0.02          0.31        -38.65     -38.26
  5.5    0.0    0.0   30.0    0.0         -8.26      -8.16        -23.07     -23.06          0.61      0.53         -0.26     -0.26          0.02          0.20        -22.71     -22.29
  6.0    0.0    0.0   30.0    0.0         -6.10      -6.02        -14.35     -14.34          0.46      0.40         -0.15     -0.15          0.01          0.14        -14.03     -13.69
  7.0    0.0    0.0   30.0    0.0         -3.43      -3.39         -6.40      -6.39          0.26      0.23         -0.06     -0.05          0.01          0.07         -6.19      -6.04
  8.0    0.0    0.0   30.0    0.0         -2.06      -2.04         -3.29      -3.28          0.15      0.13         -0.03     -0.02          0.00          0.04         -3.16      -3.14
  9.0    0.0    0.0   30.0    0.0         -1.32      -1.30         -1.87      -1.87          0.09      0.08         -0.01     -0.01          0.00          0.02         -1.79      -1.82
 10.0    0.0    0.0   30.0    0.0         -0.88      -0.87         -1.15      -1.15          0.06      0.05         -0.01     -0.01          0.00          0.02         -1.10      -1.13
 11.0    0.0    0.0   30.0    0.0         -0.61      -0.60         -0.75      -0.75          0.04      0.04          0.00      0.00          0.00          0.01         -0.71      -0.73
  1.4    0.0    0.0   30.0   45.0     124458.15  124071.21     114093.71  113496.95        -56.59    -71.78       -182.63   -202.70       -467.95       -398.82     112116.03   97226.68
  1.6    0.0    0.0   30.0   45.0      70455.55   70260.64      62493.92   62147.84        145.37    128.94       -117.77   -125.90       -280.73       -262.48      61433.64   58341.35
  1.8    0.0    0.0   30.0   45.0      40909.88   40821.10      35016.33   34826.23        183.54    170.47        -77.86    -81.46       -178.44       -177.02      34442.45   33757.93
  2.0    0.0    0.0   30.0   45.0      23686.86   23648.15      19407.87   19303.27        151.42    143.14        -53.26    -55.26       -113.99       -116.15      19084.98   18863.78
  2.2    0.0    0.0   30.0   45.0      13510.36   13494.80      10446.29   10388.53        103.98     99.79        -37.28    -38.86        -71.13        -72.78      10257.57   10157.51
  2.4    0.0    0.0   30.0   45.0       7566.62    7560.37       5396.01    5362.83         63.66     62.17        -26.54    -27.91        -43.10        -43.47       5280.61    5234.68
  2.6    0.0    0.0   30.0   45.0       4159.46    4156.81       2633.74    2614.00         35.75     35.65        -19.19    -20.22        -25.38        -24.75       2560.87    2543.14
  2.8    0.0    0.0   30.0   45.0       2243.85    2242.85       1176.77    1165.01         18.67     19.11        -14.04    -14.67        -14.55        -13.36       1130.31    1125.36
  3.0    0.0    0.0   30.0   45.0       1186.64    1186.46        442.13     435.24          9.20      9.70        -10.33    -10.62         -8.13         -6.74        412.65     412.04
  3.2    0.0    0.0   30.0   45.0        613.38     613.55         93.87      89.89          4.41      4.77         -7.60     -7.66         -4.43         -3.05         75.39      75.48
  3.4    0.0    0.0   30.0   45.0        307.78     308.10        -55.63     -57.90          2.21      2.40         -5.57     -5.52         -2.35         -1.09        -67.01     -67.25
  3.6    0.0    0.0   30.0   45.0        147.71     148.06       -107.75    -109.02          1.31      1.36         -4.07     -3.98         -1.21         -0.12       -114.60    -115.13
  3.8    0.0    0.0   30.0   45.0         65.49      65.84       -115.35    -116.04          0.99      0.96         -2.97     -2.88         -0.60          0.32       -119.33    -119.88
  4.0    0.0    0.0   30.0   45.0         24.30      24.62       -104.86    -105.24          0.91      0.82         -2.16     -2.10         -0.28          0.48       -107.07    -107.43
  4.3    0.0    0.0   30.0   45.0         -1.07      -0.82        -80.61     -80.76          0.89      0.78         -1.36     -1.32         -0.07          0.50        -81.36     -81.34
  4.6    0.0    0.0   30.0   45.0         -8.35      -8.15        -58.64     -58.69          0.85      0.74         -0.87     -0.85          0.00          0.42        -58.72     -58.41
  5.0    0.0    0.0   30.0   45.0         -9.27      -9.13        -37.76     -37.76          0.74      0.65         -0.49     -0.49          0.02          0.31        -37.50     -37.02
  5.5    0.0    0.0   30.0   45.0         -7.41      -7.31        -22.34     -22.33          0.59      0.51         -0.26     -0.26          0.02          0.20        -22.00     -21.54
  6.0    0.0    0.0   30.0   45.0         -5.55      -5.48        -13.89     -13.88          0.44      0.39         -0.15     -0.15          0.01          0.14        -13.58     -13.21
  7.0    0.0    0.0   30.0   45.0         -3.18      -3.14         -6.18      -6.17          0.25      0.22         -0.06     -0.05          0.01          0.07         -5.98      -5.82
  8.0    0.0    0.0   30.0   45.0         -1.94      -1.92         -3.18      -3.17          0.15      0.13         -0.02     -0.02          0.00          0.04         -3.06      -3.03
  9.0    0.0    0.0   30.0   45.0         -1.25      -1.23         -1.81      -1.81          0.09      0.08         -0.01     -0.01          0.00          0.02         -1.73      -1.76
 10.0    0.0    0.0   30.0   45.0         -0.84      -0.83         -1.11      -1.11          0.06      0.05         -0.01     -0.01          0.00          0.02         -1.06      -1.09
 11.0    0.0    0.0   30.0   45.0         -0.59      -0.58         -0.73      -0.72          0.04      0.03          0.00      0.00          0.00          0.01         -0.69      -0.71
  1.4    0.0    0.0   30.0   90.0     125849.56  125478.07     115411.23  114824.96        -78.69    -96.39       -190.49   -213.69       -469.46       -391.44     113405.94   98421.98
  1.6    0.0    0.0   30.0   90.0      71341.84   71155.56      63286.86   62946.35        137.72    120.07       -120.23   -128.87       -283.12       -260.20      62215.89   58832.16
  1.8    0.0    0.0   30.0   90.0      41406.46   41321.38      35456.43   35268.38        181.70    167.88        -78.02    -81.78       -180.09       -175.88      34878.81   34002.36
  2.0    0.0    0.0   30.0   90.0      23964.08   23926.86      19651.65   19547.63        150.96    142.11        -52.95    -55.05       -114.98       -115.51      19326.77   19002.04
  2.2    0.0    0.0   30.0   90.0      13669.00   13654.07      10584.49   10526.87        103.75     99.17        -36.97    -38.61        -71.71        -72.41      10394.50   10242.20
  2.4    0.0    0.0   30.0   90.0       7660.44    7654.50       5476.95    5443.81         63.47     61.73        -26.32    -27.72        -43.45        -43.26       5360.71    5289.31
  2.6    0.0    0.0   30.0   90.0       4216.98    4214.50       2682.94    2663.18         35.59     35.33        -19.04    -20.09        -25.59        -24.62       2609.45    2579.66
  2.8    0.0    0.0   30.0   90.0       2280.42    2279.51       1207.83    1196.04         18.54     18.88        -13.94    -14.58        -14.69        -13.29       1160.91    1150.47
  3.0    0.0    0.0   30.0   90.0       1210.73    1210.60        462.47     455.55          9.09      9.53        -10.26    -10.56         -8.22         -6.69        432.67     429.71
  3.2    0.0    0.0   30.0   90.0        629.78     629.98        107.68     103.66          4.31      4.64         -7.55     -7.62         -4.49         -3.02         88.95      88.17
  3.4    0.0    0.0   30.0   90.0        319.29     319.61        -45.96     -48.27          2.11      2.29         -5.54     -5.49         -2.39         -1.07        -57.53     -57.97
  3.6    0.0    0.0   30.0   90.0        156.00     156.36       -100.79    -102.09          1.23      1.27         -4.05     -3.96         -1.24         -0.10       -107.78    -108.23
  3.8    0.0    0.0   30.0   90.0         71.61      71.96       -110.22    -110.93          0.93      0.88         -2.95     -2.87         -0.62          0.33       -114.31    -114.68
  4.0    0.0    0.0   30.0   90.0         28.91      29.22       -100.99    -101.38          0.85      0.76         -2.15     -2.09         -0.29          0.49       -103.29    -103.45
  4.3    0.0    0.0   30.0   90.0          2.04       2.29        -77.99     -78.15          0.84      0.73         -1.35     -1.32         -0.08          0.50        -78.81     -78.62
  4.6    0.0    0.0   30.0   90.0         -6.18      -5.99        -56.81     -56.87          0.81      0.70         -0.86     -0.85         -0.01          0.42        -56.94     -56.50
  5.0    0.0    0.0   30.0   90.0         -7.88      -7.73        -36.57     -36.58          0.72      0.62         -0.49     -0.49          0.01          0.31        -36.35     -35.79
  5.5    0.0    0.0   30.0   90.0         -6.56      -6.46        -21.62     -21.61          0.57      0.49         -0.26     -0.26          0.01          0.21        -21.30     -20.79
  6.0    0.0    0.0   30.0   90.0         -5.01      -4.94        -13.42     -13.41          0.43      0.38         -0.15     -0.15          0.01          0.14        -13.13     -12.74
  7.0    0.0    0.0   30.0   90.0         -2.94      -2.90         -5.97      -5.96          0.24      0.21         -0.06     -0.05          0.01          0.07         -5.78      -5.61
  8.0    0.0    0.0   30.0   90.0         -1.81      -1.79         -3.07      -3.06          0.14      0.12         -0.02     -0.02          0.00          0.04         -2.95      -2.92
  9.0    0.0    0.0   30.0   90.0         -1.18      -1.16         -1.75      -1.75          0.09      0.08         -0.01     -0.01          0.00          0.02         -1.67      -1.70
 10.0    0.0    0.0   30.0   90.0         -0.80      -0.79         -1.08      -1.07          0.06      0.05         -0.01     -0.01          0.00          0.02         -1.03      -1.06
 11.0    0.0    0.0   30.0   90.0         -0.56      -0.55         -0.70      -0.70          0.04      0.03          0.00      0.00          0.00          0.01         -0.67      -0.69
  1.4    0.0    0.0   60.0    0.0      95932.18   95502.85      85677.89   85077.00       -118.13   -112.82       -186.03   -196.57       -351.74       -387.15      83848.17   79264.91
  1.6    0.0    0.0   60.0    0.0      59211.77   59010.12      51461.57   51130.24         -5.76     -7.69       -113.86   -117.44       -240.13       -289.38      50336.62   49401.85
  1.8    0.0    0.0   60.0    0.0      35740.91   35650.72      30109.58   29930.60         14.37     11.68        -73.03    -75.04       -162.46       -201.38      29407.43   29150.37
  2.0    0.0    0.0   60.0    0.0      20991.20   20950.67      16970.94   16871.78          6.58      5.37        -48.37    -50.08       -105.65       -131.51      16526.80   16445.58
  2.2    0.0    0.0   60.0    0.0      12024.86   12006.12       9185.43    9128.78         -4.23     -3.90        -32.97    -34.61        -66.06        -81.85       8902.13    8886.55
  2.4    0.0    0.0   60.0    0.0       6741.55    6732.25       4751.29    4717.82        -10.88     -9.68        -23.02    -24.49        -39.96        -49.09       4569.50    4577.21
  2.6    0.0    0.0   60.0    0.0       3708.46    3703.54       2320.51    2300.39        -13.12    -11.67        -16.39    -17.55        -23.51        -28.57       2203.72    2215.58
  2.8    0.0    0.0   60.0    0.0       2004.97    2002.32       1039.70    1027.63        -12.46    -11.16        -11.81    -12.63        -13.50        -16.19        964.88     973.82
  3.0    0.0    0.0   60.0    0.0       1066.34    1064.88        395.29     388.12        -10.43     -9.44         -8.57     -9.09         -7.59         -8.96        347.54     352.35
  3.2    0.0    0.0   60.0    0.0        557.90     557.09         90.49      86.27         -8.07     -7.38         -6.23     -6.54         -4.19         -4.84         60.11      61.81
  3.4    0.0    0.0   60.0    0.0        286.80     286.34        -40.16     -42.61         -5.91     -5.46         -4.53     -4.71         -2.27         -2.56        -59.44     -59.48
  3.6    0.0    0.0   60.0    0.0        144.42     144.17        -85.78     -87.18         -4.17     -3.87         -3.29     -3.40         -1.22         -1.32        -98.01     -98.71
  3.8    0.0    0.0   60.0    0.0         70.81      70.68        -92.65     -93.44         -2.86     -2.65         -2.39     -2.46         -0.65         -0.67       -100.44    -101.19
  4.0    0.0    0.0   60.0    0.0         33.40      33.33        -83.87     -84.31         -1.92     -1.78         -1.75     -1.80         -0.34         -0.33        -88.86     -89.39
  4.3    0.0    0.0   60.0    0.0          9.43       9.40        -63.40     -63.58         -1.02     -0.94         -1.10     -1.14         -0.14         -0.12        -66.02     -66.16
  4.6    0.0    0.0   60.0    0.0          1.55       1.54        -44.99     -45.06         -0.52     -0.47         -0.71     -0.73         -0.06         -0.04        -46.41     -46.28
  5.0    0.0    0.0   60.0    0.0         -0.95      -0.95        -27.73     -27.76         -0.19     -0.17         -0.41     -0.42         -0.02         -0.02        -28.40     -28.11
  5.5    0.0    0.0   60.0    0.0         -0.98      -0.98        -15.34     -15.34         -0.04     -0.03         -0.22     -0.23         -0.01         -0.02        -15.62     -15.28
  6.0    0.0    0.0   60.0    0.0         -0.61      -0.61         -8.81      -8.81          0.01      0.01         -0.12     -0.13         -0.01         -0.01         -8.94      -8.62
  7.0    0.0    0.0   60.0    0.0         -0.17      -0.17         -3.29      -3.28          0.02      0.02         -0.05     -0.05          0.00         -0.01         -3.32      -3.12
  8.0    0.0    0.0   60.0    0.0         -0.02      -0.02         -1.39      -1.39          0.01      0.01         -0.02     -0.02          0.00         -0.01         -1.40      -1.34
  9.0    0.0    0.0   60.0    0.0          0.03       0.02         -0.65      -0.65          0.00      0.01         -0.01     -0.01          0.00          0.00         -0.65      -0.66
 10.0    0.0    0.0   60.0    0.0          0.04       0.04         -0.32      -0.32          0.00      0.00         -0.01     -0.01          0.00          0.00         -0.32      -0.35
 11.0    0.0    0.0   60.0    0.0          0.04       0.03         -0.17      -0.17          0.00      0.00          0.00      0.00          0.00          0.00         -0.17      -0.19
  1.4    0.0    0.0   60.0   45.0      99573.45   99174.70      89075.37   88498.23       -248.59   -247.81       -221.32   -241.57       -356.07       -378.71      87078.95   81065.07
  1.6    0.0    0.0   60.0   45.0      61346.83   61160.79      53426.78   53106.32        -38.05    -42.44       -117.30   -122.34       -246.03       -286.42      52262.72   50306.61
  1.8    0.0    0.0   60.0   45.0      36920.70   36837.45      31188.91   31013.87          6.32      2.04        -71.74    -74.27       -166.47       -199.53      30475.15   29655.98
  2.0    0.0    0.0   60.0   45.0      21651.13   21613.99      17567.48   17469.76          4.01      1.62        -46.81    -48.84       -108.06       -130.30      17118.01   16750.43
  2.2    0.0    0.0   60.0   45.0      12405.33   12388.40       9524.32    9468.29         -5.42     -5.97        -31.80    -33.66        -67.49        -81.10       9237.85    9080.57
  2.4    0.0    0.0   60.0   45.0       6968.99    6960.68       4950.89    4917.70        -11.59    -11.00        -22.23    -23.86        -40.82        -48.63       4767.02    4705.71
  2.6    0.0    0.0   60.0   45.0       3849.69    3845.34       2442.78    2422.80        -13.60    -12.56        -15.87    -17.14        -24.04        -28.28       2324.60    2303.37
  2.8    0.0    0.0   60.0   45.0       2096.04    2093.74       1117.66    1105.68        -12.81    -11.78        -11.48    -12.37        -13.84        -16.01       1041.89    1035.32
  3.0    0.0    0.0   60.0   45.0       1127.21    1125.98        446.96     439.83        -10.71     -9.89         -8.36     -8.93         -7.81         -8.84        398.54     396.37
  3.2    0.0    0.0   60.0   45.0        599.97     599.28        125.98     121.78         -8.30     -7.72         -6.09     -6.44         -4.34         -4.76         95.10      93.91
  3.4    0.0    0.0   60.0   45.0        316.73     316.35        -15.00     -17.45         -6.11     -5.73         -4.43     -4.64         -2.38         -2.51        -34.67     -35.67
  3.6    0.0    0.0   60.0   45.0        166.28     166.08        -67.44     -68.84         -4.35     -4.09         -3.23     -3.35         -1.30         -1.29        -79.98     -80.78
  3.8    0.0    0.0   60.0   45.0         87.13      87.02        -78.96     -79.76         -3.02     -2.84         -2.35     -2.43         -0.70         -0.64        -87.00     -87.50
  4.0    0.0    0.0   60.0   45.0         45.82      45.76        -73.44     -73.89         -2.06     -1.94         -1.71     -1.77         -0.39         -0.32        -78.64     -78.81
  4.3    0.0    0.0   60.0   45.0         17.93      17.90        -56.25     -56.44         -1.14     -1.06         -1.08     -1.12         -0.16         -0.11        -59.03     -58.81
  4.6    0.0    0.0   60.0   45.0          7.55       7.53        -39.92     -40.01         -0.62     -0.57         -0.70     -0.72         -0.08         -0.04        -41.47     -41.06
  5.0    0.0    0.0   60.0   45.0          2.96       2.95        -24.41     -24.44         -0.27     -0.25         -0.40     -0.42         -0.03         -0.02        -25.18     -24.69
  5.5    0.0    0.0   60.0   45.0          1.43       1.42        -13.28     -13.29         -0.09     -0.08         -0.21     -0.22         -0.02         -0.01        -13.63     -13.18
  6.0    0.0    0.0   60.0   45.0          0.95       0.94         -7.48      -7.48         -0.03     -0.03         -0.12     -0.13         -0.01         -0.01         -7.65      -7.27
  7.0    0.0    0.0   60.0   45.0          0.55       0.54         -2.66      -2.66         -0.01      0.00         -0.05     -0.05         -0.01         -0.01         -2.72      -2.50
  8.0    0.0    0.0   60.0   45.0          0.35       0.34         -1.07      -1.07          0.00      0.00         -0.02     -0.02          0.00         -0.01         -1.10      -1.03
  9.0    0.0    0.0   60.0   45.0          0.23       0.23         -0.47      -0.47          0.00      0.00         -0.01     -0.01          0.00          0.00         -0.48      -0.48
 10.0    0.0    0.0   60.0   45.0          0.16       0.16         -0.21      -0.21          0.00      0.00         -0.01     -0.01          0.00          0.00         -0.22      -0.24
 11.0    0.0    0.0   60.0   45.0          0.11       0.11         -0.10      -0.10          0.00      0.00          0.00      0.00          0.00          0.00         -0.11      -0.12
  1.4    0.0    0.0   60.0   90.0     103631.33  103271.97      92927.65   92381.90       -389.07   -395.61       -273.80   -310.32       -362.18       -364.39      90733.68   82880.95
  1.6    0.0    0.0   60.0   90.0      63666.33   63500.12      55567.41   55260.12        -67.10    -75.79       -121.26   -127.98       -253.12       -282.63      54363.41   51215.39
  1.8    0.0    0.0   60.0   90.0      38158.49   38083.35      32323.32   32152.50         -0.02     -6.67        -70.18    -73.20       -170.94       -197.42      31597.76   30162.92
  2.0    0.0    0.0   60.0   90.0      22329.56   22296.10      18181.52   18085.07          1.98     -1.92        -45.14    -47.45       -110.64       -129.02      17726.15   17055.81
  2.2    0.0    0.0   60.0   90.0      12792.05   12776.97       9869.13    9813.54         -6.45     -8.02        -30.58    -32.66        -68.99        -80.31       9579.02    9274.83
  2.4    0.0    0.0   60.0   90.0       7198.68    7191.37       5152.63    5119.62        -12.24    -12.34        -21.42    -23.20        -41.71        -48.16       4966.42    4834.34
  2.6    0.0    0.0   60.0   90.0       3991.78    3988.01       2565.89    2546.01        -14.04    -13.46        -15.34    -16.73        -24.59        -27.99       2446.18    2391.22
  2.8    0.0    0.0   60.0   90.0       2187.46    2185.51       1195.97    1184.05        -13.14    -12.40        -11.14    -12.11        -14.18        -15.83       1119.19    1096.86
  3.0    0.0    0.0   60.0   90.0       1188.25    1187.23        498.78     491.70        -10.98    -10.34         -8.14     -8.76         -8.04         -8.73        449.67     440.41
  3.2    0.0    0.0   60.0   90.0        642.10     641.55        161.53     157.36         -8.53     -8.06         -5.95     -6.33         -4.49         -4.69        130.16     126.03
  3.4    0.0    0.0   60.0   90.0        346.69     346.40         10.19       7.76         -6.32     -5.99         -4.34     -4.57         -2.49         -2.46         -9.86     -11.84
  3.6    0.0    0.0   60.0   90.0        188.15     188.00        -49.08     -50.48         -4.53     -4.31         -3.16     -3.31         -1.37         -1.25        -61.93     -62.84
  3.8    0.0    0.0   60.0   90.0        103.45     103.38        -65.26     -66.06         -3.18     -3.03         -2.30     -2.40         -0.76         -0.62        -73.56     -73.81
  4.0    0.0    0.0   60.0   90.0         58.24      58.20        -63.01     -63.46         -2.20     -2.10         -1.68     -1.75         -0.43         -0.30        -68.42     -68.23
  4.3    0.0    0.0   60.0   90.0         26.43      26.41        -49.09     -49.29         -1.26     -1.19         -1.06     -1.11         -0.19         -0.10        -52.04     -51.47
  4.6    0.0    0.0   60.0   90.0         13.54      13.53        -34.85     -34.95         -0.72     -0.68         -0.68     -0.72         -0.09         -0.03        -36.54     -35.84
  5.0    0.0    0.0   60.0   90.0          6.88       6.86        -21.09     -21.12         -0.34     -0.33         -0.39     -0.41         -0.05         -0.01        -21.95     -21.27
  5.5    0.0    0.0   60.0   90.0          3.84       3.83        -11.22     -11.23         -0.15     -0.14         -0.21     -0.22         -0.03         -0.01        -11.63     -11.07
  6.0    0.0    0.0   60.0   90.0          2.50       2.49         -6.14      -6.15         -0.07     -0.07         -0.12     -0.13         -0.02         -0.01         -6.36      -5.92
  7.0    0.0    0.0   60.0   90.0          1.26       1.26         -2.04      -2.04         -0.03     -0.02         -0.05     -0.05         -0.01         -0.01         -2.12      -1.89
  8.0    0.0    0.0   60.0   90.0          0.71       0.71         -0.75      -0.75         -0.02     -0.01         -0.02     -0.02          0.00         -0.01         -0.79      -0.71
  9.0    0.0    0.0   60.0   90.0          0.43       0.43         -0.29      -0.29         -0.01     -0.01         -0.01     -0.01          0.00          0.00         -0.31      -0.31
 10.0    0.0    0.0   60.0   90.0          0.28       0.28         -0.11      -0.11         -0.01     -0.01         -0.01     -0.01          0.00          0.00         -0.12      -0.14
 11.0    0.0    0.0   60.0   90.0          0.19       0.18         -0.03      -0.03         -0.01      0.00          0.00      0.00          0.00          0.00         -0.04      -0.06
  1.4    0.0    0.0   90.0    0.0      88692.89   88249.10      78265.78   77664.21       -204.08   -187.50       -194.45   -203.98       -323.01       -408.22      76384.05   74000.37
  1.6    0.0    0.0   90.0    0.0      56189.17   55988.23      48436.48   48114.52       -108.16   -101.92       -111.53   -114.45       -232.48       -311.59      47230.42   46413.22
  1.8    0.0    0.0   90.0    0.0      34146.60   34056.96      28597.09   28423.53        -82.63    -79.61        -69.60    -71.63       -159.05       -214.79      27811.76   27482.14
  2.0    0.0    0.0   90.0    0.0      20058.57   20017.96      16141.94   16045.55        -69.52    -66.77        -45.26    -47.18       -103.23       -138.65      15632.38   15528.24
  2.2    0.0    0.0   90.0    0.0      11476.58   11456.86       8733.68    8677.80        -57.83    -55.17        -30.44    -32.28        -64.30        -85.72       8403.56    8393.42
  2.4    0.0    0.0   90.0    0.0       6428.77    6418.24       4518.03    4484.48        -46.37    -43.99        -21.06    -22.66        -38.78        -51.42       4304.52    4321.84
  2.6    0.0    0.0   90.0    0.0       3537.57    3531.69       2211.03    2190.73        -35.80    -33.82        -14.89    -16.15        -22.79        -30.17       2073.59    2091.57
  2.8    0.0    0.0   90.0    0.0       1916.91    1913.56        997.23     985.02        -26.72    -25.19        -10.68    -11.58        -13.10        -17.41        909.19     920.65
  3.0    0.0    0.0   90.0    0.0       1024.95    1022.97        386.84     379.57        -19.40    -18.28         -7.71     -8.32         -7.39         -9.94        330.64     335.97
  3.2    0.0    0.0   90.0    0.0        541.81     540.60         97.74      93.46        -13.81    -13.00         -5.59     -5.99         -4.11         -5.65         61.91      63.39
  3.4    0.0    0.0   90.0    0.0        283.81     283.05        -26.85     -29.34         -9.70     -9.11         -4.05     -4.31         -2.26         -3.23        -49.74     -50.07
  3.6    0.0    0.0   90.0    0.0        147.81     147.30        -71.13     -72.57         -6.78     -6.32         -2.94     -3.11         -1.24         -1.88        -85.84     -86.69
  3.8    0.0    0.0   90.0    0.0         76.95      76.61        -78.79     -79.61         -4.73     -4.37         -2.13     -2.26         -0.69         -1.13        -88.35     -89.10
  4.0    0.0    0.0   90.0    0.0         40.44      40.20        -71.57     -72.03         -3.31     -3.03         -1.55     -1.65         -0.38         -0.72        -77.88     -78.32
  4.3    0.0    0.0   90.0    0.0         16.27      16.12        -53.63     -53.83         -1.97     -1.78         -0.98     -1.05         -0.17         -0.41        -57.17     -57.17
  4.6    0.0    0.0   90.0    0.0          7.56       7.46        -37.36     -37.44         -1.21     -1.08         -0.63     -0.68         -0.09         -0.27        -39.45     -39.21
  5.0    0.0    0.0   90.0    0.0          3.88       3.81        -22.21     -22.23         -0.67     -0.59         -0.36     -0.39         -0.04         -0.18        -23.34     -22.99
  5.5    0.0    0.0   90.0    0.0          2.63       2.58        -11.52     -11.53         -0.36     -0.31         -0.19     -0.21         -0.03         -0.12        -12.12     -11.74
  6.0    0.0    0.0   90.0    0.0          2.12       2.08         -6.07      -6.08         -0.21     -0.18         -0.11     -0.12         -0.02         -0.09         -6.42      -6.07
  7.0    0.0    0.0   90.0    0.0          1.45       1.43         -1.75      -1.75         -0.10     -0.08         -0.04     -0.04         -0.01         -0.05         -1.90      -1.66
  8.0    0.0    0.0   90.0    0.0          0.99       0.98         -0.45      -0.45         -0.06     -0.05         -0.02     -0.02         -0.01         -0.03         -0.53      -0.45
  9.0    0.0    0.0   90.0    0.0          0.69       0.68         -0.04      -0.04         -0.04     -0.03         -0.01     -0.01          0.00         -0.02         -0.09      -0.08
 10.0    0.0    0.0   90.0    0.0          0.49       0.49          0.09       0.09         -0.03     -0.02          0.00      0.00          0.00         -0.01          0.06       0.04
 11.0    0.0    0.0   90.0    0.0          0.36       0.35          0.12       0.12         -0.02     -0.02          0.00      0.00          0.00         -0.01          0.10       0.08
  1.4    0.0    0.0   90.0   45.0      93522.39   93113.24      82738.71   82162.88       -455.22   -443.49       -268.41   -294.89       -326.40       -405.58      80515.07   75896.19
  1.6    0.0    0.0   90.0   45.0      58790.04   58605.32      50878.28   50567.48       -154.89   -152.52       -113.78   -118.61       -240.05       -309.93      49613.79   47414.35
  1.8    0.0    0.0   90.0   45.0      35556.39   35474.39      29911.28   29742.07        -93.28    -92.85        -66.87    -69.50       -163.99       -213.10      29110.33   28057.66
  2.0    0.0    0.0   90.0   45.0      20844.59   20807.93      16863.41   16768.81        -72.85    -71.93        -42.88    -45.15       -106.18       -137.39      16347.09   15881.20
  2.2    0.0    0.0   90.0   45.0      11930.69   11913.09       9143.07    9087.97        -59.26    -57.92        -28.81    -30.90        -66.05        -84.89       8808.98    8620.76
  2.4    0.0    0.0   90.0   45.0       6701.47    6692.11       4759.56    4726.36        -47.12    -45.66        -20.00    -21.80        -39.84        -50.90       4543.47    4473.92
  2.6    0.0    0.0   90.0   45.0       3707.94    3702.74       2359.55    2339.41        -36.28    -34.89        -14.21    -15.61        -23.44        -29.84       2220.39    2196.42
  2.8    0.0    0.0   90.0   45.0       2027.56    2024.61       1092.40    1080.29        -27.07    -25.91        -10.24    -11.25        -13.52        -17.20       1003.22     994.76
  3.0    0.0    0.0   90.0   45.0       1099.47    1097.74        450.29     443.07        -19.69    -18.80         -7.43     -8.12         -7.67         -9.80        393.29     389.46
  3.2    0.0    0.0   90.0   45.0        593.69     592.63        141.59     137.33        -14.06    -13.40         -5.40     -5.85         -4.30         -5.56        105.17     102.70
  3.4    0.0    0.0   90.0   45.0        321.00     320.32          4.44       1.96         -9.93     -9.43         -3.92     -4.22         -2.39         -3.17        -18.91     -20.70
  3.6    0.0    0.0   90.0   45.0        175.14     174.69        -48.18     -49.62         -6.98     -6.59         -2.85     -3.06         -1.34         -1.84        -63.28     -64.44
  3.8    0.0    0.0   90.0   45.0         97.49      97.18        -61.55     -62.38         -4.91     -4.60         -2.07     -2.22         -0.75         -1.10        -71.44     -72.01
  4.0    0.0    0.0   90.0   45.0         56.16      55.93        -58.37     -58.84         -3.47     -3.23         -1.51     -1.62         -0.43         -0.70        -64.96     -65.04
  4.3    0.0    0.0   90.0   45.0         27.10      26.95        -44.51     -44.72         -2.11     -1.94         -0.95     -1.03         -0.21         -0.39        -48.26     -47.89
  4.6    0.0    0.0   90.0   45.0         15.25      15.14        -30.86     -30.96         -1.33     -1.21         -0.61     -0.66         -0.11         -0.26        -33.13     -32.58
  5.0    0.0    0.0   90.0   45.0          8.92       8.84        -17.92     -17.96         -0.76     -0.69         -0.35     -0.38         -0.06         -0.18        -19.18     -18.62
  5.5    0.0    0.0   90.0   45.0          5.76       5.70         -8.84      -8.86         -0.43     -0.38         -0.19     -0.21         -0.04         -0.12         -9.53      -9.04
  6.0    0.0    0.0   90.0   45.0          4.14       4.10         -4.33      -4.34         -0.27     -0.23         -0.11     -0.12         -0.02         -0.09         -4.74      -4.32
  7.0    0.0    0.0   90.0   45.0          2.39       2.37         -0.93      -0.93         -0.13     -0.11         -0.04     -0.04         -0.01         -0.05         -1.11      -0.86
  8.0    0.0    0.0   90.0   45.0          1.48       1.46         -0.03      -0.03         -0.08     -0.06         -0.02     -0.02         -0.01         -0.03         -0.13      -0.03
  9.0    0.0    0.0   90.0   45.0          0.96       0.95          0.20       0.20         -0.05     -0.04         -0.01     -0.01          0.00         -0.02          0.14       0.15
 10.0    0.0    0.0   90.0   45.0          0.65       0.64          0.23       0.23         -0.03     -0.03          0.00      0.00          0.00         -0.01          0.19       0.18
 11.0    0.0    0.0   90.0   45.0          0.46       0.45          0.21       0.21         -0.02     -0.02          0.00      0.00          0.00         -0.01          0.19       0.17
  1.4    0.0    0.0   90.0   90.0      99479.90   99133.82      88269.79   87740.90       -819.03   -816.80       -452.64   -524.29       -326.46       -399.12      85453.89   77800.79
  1.6    0.0    0.0   90.0   90.0      61703.09   61541.16      53621.76   53326.45       -198.89   -201.69       -116.14   -123.64       -249.69       -307.72      52298.57   48418.50
  1.8    0.0    0.0   90.0   90.0      37056.66   36983.78      31312.26   31147.73       -102.10   -104.58        -63.53    -66.78       -169.65       -211.13      30496.26   28634.41
  2.0    0.0    0.0   90.0   90.0      21658.70   21626.25      17611.59   17518.40        -75.65    -76.76        -40.29    -42.88       -109.36       -136.02      17087.76   16234.74
  2.2    0.0    0.0   90.0   90.0      12394.15   12378.70       9561.38    9506.75        -60.48    -60.63        -27.11    -29.44        -67.88        -84.03       9222.59    8848.40
  2.4    0.0    0.0   90.0   90.0       6977.50    6969.31       5004.33    4971.30        -47.78    -47.34        -18.92    -20.89        -40.93        -50.36       4785.22    4626.17
  2.6    0.0    0.0   90.0   90.0       3879.59    3875.05       2509.32    2489.28        -36.72    -35.97        -13.52    -15.06        -24.11        -29.50       2368.26    2301.37
  2.8    0.0    0.0   90.0   90.0       2138.72    2136.18       1188.10    1176.05        -27.43    -26.64         -9.80    -10.91        -13.94        -16.99       1097.70    1068.92
  3.0    0.0    0.0   90.0   90.0       1174.21    1172.75        513.96     506.79        -19.99    -19.32         -7.14     -7.90         -7.94         -9.66        456.15     442.97
  3.2    0.0    0.0   90.0   90.0        645.66     644.77        185.55     181.32        -14.32    -13.79         -5.21     -5.72         -4.48         -5.47        148.53     142.04
  3.4    0.0    0.0   90.0   90.0        358.23     357.66         35.79      33.32        -10.15     -9.75         -3.79     -4.14         -2.52         -3.11         11.96       8.68
  3.6    0.0    0.0   90.0   90.0        202.51     202.11        -25.20     -26.64         -7.18     -6.86         -2.76     -3.00         -1.43         -1.80        -40.69     -42.17
  3.8    0.0    0.0   90.0   90.0        118.05     117.76        -44.30     -45.14         -5.09     -4.84         -2.01     -2.18         -0.82         -1.07        -54.52     -54.91
  4.0    0.0    0.0   90.0   90.0         71.88      71.67        -45.16     -45.65         -3.63     -3.43         -1.47     -1.59         -0.49         -0.67        -52.03     -51.76
  4.3    0.0    0.0   90.0   90.0         37.94      37.79        -35.38     -35.61         -2.25     -2.10         -0.93     -1.01         -0.24         -0.38        -39.35     -38.60
  4.6    0.0    0.0   90.0   90.0         22.94      22.83        -24.37     -24.47         -1.44     -1.34         -0.60     -0.65         -0.13         -0.25        -26.80     -25.94
  5.0    0.0    0.0   90.0   90.0         13.97      13.89        -13.63     -13.68         -0.86     -0.79         -0.35     -0.38         -0.07         -0.17        -15.02     -14.24
  5.5    0.0    0.0   90.0   90.0          8.89       8.82         -6.17      -6.19         -0.50     -0.45         -0.19     -0.20         -0.04         -0.12         -6.94      -6.33
  6.0    0.0    0.0   90.0   90.0          6.17       6.12         -2.59      -2.60         -0.32     -0.28         -0.11     -0.11         -0.03         -0.09         -3.06      -2.57
  7.0    0.0    0.0   90.0   90.0          3.33       3.30         -0.11      -0.12         -0.16     -0.14         -0.04     -0.04         -0.01         -0.05         -0.33      -0.05
  8.0    0.0    0.0   90.0   90.0          1.96       1.95          0.40       0.39         -0.09     -0.08         -0.02     -0.02         -0.01         -0.03          0.28       0.38
  9.0    0.0    0.0   90.0   90.0          1.23       1.22          0.44       0.44         -0.06     -0.05         -0.01     -0.01          0.00         -0.02          0.37       0.38
 10.0    0.0    0.0   90.0   90.0          0.81       0.80          0.38       0.37         -0.04     -0.03          0.00      0.00          0.00         -0.01          0.33       0.31
 11.0    0.0    0.0   90.0   90.0          0.56       0.55          0.30       0.30         -0.03     -0.02          0.00      0.00          0.00         -0.01          0.27       0.25
  1.6   22.5    0.0    0.0    0.0      77539.85   77350.94      69810.69   69468.83        215.44    194.39       -109.91   -120.59       -306.92       -260.10      68795.26   63573.44
  1.8   22.5    0.0    0.0    0.0      43958.33   43872.03      38096.16   37906.62        264.61    248.68        -76.47    -81.08       -187.68       -164.63      37600.05   36569.05
  2.0   22.5    0.0    0.0    0.0      25241.42   25205.26      20895.68   20791.34        224.15    213.39        -54.80    -56.89       -118.45       -105.35      20643.77   20399.68
  2.2   22.5    0.0    0.0    0.0      14376.96   14363.85      11216.96   11159.30        160.93    154.73        -39.70    -41.07        -73.92        -65.21      11081.97   10991.37
  2.4   22.5    0.0    0.0    0.0       8056.48    8052.16       5793.71    5760.25        104.19    101.61        -28.94    -30.12        -44.95        -38.45       5715.40    5673.32
  2.6   22.5    0.0    0.0    0.0       4427.49    4426.06       2825.30    2804.79         62.83     62.39        -21.28    -22.17        -26.58        -21.43       2776.30    2758.65
  2.8   22.5    0.0    0.0    0.0       2380.06    2379.80       1254.00    1241.39         36.07     36.51        -15.79    -16.27        -15.29        -11.14       1222.37    1216.85
  3.0   22.5    0.0    0.0    0.0       1246.31    1246.64        458.22     450.66         20.06     20.69        -11.75    -11.88         -8.54         -5.22        437.84     436.97
  3.2   22.5    0.0    0.0    0.0        630.46     631.00         79.71      75.23         11.09     11.60         -8.73     -8.63         -4.63         -1.99         66.73      66.91
  3.4   22.5    0.0    0.0    0.0        302.65     303.24        -82.67     -85.29          6.35      6.63         -6.45     -6.25         -2.42         -0.33        -90.74     -90.76
  3.6   22.5    0.0    0.0    0.0        132.19     132.74       -138.36    -139.89          3.95      4.03         -4.73     -4.52         -1.20          0.44       -143.18    -143.54
  3.8   22.5    0.0    0.0    0.0         46.15      46.64       -144.93    -145.81          2.76      2.70         -3.45     -3.28         -0.56          0.74       -147.62    -148.10
  4.0   22.5    0.0    0.0    0.0          4.57       5.01       -131.43    -131.93          2.16      2.03         -2.52     -2.39         -0.22          0.80       -132.74    -133.15
  4.3   22.5    0.0    0.0    0.0        -18.62     -18.26       -101.79    -101.99          1.70      1.54         -1.58     -1.51         -0.01          0.72       -101.92    -102.05
  4.6   22.5    0.0    0.0    0.0        -22.80     -22.52        -74.94     -75.01          1.44      1.29         -1.00     -0.97          0.05          0.59        -74.52     -74.42
  5.0   22.5    0.0    0.0    0.0        -19.97     -19.77        -49.12     -49.13          1.17      1.05         -0.57     -0.56          0.05          0.42        -48.47     -48.20
  5.5   22.5    0.0    0.0    0.0        -14.69     -14.55        -29.71     -29.69          0.89      0.79         -0.30     -0.29          0.04          0.28        -29.07     -28.80
  6.0   22.5    0.0    0.0    0.0        -10.60     -10.50        -18.83     -18.81          0.67      0.59         -0.17     -0.16          0.03          0.19        -18.31     -18.11
  7.0   22.5    0.0    0.0    0.0         -5.80      -5.74         -8.65      -8.64          0.38      0.33         -0.06     -0.06          0.01          0.10         -8.33      -8.30
  8.0   22.5    0.0    0.0    0.0         -3.43      -3.39         -4.56      -4.55          0.22      0.20         -0.03     -0.03          0.01          0.06         -4.36      -4.42
  9.0   22.5    0.0    0.0    0.0         -2.16      -2.13         -2.65      -2.64          0.14      0.12         -0.01     -0.01          0.00          0.04         -2.52      -2.58
 10.0   22.5    0.0    0.0    0.0         -1.43      -1.41         -1.65      -1.64          0.09      0.08         -0.01     -0.01          0.00          0.02         -1.57      -1.61
 11.0   22.5    0.0    0.0    0.0         -0.98      -0.97         -1.08      -1.08          0.06      0.05          0.00      0.00          0.00          0.02         -1.03      -1.05
  1.4   22.5    0.0   30.0    0.0     117769.38  117344.81     108609.06  108000.99        -78.21    -91.56       -155.90   -172.21       -444.07       -414.00     106670.00   90426.86
  1.6   22.5    0.0   30.0    0.0      67499.60   67289.46      60175.62   59826.26        140.05    124.19       -107.58   -114.49       -267.78       -269.50      59138.14   55995.58
  1.8   22.5    0.0   30.0    0.0      39634.88   39541.13      34033.20   33842.56        185.48    173.24        -75.09    -77.82       -172.48       -179.37      33474.39   32902.30
  2.0   22.5    0.0   30.0    0.0      23132.38   23092.07      18977.00   18871.87        155.11    148.00        -53.22    -54.60       -111.52       -116.39      18663.58   18532.25
  2.2   22.5    0.0   30.0    0.0      13258.02   13241.69      10242.44   10183.63        107.75    104.84        -38.07    -39.26        -70.22        -72.43      10059.36   10011.08
  2.4   22.5    0.0   30.0    0.0       7437.71    7430.91       5283.81    5249.35         67.02     66.67        -27.47    -28.63        -42.85        -43.18       5171.60    5151.11
  2.6   22.5    0.0   30.0    0.0       4079.55    4076.43       2557.88    2536.87         38.44     39.26        -20.06    -20.96        -25.39        -24.70       2486.53    2479.74
  2.8   22.5    0.0   30.0    0.0       2183.57    2182.13       1115.98    1103.11         20.59     21.73        -14.78    -15.33        -14.63        -13.54       1069.96    1069.01
  3.0   22.5    0.0   30.0    0.0       1135.53    1134.93        389.24     381.44         10.38     11.42        -10.94    -11.16         -8.20         -7.05        359.56     360.00
  3.2   22.5    0.0   30.0    0.0        568.33     568.13         47.06      42.37          5.02      5.81         -8.09     -8.10         -4.47         -3.43         28.04      28.05
  3.4   22.5    0.0   30.0    0.0        268.17     268.16        -96.58     -99.38          2.45      2.97         -5.95     -5.86         -2.36         -1.48       -108.61    -109.35
  3.6   22.5    0.0   30.0    0.0        113.44     113.53       -142.87    -144.52          1.34      1.65         -4.36     -4.24         -1.20         -0.48       -150.34    -151.54
  3.8   22.5    0.0   30.0    0.0         36.39      36.52       -144.88    -145.85          0.93      1.10         -3.18     -3.08         -0.58         -0.01       -149.39    -150.72
  4.0   22.5    0.0   30.0    0.0         -0.02       0.13       -129.30    -129.86          0.81      0.89         -2.32     -2.25         -0.25          0.20       -131.93    -133.13
  4.3   22.5    0.0   30.0    0.0        -19.25     -19.12        -98.62     -98.88          0.80      0.81         -1.46     -1.42         -0.05          0.27        -99.64    -100.49
  4.6   22.5    0.0   30.0    0.0        -21.73     -21.62        -71.73     -71.85          0.79      0.77         -0.93     -0.91          0.02          0.25        -71.97     -72.47
  5.0   22.5    0.0   30.0    0.0        -18.09     -18.01        -46.27     -46.31          0.73      0.69         -0.53     -0.52          0.03          0.19        -46.07     -46.28
  5.5   22.5    0.0   30.0    0.0        -12.68     -12.62        -27.37     -27.38          0.60      0.55         -0.28     -0.28          0.03          0.13        -27.05     -27.08
  6.0   22.5    0.0   30.0    0.0         -8.77      -8.72        -16.94     -16.93          0.46      0.42         -0.16     -0.16          0.02          0.09        -16.63     -16.61
  7.0   22.5    0.0   30.0    0.0         -4.47      -4.44         -7.40      -7.39          0.26      0.24         -0.06     -0.06          0.01          0.04         -7.19      -7.20
  8.0   22.5    0.0   30.0    0.0         -2.49      -2.48         -3.71      -3.70          0.15      0.14         -0.03     -0.02          0.00          0.02         -3.58      -3.64
  9.0   22.5    0.0   30.0    0.0         -1.50      -1.49         -2.05      -2.05          0.09      0.08         -0.01     -0.01          0.00          0.02         -1.97      -2.04
 10.0   22.5    0.0   30.0    0.0         -0.95      -0.94         -1.23      -1.23          0.06      0.05         -0.01     -0.01          0.00          0.01         -1.18      -1.22
 11.0   22.5    0.0   30.0    0.0         -0.63      -0.63         -0.78      -0.78          0.04      0.03          0.00      0.00          0.00          0.01         -0.74      -0.77
  1.4   22.5    0.0   30.0   45.0     120164.52  119753.76     110848.23  110249.74        -90.95   -106.91       -161.45   -179.60       -447.08       -403.74     108896.15   92925.99
  1.6   22.5    0.0   30.0   45.0      68963.92   68764.24      61468.35   61125.12        139.44    122.50       -110.39   -117.82       -271.61       -264.98      60427.10   57091.87
  1.8   22.5    0.0   30.0   45.0      40460.06   40371.61      34752.82   34564.85        186.47    173.52        -75.60    -78.53       -174.97       -176.50      34193.26   33457.13
  2.0   22.5    0.0   30.0   45.0      23600.71   23562.98      19384.10   19280.02        155.41    147.60        -53.00    -54.53       -112.98       -114.54      19069.63   18843.77
  2.2   22.5    0.0   30.0   45.0      13532.03   13517.13      10480.21   10421.96        107.37    103.85        -37.72    -39.03        -71.08        -71.23      10295.88   10199.18
  2.4   22.5    0.0   30.0   45.0       7603.99    7598.07       5427.95    5393.84         66.30     65.52        -27.17    -28.41        -43.36        -42.39       5314.55    5270.75
  2.6   22.5    0.0   30.0   45.0       4184.30    4181.73       2648.66    2627.89         37.68     38.20        -19.82    -20.79        -25.70        -24.16       2576.31    2558.87
  2.8   22.5    0.0   30.0   45.0       2251.94    2250.86       1175.30    1162.58         19.92     20.86        -14.60    -15.20        -14.82        -13.16       1128.48    1122.99
  3.0   22.5    0.0   30.0   45.0       1181.62    1181.27        429.32     421.61          9.85     10.75        -10.81    -11.07         -8.32         -6.78        399.02     397.78
  3.2   22.5    0.0   30.0   45.0        600.32     600.29         74.95      70.32          4.61      5.30         -7.99     -8.03         -4.55         -3.22         55.47      55.09
  3.4   22.5    0.0   30.0   45.0        290.94     291.05        -76.67     -79.43          2.13      2.59         -5.88     -5.82         -2.41         -1.33        -89.05     -89.62
  3.6   22.5    0.0   30.0   45.0        130.00     130.17       -128.35    -129.97          1.10      1.36         -4.31     -4.21         -1.24         -0.37       -136.07    -136.91
  3.8   22.5    0.0   30.0   45.0         48.67      48.86       -134.09    -135.04          0.74      0.88         -3.15     -3.06         -0.60          0.08       -138.80    -139.70
  4.0   22.5    0.0   30.0   45.0          9.24       9.42       -121.15    -121.70          0.67      0.72         -2.30     -2.23         -0.27          0.27       -123.93    -124.72
  4.3   22.5    0.0   30.0   45.0        -13.05     -12.89        -93.13     -93.39          0.70      0.69         -1.44     -1.41         -0.06          0.33        -94.27     -94.75
  4.6   22.5    0.0   30.0   45.0        -17.45     -17.33        -67.94     -68.06          0.72      0.68         -0.92     -0.91          0.01          0.29        -68.26     -68.48
  5.0   22.5    0.0   30.0   45.0        -15.40     -15.31        -43.87     -43.91          0.68      0.63         -0.52     -0.52          0.03          0.21        -43.73     -43.74
  5.5   22.5    0.0   30.0   45.0        -11.10     -11.04        -25.96     -25.96          0.56      0.51         -0.28     -0.28          0.02          0.14        -25.67     -25.58
  6.0   22.5    0.0   30.0   45.0         -7.80      -7.75        -16.07     -16.06          0.44      0.40         -0.16     -0.15          0.02          0.10        -15.78     -15.68
  7.0   22.5    0.0   30.0   45.0         -4.07      -4.04         -7.04      -7.03          0.25      0.23         -0.06     -0.06          0.01          0.05         -6.84      -6.82
  8.0   22.5    0.0   30.0   45.0         -2.31      -2.29         -3.54      -3.54          0.15      0.13         -0.03     -0.02          0.00          0.03         -3.42      -3.46
  9.0   22.5    0.0   30.0   45.0         -1.41      -1.40         -1.97      -1.97          0.09      0.08         -0.01     -0.01          0.00          0.02         -1.90      -1.95
 10.0   22.5    0.0   30.0   45.0         -0.91      -0.90         -1.19      -1.18          0.06      0.05         -0.01     -0.01          0.00          0.01         -1.14      -1.18
 11.0   22.5    0.0   30.0   45.0         -0.61      -0.61         -0.76      -0.75          0.04      0.03          0.00      0.00          0.00          0.01         -0.72      -0.75
  1.4   22.5    0.0   30.0   90.0     125088.18  124715.46     115248.71  114674.07        -79.19    -99.42       -176.01   -197.17       -457.76       -387.59     113296.61   97876.10
  1.6   22.5    0.0   30.0   90.0      71683.00   71505.29      63816.91   63486.02        154.79    136.46       -115.63   -123.61       -279.75       -255.71      62785.96   59233.34
  1.8   22.5    0.0   30.0   90.0      41931.40   41853.38      36018.01   35835.35        194.54    180.73        -76.49    -79.72       -179.70       -170.31      35465.13   34527.44
  2.0   22.5    0.0   30.0   90.0      24423.67   24391.08      20092.24   19990.54        158.07    149.37        -52.68    -54.48       -115.58       -110.53      19779.72   19437.89
  2.2   22.5    0.0   30.0   90.0      14012.29   14000.22      10894.23   10837.23        107.29    102.93        -37.17    -38.70        -72.54        -68.63      10709.34   10554.46
  2.4   22.5    0.0   30.0   90.0       7896.37    7892.14       5680.66    5647.28         65.12     63.65        -26.65    -28.06        -44.21        -40.66       5565.76    5494.98
  2.6   22.5    0.0   30.0   90.0       4369.51    4368.01       2809.30    2788.97         36.26     36.25        -19.40    -20.50        -26.21        -22.97       2735.32    2706.29
  2.8   22.5    0.0   30.0   90.0       2373.58    2373.21       1281.24    1268.81         18.64     19.18        -14.28    -14.98        -15.14        -12.31       1233.01    1223.11
  3.0   22.5    0.0   30.0   90.0       1264.10    1264.24        501.49     493.99          8.80      9.42        -10.57    -10.91         -8.53         -6.16        470.10     467.63
  3.2   22.5    0.0   30.0   90.0        657.81     658.13        125.50     121.02          3.80      4.29         -7.82     -7.92         -4.69         -2.76        105.22     104.94
  3.4   22.5    0.0   30.0   90.0        331.98     332.34        -40.42     -43.08          1.52      1.84         -5.76     -5.73         -2.51         -0.98        -53.39     -53.34
  3.6   22.5    0.0   30.0   90.0        159.91     160.26       -101.84    -103.39          0.64      0.80         -4.22     -4.15         -1.30         -0.10       -109.99    -110.04
  3.8   22.5    0.0   30.0   90.0         70.84      71.16       -114.37    -115.27          0.40      0.45         -3.09     -3.02         -0.65          0.30       -119.41    -119.50
  4.0   22.5    0.0   30.0   90.0         25.92      26.20       -106.27    -106.79          0.40      0.39         -2.25     -2.20         -0.31          0.44       -109.30    -109.32
  4.3   22.5    0.0   30.0   90.0         -1.90      -1.68        -83.15     -83.38          0.52      0.46         -1.42     -1.39         -0.08          0.45        -84.45     -84.29
  4.6   22.5    0.0   30.0   90.0         -9.82      -9.64        -61.08     -61.18          0.59      0.52         -0.90     -0.90          0.00          0.38        -61.52     -61.21
  5.0   22.5    0.0   30.0   90.0        -10.64     -10.51        -39.58     -39.61          0.59      0.52         -0.51     -0.52          0.02          0.28        -39.52     -39.13
  5.5   22.5    0.0   30.0   90.0         -8.35      -8.27        -23.47     -23.46          0.51      0.45         -0.27     -0.27          0.02          0.18        -23.23     -22.88
  6.0   22.5    0.0   30.0   90.0         -6.15      -6.09        -14.56     -14.55          0.40      0.35         -0.15     -0.15          0.01          0.12        -14.31     -14.05
  7.0   22.5    0.0   30.0   90.0         -3.42      -3.38         -6.43      -6.42          0.24      0.21         -0.06     -0.06          0.01          0.06         -6.25      -6.17
  8.0   22.5    0.0   30.0   90.0         -2.04      -2.02         -3.28      -3.28          0.14      0.12         -0.03     -0.02          0.00          0.04         -3.17      -3.18
  9.0   22.5    0.0   30.0   90.0         -1.29      -1.28         -1.86      -1.85          0.09      0.08         -0.01     -0.01          0.00          0.02         -1.78      -1.83
 10.0   22.5    0.0   30.0   90.0         -0.86      -0.85         -1.13      -1.13          0.06      0.05         -0.01     -0.01          0.00          0.01         -1.08      -1.12
 11.0   22.5    0.0   30.0   90.0         -0.59      -0.58         -0.73      -0.73          0.04      0.03          0.00      0.00          0.00          0.01         -0.70      -0.72
  1.4   22.5    0.0   30.0  135.0     128167.12  127827.77     117622.63  117061.54          2.05    -16.35       -186.50   -206.54       -471.61       -388.96     115723.56  101318.74
  1.6   22.5    0.0   30.0  135.0      72973.29   72806.47      64846.05   64519.67        194.79    177.16       -116.99   -124.51       -285.07       -250.03      63853.78   60653.81
  1.8   22.5    0.0   30.0  135.0      42573.15   42500.38      36538.01   36358.01        210.96    197.17        -76.87    -80.14       -181.98       -165.71      36003.40   35211.69
  2.0   22.5    0.0   30.0  135.0      24778.43   24748.74      20384.46   20284.43        163.99    155.09        -52.74    -54.67       -116.63       -107.39      20079.72   19805.31
  2.2   22.5    0.0   30.0  135.0      14223.27   14213.02      11071.33   11015.43        108.79    104.13        -37.07    -38.72        -73.06        -66.53      10889.26   10767.96
  2.4   22.5    0.0   30.0  135.0       8028.92    8025.89       5794.08    5761.42         64.91     63.10        -26.50    -28.00        -44.48        -39.22       5679.76    5626.62
  2.6   22.5    0.0   30.0  135.0       4456.42    4455.73       2885.02    2865.16         35.49     35.17        -19.23    -20.42        -26.36        -21.96       2810.76    2791.28
  2.8   22.5    0.0   30.0  135.0       2432.52    2432.70       1333.42    1321.32         17.81     18.09        -14.13    -14.90        -15.23        -11.57       1284.71    1280.04
  3.0   22.5    0.0   30.0  135.0       1305.15    1305.69        538.34     531.08          8.10      8.51        -10.44    -10.84         -8.58         -5.61        506.51     506.94
  3.2   22.5    0.0   30.0  135.0        687.01     687.64        152.02     147.72          3.27      3.59         -7.72     -7.86         -4.72         -2.34        131.40     132.78
  3.4   22.5    0.0   30.0  135.0        353.11     353.71        -21.06     -23.56          1.14      1.32         -5.69     -5.69         -2.53         -0.65        -34.24     -33.20
  3.6   22.5    0.0   30.0  135.0        175.41     175.95        -87.52     -88.95          0.36      0.42         -4.17     -4.12         -1.32          0.16        -95.81     -95.21
  3.8   22.5    0.0   30.0  135.0         82.35      82.82       -103.68    -104.48          0.20      0.17         -3.05     -2.99         -0.66          0.50       -108.80    -108.40
  4.0   22.5    0.0   30.0  135.0         34.55      34.95        -98.21     -98.66          0.26      0.19         -2.23     -2.18         -0.31          0.60       -101.30    -100.91
  4.3   22.5    0.0   30.0  135.0          3.81       4.11        -77.80     -77.99          0.43      0.33         -1.40     -1.38         -0.08          0.56        -79.13     -78.63
  4.6   22.5    0.0   30.0  135.0         -5.99      -5.76        -57.47     -57.54          0.53      0.43         -0.89     -0.89         -0.01          0.46        -57.93     -57.31
  5.0   22.5    0.0   30.0  135.0         -8.34      -8.18        -37.40     -37.41          0.56      0.47         -0.51     -0.51          0.02          0.34        -37.34     -36.72
  5.5   22.5    0.0   30.0  135.0         -7.10      -6.99        -22.26     -22.25          0.49      0.42         -0.27     -0.27          0.02          0.22        -22.03     -21.51
  6.0   22.5    0.0   30.0  135.0         -5.46      -5.38        -13.88     -13.87          0.39      0.34         -0.15     -0.15          0.01          0.15        -13.63     -13.26
  7.0   22.5    0.0   30.0  135.0         -3.21      -3.16         -6.21      -6.20          0.24      0.20         -0.06     -0.06          0.01          0.08         -6.03      -5.90
  8.0   22.5    0.0   30.0  135.0         -1.99      -1.96         -3.22      -3.21          0.14      0.12         -0.03     -0.02          0.00          0.04         -3.10      -3.10
  9.0   22.5    0.0   30.0  135.0         -1.29      -1.28         -1.85      -1.84          0.09      0.08         -0.01     -0.01          0.00          0.03         -1.77      -1.81
 10.0   22.5    0.0   30.0  135.0         -0.88      -0.87         -1.14      -1.14          0.06      0.05         -0.01     -0.01          0.00          0.02         -1.09      -1.13
 11.0   22.5    0.0   30.0  135.0         -0.62      -0.61         -0.75      -0.75          0.04      0.03          0.00      0.00          0.00          0.01         -0.71      -0.73
  1.4   22.5    0.0   30.0  180.0     128636.23  128301.50     117834.21  117271.78         60.34     45.43       -184.94   -201.85       -476.04       -392.84     115989.58  102350.48
  1.6   22.5    0.0   30.0  180.0      73032.05   72865.39      64845.05   64517.60        218.69    202.11       -116.09   -123.06       -285.97       -248.83      63878.12   61034.77
  1.8   22.5    0.0   30.0  180.0      42579.28   42507.00      36522.69   36342.81        220.15    206.74        -76.90    -80.08       -182.08       -164.37      35999.04   35381.63
  2.0   22.5    0.0   30.0  180.0      24782.26   24753.08      20379.21   20279.57        167.32    158.63        -52.91    -54.82       -116.57       -106.40      20079.34   19890.47
  2.2   22.5    0.0   30.0  180.0      14229.35   14219.54      11073.49   11017.95        109.84    105.25        -37.18    -38.85        -72.98        -65.83      10893.51   10814.40
  2.4   22.5    0.0   30.0  180.0       8035.91    8033.22       5799.46    5767.07         65.10     63.24        -26.55    -28.07        -44.42        -38.72       5685.94    5653.71
  2.6   22.5    0.0   30.0  180.0       4463.08    4462.65       2891.12    2871.47         35.36     34.98        -19.24    -20.45        -26.31        -21.59       2817.14    2808.00
  2.8   22.5    0.0   30.0  180.0       2438.28    2438.66       1339.09    1327.14         17.60     17.82        -14.12    -14.91        -15.19        -11.30       1290.46    1290.85
  3.0   22.5    0.0   30.0  180.0       1309.87    1310.55        543.16     536.01          7.91      8.26        -10.43    -10.84         -8.56         -5.40        511.33     514.20
  3.2   22.5    0.0   30.0  180.0        690.74     691.48        155.91     151.70          3.13      3.39         -7.70     -7.85         -4.70         -2.18        135.29     137.81
  3.4   22.5    0.0   30.0  180.0        355.99     356.67        -18.01     -20.45          1.04      1.18         -5.67     -5.68         -2.52         -0.53        -31.18     -29.62
  3.6   22.5    0.0   30.0  180.0        177.60     178.21        -85.18     -86.56          0.30      0.32         -4.16     -4.11         -1.31          0.26        -93.45     -92.61
  3.8   22.5    0.0   30.0  180.0         83.99      84.52       -101.90    -102.66          0.16      0.11         -3.04     -2.99         -0.65          0.58       -106.99    -106.48
  4.0   22.5    0.0   30.0  180.0         35.77      36.21        -96.88     -97.29          0.24      0.14         -2.23     -2.18         -0.31          0.66        -99.93     -99.48
  4.3   22.5    0.0   30.0  180.0          4.57       4.91        -76.95     -77.11          0.42      0.30         -1.40     -1.38         -0.08          0.61        -78.25     -77.69
  4.6   22.5    0.0   30.0  180.0         -5.52      -5.26        -56.93     -56.98          0.53      0.42         -0.89     -0.89          0.00          0.50        -57.36     -56.69
  5.0   22.5    0.0   30.0  180.0         -8.11      -7.93        -37.11     -37.11          0.56      0.46         -0.51     -0.51          0.02          0.36        -37.04     -36.36
  5.5   22.5    0.0   30.0  180.0         -7.03      -6.91        -22.14     -22.13          0.50      0.42         -0.27     -0.27          0.02          0.24        -21.90     -21.34
  6.0   22.5    0.0   30.0  180.0         -5.46      -5.37        -13.84     -13.83          0.40      0.34         -0.15     -0.15          0.01          0.16        -13.59     -13.18
  7.0   22.5    0.0   30.0  180.0         -3.25      -3.20         -6.24      -6.22          0.24      0.21         -0.06     -0.06          0.01          0.08         -6.05      -5.90
  8.0   22.5    0.0   30.0  180.0         -2.03      -2.00         -3.25      -3.24          0.15      0.12         -0.03     -0.02          0.00          0.05         -3.13      -3.12
  9.0   22.5    0.0   30.0  180.0         -1.33      -1.31         -1.88      -1.87          0.09      0.08         -0.01     -0.01          0.00          0.03         -1.80      -1.83
 10.0   22.5    0.0   30.0  180.0         -0.91      -0.89         -1.17      -1.16          0.06      0.05         -0.01     -0.01          0.00          0.02         -1.11      -1.15
 11.0   22.5    0.0   30.0  180.0         -0.64      -0.63         -0.77      -0.77          0.04      0.04          0.00      0.00          0.00          0.01         -0.73      -0.75
  1.4   22.5    0.0   60.0    0.0      93070.39   92628.87      83526.95   82927.33        -99.65    -96.10       -173.34   -183.04       -333.64       -390.44      81756.75   79253.57
  1.6   22.5    0.0   60.0    0.0      58706.75   58505.99      51181.71   50853.97         23.28     21.14       -110.83   -113.23       -233.73       -289.93      50102.41   49755.23
  1.8   22.5    0.0   60.0    0.0      35920.91   35834.71      30323.73   30147.44         36.54     34.42        -72.71    -73.81       -161.09       -198.98      29651.45   29552.79
  2.0   22.5    0.0   60.0    0.0      21294.72   21257.49      17246.54   17148.24         20.51     20.22        -48.86    -50.08       -106.01       -128.45      16819.11   16779.11
  2.2   22.5    0.0   60.0    0.0      12287.86   12271.16       9407.59    9350.52          4.21      5.45        -33.62    -35.05        -66.87        -79.32       9132.67    9125.87
  2.4   22.5    0.0   60.0    0.0       6930.49    6922.35       4903.05    4868.63         -5.77     -3.86        -23.65    -25.04        -40.77        -47.38       4724.82    4732.78
  2.6   22.5    0.0   60.0    0.0       3830.45    3826.17       2413.10    2391.94        -10.13     -8.18        -16.94    -18.08        -24.17        -27.57       2297.18    2307.80
  2.8   22.5    0.0   60.0    0.0       2076.93    2074.57       1089.79    1076.77        -10.90     -9.24        -12.28    -13.09        -13.99        -15.71       1014.44    1022.51
  3.0   22.5    0.0   60.0    0.0       1104.48    1103.10        417.67     409.70         -9.81     -8.53         -8.96     -9.48         -7.93         -8.80        368.75     373.29
  3.2   22.5    0.0   60.0    0.0        574.83     573.98         96.26      91.41         -8.02     -7.09         -6.54     -6.86         -4.40         -4.88         64.53      66.33
  3.4   22.5    0.0   60.0    0.0        291.34     290.79        -43.43     -46.35         -6.17     -5.50         -4.77     -4.96         -2.41         -2.69        -63.99     -63.82
  3.6   22.5    0.0   60.0    0.0        142.33     141.98        -93.29     -95.02         -4.55     -4.06         -3.48     -3.59         -1.30         -1.49       -106.61    -107.19
  3.8   22.5    0.0   60.0    0.0         65.61      65.39       -101.57    -102.59         -3.25     -2.89         -2.53     -2.61         -0.69         -0.85       -110.22    -111.01
  4.0   22.5    0.0   60.0    0.0         27.14      26.99        -92.67     -93.26         -2.27     -2.00         -1.85     -1.91         -0.36         -0.50        -98.32     -99.04
  4.3   22.5    0.0   60.0    0.0          3.44       3.34        -70.81     -71.08         -1.28     -1.10         -1.17     -1.21         -0.14         -0.25        -73.86     -74.34
  4.6   22.5    0.0   60.0    0.0         -3.38      -3.44        -50.70     -50.83         -0.70     -0.59         -0.75     -0.78         -0.06         -0.16        -52.40     -52.65
  5.0   22.5    0.0   60.0    0.0         -4.40      -4.44        -31.54     -31.59         -0.29     -0.23         -0.43     -0.45         -0.02         -0.10        -32.36     -32.41
  5.5   22.5    0.0   60.0    0.0         -3.06      -3.09        -17.56     -17.58         -0.09     -0.06         -0.23     -0.24         -0.01         -0.07        -17.92     -17.84
  6.0   22.5    0.0   60.0    0.0         -1.84      -1.85        -10.11     -10.12         -0.02      0.00         -0.13     -0.13         -0.01         -0.05        -10.28     -10.14
  7.0   22.5    0.0   60.0    0.0         -0.60      -0.61         -3.75      -3.75          0.01      0.02         -0.05     -0.05          0.00         -0.03         -3.79      -3.69
  8.0   22.5    0.0   60.0    0.0         -0.17      -0.17         -1.56      -1.56          0.00      0.01         -0.02     -0.02          0.00         -0.02         -1.58      -1.56
  9.0   22.5    0.0   60.0    0.0         -0.01      -0.02         -0.70      -0.70          0.00      0.00         -0.01     -0.01          0.00         -0.01         -0.71      -0.74
 10.0   22.5    0.0   60.0    0.0          0.04       0.03         -0.33      -0.33          0.00      0.00         -0.01     -0.01          0.00         -0.01         -0.34      -0.37
 11.0   22.5    0.0   60.0    0.0          0.05       0.05         -0.16      -0.16          0.00      0.00          0.00      0.00          0.00          0.00         -0.16      -0.19
  1.4   22.5    0.0   60.0   45.0      97002.52   96574.31      87319.95   86733.40       -197.52   -197.63       -194.44   -210.28       -336.82       -374.91      85440.88   81711.58
  1.6   22.5    0.0   60.0   45.0      61175.33   60990.21      53430.47   53112.91         -1.69     -6.00       -114.54   -118.16       -240.22       -284.87      52320.04   51015.68
  1.8   22.5    0.0   60.0   45.0      37294.74   37216.27      31565.49   31393.30         29.04     25.42        -71.78    -73.40       -165.56       -195.80      30882.30   30258.40
  2.0   22.5    0.0   60.0   45.0      22066.03   22032.76      17938.75   17842.10         17.01     15.46        -47.45    -49.01       -108.67       -126.36      17505.22   17201.58
  2.2   22.5    0.0   60.0   45.0      12735.78   12721.33       9806.03    9749.81          1.87      2.12        -32.50    -34.18        -68.44        -77.96       9527.01    9392.08
  2.4   22.5    0.0   60.0   45.0       7201.15    7194.35       5141.66    5107.74         -7.53     -6.33        -22.86    -24.43        -41.71        -46.48       4960.56    4907.35
  2.6   22.5    0.0   60.0   45.0       4000.71    3997.25       2562.04    2541.19        -11.47    -10.01        -16.40    -17.67        -24.74        -26.97       2444.09    2426.03
  2.8   22.5    0.0   60.0   45.0       2188.20    2186.37       1186.56    1173.75        -11.91    -10.58        -11.92    -12.82        -14.35        -15.29       1109.77    1104.75
  3.0   22.5    0.0   60.0   45.0       1179.78    1178.76        482.91     475.08        -10.58     -9.52         -8.71     -9.30         -8.16         -8.51        432.97     431.84
  3.2   22.5    0.0   60.0   45.0        627.39     626.78        141.71     136.96         -8.61     -7.83         -6.37     -6.74         -4.56         -4.66        109.24     108.85
  3.4   22.5    0.0   60.0   45.0        329.02     328.64        -10.86     -13.72         -6.62     -6.05         -4.66     -4.88         -2.52         -2.53        -31.97     -32.39
  3.6   22.5    0.0   60.0   45.0        169.98     169.74        -69.38     -71.07         -4.91     -4.49         -3.40     -3.54         -1.38         -1.37        -83.13     -83.58
  3.8   22.5    0.0   60.0   45.0         86.30      86.15        -83.66     -84.66         -3.54     -3.23         -2.48     -2.57         -0.75         -0.75        -92.66     -93.03
  4.0   22.5    0.0   60.0   45.0         42.89      42.79        -79.01     -79.60         -2.51     -2.27         -1.81     -1.88         -0.41         -0.42        -84.95     -85.18
  4.3   22.5    0.0   60.0   45.0         14.18      14.11        -61.48     -61.75         -1.46     -1.31         -1.14     -1.19         -0.17         -0.20        -64.74     -64.75
  4.6   22.5    0.0   60.0   45.0          4.14       4.10        -44.15     -44.27         -0.84     -0.74         -0.73     -0.77         -0.08         -0.12        -46.00     -45.86
  5.0   22.5    0.0   60.0   45.0          0.45       0.42        -27.30     -27.35         -0.39     -0.34         -0.42     -0.44         -0.03         -0.07        -28.23     -28.01
  5.5   22.5    0.0   60.0   45.0         -0.13      -0.15        -14.99     -15.00         -0.16     -0.13         -0.22     -0.24         -0.02         -0.05        -15.42     -15.17
  6.0   22.5    0.0   60.0   45.0          0.01      -0.01         -8.48      -8.49         -0.07     -0.05         -0.13     -0.13         -0.01         -0.04         -8.70      -8.46
  7.0   22.5    0.0   60.0   45.0          0.21       0.20         -3.02      -3.02         -0.02     -0.01         -0.05     -0.05         -0.01         -0.02         -3.09      -2.96
  8.0   22.5    0.0   60.0   45.0          0.22       0.22         -1.20      -1.20         -0.01      0.00         -0.02     -0.02          0.00         -0.01         -1.24      -1.21
  9.0   22.5    0.0   60.0   45.0          0.19       0.19         -0.51      -0.51         -0.01      0.00         -0.01     -0.01          0.00         -0.01         -0.53      -0.55
 10.0   22.5    0.0   60.0   45.0          0.15       0.15         -0.23      -0.23         -0.01      0.00         -0.01     -0.01          0.00         -0.01         -0.24      -0.27
 11.0   22.5    0.0   60.0   45.0          0.12       0.12         -0.10      -0.10          0.00      0.00          0.00      0.00          0.00          0.00         -0.11      -0.13
  1.4   22.5    0.0   60.0   90.0     104503.24  104132.84      94179.16   93639.58       -334.24   -343.46       -255.54   -288.63       -356.47       -355.10      92097.73   85740.42
  1.6   22.5    0.0   60.0   90.0      65128.78   64975.73      56945.80   56647.63        -18.42    -25.96       -120.17   -125.75       -253.58       -275.45      55806.78   53059.57
  1.8   22.5    0.0   60.0   90.0      39338.80   39273.67      33383.34   33217.76         25.38     19.67        -70.23    -72.61       -172.92       -189.46      32691.87   31387.50
  2.0   22.5    0.0   60.0   90.0      23178.69   23151.81      18924.76   18830.70         14.14     10.86        -45.51    -47.57       -112.62       -122.28      18485.33   17868.36
  2.2   22.5    0.0   60.0   90.0      13374.48   13363.60      10369.12   10314.26         -0.99     -2.16        -31.00    -33.03        -70.63        -75.34      10085.26    9806.86
  2.4   22.5    0.0   60.0   90.0       7586.34    7581.65       5479.59    5446.48        -10.12     -9.98        -21.79    -23.62        -42.97        -44.75       5294.66    5176.24
  2.6   22.5    0.0   60.0   90.0       4243.67    4241.52       2774.43    2754.09        -13.61    -12.91        -15.66    -17.12        -25.50        -25.78       2653.59    2606.33
  2.8   22.5    0.0   60.0   90.0       2347.70    2346.72       1325.73    1313.26        -13.60    -12.79        -11.40    -12.45        -14.83        -14.45       1246.83    1229.14
  3.0   22.5    0.0   60.0   90.0       1288.20    1287.77        577.48     569.90        -11.87    -11.17         -8.35     -9.05         -8.47         -7.89        526.03     519.77
  3.2   22.5    0.0   60.0   90.0        703.33     703.14        208.00     203.43         -9.58     -9.05         -6.13     -6.57         -4.77         -4.20        174.46     172.34
  3.4   22.5    0.0   60.0   90.0        383.59     383.51         36.84      34.12         -7.36     -6.97         -4.48     -4.76         -2.66         -2.18         14.94      14.32
  3.6   22.5    0.0   60.0   90.0        210.04     210.01        -34.30     -35.90         -5.47     -5.18         -3.28     -3.46         -1.48         -1.10        -48.64     -48.65
  3.8   22.5    0.0   60.0   90.0        116.26     116.26        -57.38     -58.31         -3.98     -3.77         -2.39     -2.52         -0.82         -0.54        -66.84     -66.52
  4.0   22.5    0.0   60.0   90.0         65.64      65.64        -59.02     -59.56         -2.85     -2.70         -1.75     -1.84         -0.46         -0.26        -65.32     -64.81
  4.3   22.5    0.0   60.0   90.0         29.61      29.61        -47.88     -48.12         -1.71     -1.61         -1.11     -1.17         -0.20         -0.08        -51.41     -50.73
  4.6   22.5    0.0   60.0   90.0         14.87      14.88        -34.66     -34.77         -1.03     -0.97         -0.71     -0.75         -0.10         -0.03        -36.72     -36.00
  5.0   22.5    0.0   60.0   90.0          7.28       7.28        -21.24     -21.28         -0.53     -0.50         -0.41     -0.44         -0.05         -0.01        -22.31     -21.66
  5.5   22.5    0.0   60.0   90.0          3.93       3.92        -11.36     -11.38         -0.24     -0.23         -0.22     -0.23         -0.02         -0.01        -11.89     -11.36
  6.0   22.5    0.0   60.0   90.0          2.52       2.52         -6.23      -6.23         -0.13     -0.12         -0.12     -0.13         -0.02         -0.01         -6.51      -6.10
  7.0   22.5    0.0   60.0   90.0          1.26       1.26         -2.06      -2.06         -0.05     -0.04         -0.05     -0.05         -0.01         -0.01         -2.16      -1.96
  8.0   22.5    0.0   60.0   90.0          0.71       0.71         -0.76      -0.76         -0.02     -0.02         -0.02     -0.02          0.00         -0.01         -0.80      -0.75
  9.0   22.5    0.0   60.0   90.0          0.43       0.43         -0.29      -0.29         -0.01     -0.01         -0.01     -0.01          0.00          0.00         -0.31      -0.33
 10.0   22.5    0.0   60.0   90.0          0.28       0.27         -0.11      -0.11         -0.01     -0.01         -0.01     -0.01          0.00          0.00         -0.12      -0.15
 11.0   22.5    0.0   60.0   90.0          0.18       0.18         -0.03      -0.04         -0.01     -0.01          0.00      0.00          0.00          0.00         -0.04      -0.07
  1.4   22.5    0.0   60.0  135.0     105736.35  105399.03      94505.80   93967.21       -160.09   -160.69       -248.76   -274.49       -369.58       -373.80      92566.22   87004.23
  1.6   22.5    0.0   60.0  135.0      65084.14   64930.58      56736.73   56435.10         32.84     28.50       -117.71   -121.92       -255.93       -273.04      55652.42   53659.59
  1.8   22.5    0.0   60.0  135.0      39238.98   39173.75      33225.66   33059.48         41.68     37.22        -70.93    -73.14       -172.80       -186.54      32554.12   31688.02
  2.0   22.5    0.0   60.0  135.0      23118.34   23091.77      18842.25   18748.52         19.35     16.52        -46.30    -48.33       -112.20       -120.19      18410.94   18026.46
  2.2   22.5    0.0   60.0  135.0      13345.63   13335.26      10332.48   10278.12          0.27     -0.79        -31.51    -33.52        -70.27        -73.87      10051.90    9893.80
  2.4   22.5    0.0   60.0  135.0       7575.27    7571.10       5466.58    5433.91        -10.29    -10.18        -22.06    -23.88        -42.72        -43.70       5282.85    5226.02
  2.6   22.5    0.0   60.0  135.0       4241.40    4239.65       2772.48    2752.46        -14.22    -13.58        -15.78    -17.24        -25.34        -25.00       2651.99    2635.92
  2.8   22.5    0.0   60.0  135.0       2349.23    2348.56       1328.36    1316.13        -14.22    -13.50        -11.44    -12.50        -14.71        -13.86       1249.51    1247.37
  3.0   22.5    0.0   60.0  135.0       1291.00    1290.81        581.53     574.14        -12.36    -11.76         -8.36     -9.07         -8.39         -7.43        530.07     531.37
  3.2   22.5    0.0   60.0  135.0        706.21     706.23        212.05     207.63         -9.92     -9.48         -6.11     -6.57         -4.72         -3.84        178.52     179.96
  3.4   22.5    0.0   60.0  135.0        386.08     386.17         40.33      37.74         -7.58     -7.27         -4.47     -4.75         -2.62         -1.90         18.48      19.45
  3.6   22.5    0.0   60.0  135.0        212.00     212.12        -31.51     -33.00         -5.60     -5.38         -3.26     -3.45         -1.45         -0.87        -45.77     -45.11
  3.8   22.5    0.0   60.0  135.0        117.71     117.83        -55.25     -56.10         -4.05     -3.89         -2.38     -2.51         -0.80         -0.36        -64.62     -64.04
  4.0   22.5    0.0   60.0  135.0         66.65      66.75        -57.46     -57.94         -2.88     -2.78         -1.74     -1.84         -0.45         -0.11        -63.67     -63.05
  4.3   22.5    0.0   60.0  135.0         30.12      30.20        -46.96     -47.16         -1.71     -1.65         -1.10     -1.16         -0.19          0.03        -50.41     -49.67
  4.6   22.5    0.0   60.0  135.0         15.06      15.12        -34.17     -34.25         -1.01     -0.98         -0.71     -0.75         -0.09          0.05        -36.16     -35.37
  5.0   22.5    0.0   60.0  135.0          7.22       7.25        -21.09     -21.11         -0.51     -0.50         -0.41     -0.43         -0.04          0.04        -22.11     -21.37
  5.5   22.5    0.0   60.0  135.0          3.73       3.75        -11.42     -11.42         -0.22     -0.22         -0.22     -0.23         -0.02          0.03        -11.90     -11.30
  6.0   22.5    0.0   60.0  135.0          2.28       2.29         -6.36      -6.36         -0.11     -0.11         -0.12     -0.13         -0.01          0.01         -6.61      -6.14
  7.0   22.5    0.0   60.0  135.0          1.04       1.05         -2.22      -2.22         -0.03     -0.03         -0.05     -0.05         -0.01          0.00         -2.30      -2.07
  8.0   22.5    0.0   60.0  135.0          0.54       0.55         -0.89      -0.89         -0.01     -0.01         -0.02     -0.02          0.00          0.00         -0.92      -0.86
  9.0   22.5    0.0   60.0  135.0          0.31       0.31         -0.39      -0.39         -0.01     -0.01         -0.01     -0.01          0.00          0.00         -0.41      -0.41
 10.0   22.5    0.0   60.0  135.0          0.18       0.18         -0.18      -0.19          0.00      0.00         -0.01     -0.01          0.00          0.00         -0.19      -0.22
 11.0   22.5    0.0   60.0  135.0          0.11       0.11         -0.09      -0.09          0.00      0.00          0.00      0.00          0.00          0.00         -0.10      -0.12
  1.4   22.5    0.0   60.0  180.0     103567.91  103199.69      92362.32   91797.67         27.20     32.53       -200.19   -209.19       -369.78       -380.54      90664.70   86735.61
  1.6   22.5    0.0   60.0  180.0      63830.82   63665.89      55530.38   55219.60         78.22     76.41       -114.35   -116.87       -252.70       -273.64      54497.37   53485.47
  1.8   22.5    0.0   60.0  180.0      38557.73   38488.38      32577.25   32408.28         55.10     52.05        -71.94    -73.73       -170.41       -186.42      31922.27   31568.04
  2.0   22.5    0.0   60.0  180.0      22744.76   22716.50      18492.92   18398.38         24.02     22.01        -47.46    -49.29       -110.71       -119.96      18068.68   17941.42
  2.2   22.5    0.0   60.0  180.0      13135.42   13124.33      10140.22   10085.66          2.06      1.47        -32.33    -34.20        -69.36        -73.64       9863.09    9832.72
  2.4   22.5    0.0   60.0  180.0       7453.07    7448.61       5357.50    5324.84         -9.64     -9.24        -22.59    -24.31        -42.16        -43.48       5175.61    5181.77
  2.6   22.5    0.0   60.0  180.0       4167.74    4165.88       2708.35    2688.39        -14.02    -13.21        -16.10    -17.50        -24.99        -24.80       2588.91    2603.60
  2.8   22.5    0.0   60.0  180.0       2303.08    2302.38       1289.13    1276.96        -14.18    -13.35        -11.63    -12.65        -14.49        -13.69       1210.93    1223.55
  3.0   22.5    0.0   60.0  180.0       1260.91    1260.73        556.50     549.16        -12.35    -11.68         -8.47     -9.15         -8.24         -7.29        505.47     513.65
  3.2   22.5    0.0   60.0  180.0        685.82     685.86        195.38     191.02         -9.89     -9.43         -6.18     -6.62         -4.62         -3.72        162.17     166.63
  3.4   22.5    0.0   60.0  180.0        371.74     371.87         28.76      26.22         -7.52     -7.21         -4.51     -4.79         -2.55         -1.80          7.17       9.33
  3.6   22.5    0.0   60.0  180.0        201.59     201.75        -39.85     -41.29         -5.53     -5.32         -3.29     -3.47         -1.40         -0.79        -53.89     -52.89
  3.8   22.5    0.0   60.0  180.0        109.92     110.08        -61.47     -62.28         -3.97     -3.83         -2.40     -2.52         -0.76         -0.29        -70.65     -70.08
  4.0   22.5    0.0   60.0  180.0         60.68      60.82        -62.22     -62.67         -2.81     -2.71         -1.76     -1.84         -0.42         -0.06        -68.28     -67.79
  4.3   22.5    0.0   60.0  180.0         25.95      26.06        -50.30     -50.48         -1.64     -1.59         -1.11     -1.17         -0.17          0.07        -53.62     -53.03
  4.6   22.5    0.0   60.0  180.0         12.04      12.12        -36.60     -36.67         -0.95     -0.92         -0.72     -0.76         -0.08          0.08        -38.49     -37.82
  5.0   22.5    0.0   60.0  180.0          5.17       5.22        -22.76     -22.77         -0.45     -0.45         -0.41     -0.44         -0.03          0.07        -23.70     -23.03
  5.5   22.5    0.0   60.0  180.0          2.40       2.42        -12.51     -12.51         -0.18     -0.19         -0.22     -0.23         -0.01          0.04        -12.95     -12.37
  6.0   22.5    0.0   60.0  180.0          1.37       1.39         -7.11      -7.11         -0.08     -0.08         -0.13     -0.13         -0.01          0.02         -7.33      -6.86
  7.0   22.5    0.0   60.0  180.0          0.58       0.59         -2.61      -2.61         -0.01     -0.02         -0.05     -0.05          0.00          0.01         -2.67      -2.44
  8.0   22.5    0.0   60.0  180.0          0.28       0.29         -1.11      -1.11          0.00      0.00         -0.02     -0.02          0.00          0.01         -1.13      -1.07
  9.0   22.5    0.0   60.0  180.0          0.15       0.15         -0.53      -0.53          0.00      0.00         -0.01     -0.01          0.00          0.00         -0.54      -0.54
 10.0   22.5    0.0   60.0  180.0          0.08       0.08         -0.27      -0.27          0.00      0.00         -0.01     -0.01          0.00          0.00         -0.28      -0.30
 11.0   22.5    0.0   60.0  180.0          0.05       0.05         -0.15      -0.15          0.00      0.00          0.00      0.00          0.00          0.00         -0.15      -0.17
  1.4   22.5    0.0   90.0    0.0      91921.41   91494.92      81236.48   80647.49       -110.69    -95.53       -197.85   -206.18       -324.25       -409.62      79448.97   78697.64
  1.6   22.5    0.0   90.0    0.0      58824.34   58641.86      50794.24   50482.54        -43.62    -37.20       -111.07   -112.58       -237.34       -304.32      49659.55   49157.91
  1.8   22.5    0.0   90.0    0.0      35983.82   35907.32      30209.60   30041.84        -48.26    -45.02        -69.13    -70.53       -163.48       -205.47      29463.37   29187.41
  2.0   22.5    0.0   90.0    0.0      21287.24   21255.17      17202.93   17109.13        -52.76    -50.00        -45.06    -46.80       -106.62       -130.69      16711.53   16616.23
  2.2   22.5    0.0   90.0    0.0      12285.66   12271.38       9422.48    9367.42        -50.08    -47.60        -30.39    -32.25        -66.78        -79.85       9099.18    9092.55
  2.4   22.5    0.0   90.0    0.0       6956.52    6949.44       4961.28    4927.69        -43.16    -41.05        -21.08    -22.78        -40.55        -47.39       4748.93    4769.89
  2.6   22.5    0.0   90.0    0.0       3879.14    3875.42       2493.86    2473.17        -34.94    -33.20        -14.94    -16.32        -24.02        -27.52       2354.97    2376.68
  2.8   22.5    0.0   90.0    0.0       2136.56    2134.54       1176.19    1163.50        -27.08    -25.72        -10.75    -11.77        -13.94        -15.72       1085.72    1100.56
  3.0   22.5    0.0   90.0    0.0       1165.56    1164.41        499.27     491.55        -20.34    -19.31         -7.79     -8.50         -7.96         -8.88        440.47     448.61
  3.2   22.5    0.0   90.0    0.0        631.69     630.99        168.03     163.40        -14.95    -14.18         -5.66     -6.14         -4.48         -4.99        129.84     133.51
  3.4   22.5    0.0   90.0    0.0        341.39     340.96         17.07      14.34        -10.84    -10.24         -4.12     -4.45         -2.50         -2.82         -7.79      -6.51
  3.6   22.5    0.0   90.0    0.0        184.97     184.69        -43.55     -45.14         -7.79     -7.32         -2.99     -3.22         -1.39         -1.63        -59.84     -59.56
  3.8   22.5    0.0   90.0    0.0        101.24     101.05        -61.24     -62.16         -5.59     -5.21         -2.18     -2.35         -0.78         -0.97        -72.03     -72.02
  4.0   22.5    0.0   90.0    0.0         56.61      56.47        -60.18     -60.70         -4.01     -3.71         -1.59     -1.72         -0.44         -0.61        -67.43     -67.38
  4.3   22.5    0.0   90.0    0.0         25.45      25.36        -47.34     -47.56         -2.47     -2.26         -1.00     -1.09         -0.20         -0.35        -51.48     -51.25
  4.6   22.5    0.0   90.0    0.0         13.11      13.05        -33.59     -33.68         -1.55     -1.41         -0.65     -0.71         -0.10         -0.23        -36.08     -35.72
  5.0   22.5    0.0   90.0    0.0          7.00       6.95        -20.04     -20.07         -0.87     -0.79         -0.37     -0.41         -0.05         -0.16        -21.42     -20.99
  5.5   22.5    0.0   90.0    0.0          4.35       4.31        -10.27     -10.27         -0.47     -0.42         -0.20     -0.22         -0.03         -0.11        -10.99     -10.58
  6.0   22.5    0.0   90.0    0.0          3.16       3.13         -5.28      -5.28         -0.28     -0.25         -0.11     -0.12         -0.02         -0.08         -5.70      -5.32
  7.0   22.5    0.0   90.0    0.0          1.89       1.88         -1.38      -1.38         -0.13     -0.11         -0.04     -0.05         -0.01         -0.05         -1.56      -1.34
  8.0   22.5    0.0   90.0    0.0          1.21       1.19         -0.27      -0.27         -0.07     -0.06         -0.02     -0.02         -0.01         -0.03         -0.36      -0.29
  9.0   22.5    0.0   90.0    0.0          0.80       0.79          0.06       0.06         -0.05     -0.04         -0.01     -0.01          0.00         -0.02          0.00       0.00
 10.0   22.5    0.0   90.0    0.0          0.55       0.54          0.14       0.14         -0.03     -0.02          0.00      0.00          0.00         -0.01          0.11       0.09
 11.0   22.5    0.0   90.0    0.0          0.39       0.39          0.15       0.15         -0.02     -0.02          0.00      0.00          0.00         -0.01          0.13       0.11
  1.4   22.5    0.0   90.0   45.0      96317.83   95919.27      85353.50   84788.05       -370.90   -359.32       -281.19   -310.09       -325.27       -404.18      83210.39   80178.75
  1.6   22.5    0.0   90.0   45.0      61176.47   61009.72      53001.94   52701.18        -92.08    -88.72       -113.67   -117.28       -244.27       -302.37      51808.85   49963.56
  1.8   22.5    0.0   90.0   45.0      37236.20   37166.73      31379.96   31216.25        -61.34    -60.15        -66.74    -68.76       -167.96       -203.94      30616.59   29660.61
  2.0   22.5    0.0   90.0   45.0      21977.58   21948.96      17839.80   17747.59        -57.76    -56.44        -42.99    -45.07       -109.25       -129.65      17340.54   16911.04
  2.2   22.5    0.0   90.0   45.0      12681.81   12669.33       9782.07    9727.68        -52.53    -51.06        -28.99    -31.09        -68.31        -79.20       9454.24    9284.68
  2.4   22.5    0.0   90.0   45.0       7193.53    7187.43       5172.86    5139.58        -44.53    -43.12        -20.18    -22.06        -41.47        -47.00       4957.67    4899.57
  2.6   22.5    0.0   90.0   45.0       4026.97    4023.81       2623.82    2603.28        -35.79    -34.52        -14.37    -15.87        -24.59        -27.28       2483.08    2466.71
  2.8   22.5    0.0   90.0   45.0       2232.54    2230.86       1259.48    1246.88        -27.66    -26.60        -10.38    -11.49        -14.30        -15.57       1167.77    1164.55
  3.0   22.5    0.0   90.0   45.0       1230.25    1229.31        554.84     547.18        -20.78    -19.94         -7.55     -8.33         -8.19         -8.78        495.18     495.01
  3.2   22.5    0.0   90.0   45.0        676.78     676.21        206.50     201.90        -15.30    -14.65         -5.51     -6.03         -4.64         -4.93        167.67     167.75
  3.4   22.5    0.0   90.0   45.0        373.77     373.41         44.57      41.85        -11.13    -10.61         -4.01     -4.37         -2.61         -2.78         19.20      19.15
  3.6   22.5    0.0   90.0   45.0        208.81     208.57        -23.34     -24.93         -8.04     -7.62         -2.92     -3.18         -1.47         -1.60        -40.04     -40.05
  3.8   22.5    0.0   90.0   45.0        119.19     119.02        -46.04     -46.97         -5.80     -5.46         -2.13     -2.31         -0.84         -0.95        -57.17     -57.01
  4.0   22.5    0.0   90.0   45.0         70.37      70.24        -48.51     -49.05         -4.20     -3.93         -1.55     -1.70         -0.49         -0.60        -56.05     -55.69
  4.3   22.5    0.0   90.0   45.0         34.96      34.87        -39.25     -39.49         -2.62     -2.43         -0.98     -1.08         -0.23         -0.34        -43.62     -43.05
  4.6   22.5    0.0   90.0   45.0         19.87      19.80        -27.82     -27.92         -1.67     -1.55         -0.63     -0.70         -0.12         -0.23        -30.48     -29.84
  5.0   22.5    0.0   90.0   45.0         11.44      11.39        -16.23     -16.27         -0.97     -0.89         -0.36     -0.40         -0.06         -0.16        -17.72     -17.11
  5.5   22.5    0.0   90.0   45.0          7.12       7.07         -7.88      -7.89         -0.54     -0.49         -0.20     -0.21         -0.04         -0.11         -8.69      -8.17
  6.0   22.5    0.0   90.0   45.0          4.95       4.92         -3.72      -3.73         -0.33     -0.30         -0.11     -0.12         -0.02         -0.08         -4.20      -3.76
  7.0   22.5    0.0   90.0   45.0          2.73       2.71         -0.65      -0.65         -0.16     -0.14         -0.04     -0.05         -0.01         -0.05         -0.86      -0.62
  8.0   22.5    0.0   90.0   45.0          1.64       1.62          0.11       0.11         -0.09     -0.07         -0.02     -0.02         -0.01         -0.03          0.00       0.08
  9.0   22.5    0.0   90.0   45.0          1.04       1.03          0.27       0.27         -0.05     -0.05         -0.01     -0.01          0.00         -0.02          0.21       0.21
 10.0   22.5    0.0   90.0   45.0          0.69       0.69          0.27       0.27         -0.04     -0.03          0.00      0.00          0.00         -0.01          0.23       0.21
 11.0   22.5    0.0   90.0   45.0          0.48       0.47          0.23       0.23         -0.02     -0.02          0.00      0.00          0.00         -0.01          0.20       0.19
  1.4   22.5    0.0   90.0   90.0     102155.40  101833.53      90641.40   90128.98       -741.87   -737.92       -522.28   -620.17       -321.84       -397.75      87813.06   81669.88
  1.6   22.5    0.0   90.0   90.0      63823.24   63678.47      55485.40   55199.57       -138.75   -139.76       -116.69   -123.08       -253.35       -299.90      54232.03   50772.58
  1.8   22.5    0.0   90.0   90.0      38565.58   38504.28      32623.65   32464.32        -73.13    -74.54        -63.89    -66.54       -173.05       -202.16      31843.03   30135.19
  2.0   22.5    0.0   90.0   90.0      22690.67   22665.74      18498.35   18407.54        -62.39    -62.82        -40.76    -43.16       -112.06       -128.53      17990.54   17206.50
  2.2   22.5    0.0   90.0   90.0      13085.33   13074.69      10148.72   10094.84        -54.82    -54.56        -27.53    -29.86        -69.91        -78.53       9815.82    9477.14
  2.4   22.5    0.0   90.0   90.0       7433.15    7428.02       5386.98    5353.89        -45.82    -45.22        -19.26    -21.30        -42.42        -46.60       5168.62    5029.43
  2.6   22.5    0.0   90.0   90.0       4175.80    4173.19       2754.77    2734.32        -36.61    -35.85        -13.79    -15.41        -25.17        -27.04       2612.02    2556.84
  2.8   22.5    0.0   90.0   90.0       2328.94    2327.59       1343.19    1330.65        -28.24    -27.49        -10.01    -11.21        -14.67        -15.42       1250.17    1228.60
  3.0   22.5    0.0   90.0   90.0       1295.12    1294.39        610.61     602.99        -21.22    -20.57         -7.31     -8.15         -8.43         -8.69        550.05     541.44
  3.2   22.5    0.0   90.0   90.0        721.96     721.52        245.06     240.48        -15.66    -15.12         -5.34     -5.92         -4.80         -4.87        205.57     202.01
  3.4   22.5    0.0   90.0   90.0        406.19     405.91         72.12      69.40        -11.42    -10.98         -3.90     -4.30         -2.72         -2.74         46.24      44.83
  3.6   22.5    0.0   90.0   90.0        232.68     232.48         -3.09      -4.70         -8.29     -7.93         -2.84     -3.13         -1.55         -1.57        -20.21     -20.54
  3.8   22.5    0.0   90.0   90.0        137.15     137.00        -30.82     -31.76         -6.01     -5.72         -2.07     -2.28         -0.90         -0.94        -42.29     -41.99
  4.0   22.5    0.0   90.0   90.0         84.13      84.01        -36.84     -37.38         -4.38     -4.14         -1.52     -1.67         -0.53         -0.59        -44.66     -43.99
  4.3   22.5    0.0   90.0   90.0         44.47      44.37        -31.17     -31.41         -2.77     -2.60         -0.96     -1.06         -0.26         -0.34        -35.75     -34.85
  4.6   22.5    0.0   90.0   90.0         26.63      26.56        -22.05     -22.16         -1.80     -1.68         -0.62     -0.69         -0.14         -0.22        -24.88     -23.97
  5.0   22.5    0.0   90.0   90.0         15.89      15.83        -12.41     -12.46         -1.07     -0.99         -0.36     -0.40         -0.08         -0.15        -14.03     -13.23
  5.5   22.5    0.0   90.0   90.0          9.88       9.83         -5.49      -5.51         -0.61     -0.56         -0.19     -0.21         -0.04         -0.11         -6.39      -5.76
  6.0   22.5    0.0   90.0   90.0          6.75       6.71         -2.16      -2.17         -0.38     -0.35         -0.11     -0.12         -0.03         -0.08         -2.70      -2.21
  7.0   22.5    0.0   90.0   90.0          3.56       3.54          0.08       0.08         -0.18     -0.16         -0.04     -0.04         -0.01         -0.04         -0.16       0.10
  8.0   22.5    0.0   90.0   90.0          2.07       2.05          0.49       0.49         -0.10     -0.09         -0.02     -0.02         -0.01         -0.03          0.36       0.45
  9.0   22.5    0.0   90.0   90.0          1.28       1.27          0.49       0.48         -0.06     -0.06         -0.01     -0.01          0.00         -0.02          0.41       0.41
 10.0   22.5    0.0   90.0   90.0          0.84       0.83          0.40       0.40         -0.04     -0.04          0.00      0.00          0.00         -0.01          0.35       0.33
 11.0   22.5    0.0   90.0   90.0          0.57       0.56          0.31       0.31         -0.03     -0.02          0.00      0.00          0.00         -0.01          0.28       0.26
  1.6   22.5   30.0    0.0    0.0      75937.53   75726.70      68040.70   67672.19        149.35    127.88       -110.31   -120.63       -294.16       -238.58      66961.26   62704.32
  1.8   22.5   30.0    0.0    0.0      42972.72   42875.71      37061.82   36860.29        238.91    222.81        -76.51    -81.16       -180.65       -156.22      36541.70   35907.60
  2.0   22.5   30.0    0.0    0.0      24653.55   24612.32      20307.64   20198.21        215.58    204.67        -54.55    -56.75       -114.56       -102.14      20049.00   19961.28
  2.2   22.5   30.0    0.0    0.0      14035.55   14019.99      10889.14   10829.42        159.13    152.79        -39.38    -40.83        -71.76        -64.05      10753.99   10722.43
  2.4   22.5   30.0    0.0    0.0       7863.99    7858.40       5615.35    5581.12        104.61    101.84        -28.65    -29.85        -43.75        -38.07       5538.72    5517.98
  2.6   22.5   30.0    0.0    0.0       4323.08    4321.00       2731.88    2711.18         63.71     63.05        -21.04    -21.92        -25.91        -21.34       2684.69    2674.34
  2.8   22.5   30.0    0.0    0.0       2326.62    2326.06       1208.15    1195.60         36.85     37.10        -15.58    -16.05        -14.92        -11.14       1178.00    1174.73
  3.0   22.5   30.0    0.0    0.0       1221.59    1221.79        438.39     430.97         20.65     21.13        -11.58    -11.70         -8.35         -5.24        419.12     418.79
  3.2   22.5   30.0    0.0    0.0        621.34     621.85         73.57      69.25         11.53     11.92         -8.59     -8.49         -4.53         -2.01         61.42      61.58
  3.4   22.5   30.0    0.0    0.0        301.57     302.15        -82.03     -84.53          6.67      6.88         -6.34     -6.14         -2.38         -0.34        -89.51     -89.67
  3.6   22.5   30.0    0.0    0.0        134.89     135.46       -134.75    -136.18          4.20      4.22         -4.64     -4.44         -1.19          0.43       -139.15    -139.63
  3.8   22.5   30.0    0.0    0.0         50.34      50.85       -140.33    -141.14          2.95      2.85         -3.39     -3.21         -0.56          0.74       -142.72    -143.29
  4.0   22.5   30.0    0.0    0.0          9.07       9.53       -126.83    -127.28          2.30      2.14         -2.47     -2.34         -0.24          0.80       -127.92    -128.39
  4.3   22.5   30.0    0.0    0.0        -14.59     -14.23        -97.88     -98.06          1.79      1.62         -1.55     -1.47         -0.03          0.72        -97.89     -98.07
  4.6   22.5   30.0    0.0    0.0        -19.56     -19.27        -71.89     -71.96          1.49      1.34         -0.98     -0.95          0.03          0.59        -71.41     -71.34
  5.0   22.5   30.0    0.0    0.0        -17.68     -17.48        -47.03     -47.04          1.20      1.07         -0.56     -0.54          0.05          0.43        -46.35     -46.13
  5.5   22.5   30.0    0.0    0.0        -13.24     -13.10        -28.42     -28.40          0.90      0.80         -0.29     -0.29          0.04          0.28        -27.77     -27.54
  6.0   22.5   30.0    0.0    0.0         -9.66      -9.56        -18.01     -17.99          0.67      0.59         -0.17     -0.16          0.02          0.19        -17.48     -17.32
  7.0   22.5   30.0    0.0    0.0         -5.37      -5.32         -8.28      -8.27          0.37      0.33         -0.06     -0.06          0.01          0.10         -7.97      -7.94
  8.0   22.5   30.0    0.0    0.0         -3.21      -3.18         -4.37      -4.36          0.22      0.19         -0.03     -0.03          0.01          0.06         -4.18      -4.23
  9.0   22.5   30.0    0.0    0.0         -2.04      -2.02         -2.54      -2.54          0.13      0.12         -0.01     -0.01          0.00          0.04         -2.42      -2.48
 10.0   22.5   30.0    0.0    0.0         -1.36      -1.34         -1.59      -1.58          0.09      0.08         -0.01     -0.01          0.00          0.02         -1.51      -1.55
 11.0   22.5   30.0    0.0    0.0         -0.94      -0.93         -1.05      -1.04          0.06      0.05          0.00      0.00          0.00          0.02         -0.99      -1.01
  1.4   22.5   30.0   30.0    0.0     118273.40  117833.46     108317.28  107679.04       -289.60   -305.56       -178.87   -199.78       -436.43       -378.37     106130.38   91128.90
  1.6   22.5   30.0   30.0    0.0      67322.31   67101.87      59618.24   59252.38         57.05     41.68       -114.08   -121.57       -262.25       -251.91      58491.39   55812.05
  1.8   22.5   30.0   30.0    0.0      39360.64   39260.51      33601.20   33402.05        153.11    141.02        -76.52    -79.53       -168.77       -171.52      33009.29   32610.76
  2.0   22.5   30.0   30.0    0.0      22926.75   22883.10      18711.30   18602.40        143.26    135.92        -53.10    -54.72       -109.27       -113.08      18386.75   18313.76
  2.2   22.5   30.0   30.0    0.0      13136.81   13118.96      10099.63   10039.48        103.87    100.55        -37.59    -38.94        -68.95        -71.09       9913.69    9881.67
  2.4   22.5   30.0   30.0    0.0       7379.95    7372.48       5218.40    5183.65         65.91     65.12        -26.98    -28.22        -42.16        -42.67       5105.99    5088.34
  2.6   22.5   30.0   30.0    0.0       4061.85    4058.46       2537.12    2516.23         38.16     38.59        -19.63    -20.59        -25.04        -24.51       2466.24    2458.88
  2.8   22.5   30.0   30.0    0.0       2188.28    2186.77       1118.91    1106.29         20.51     21.34        -14.44    -15.01        -14.47        -13.47       1073.39    1071.54
  3.0   22.5   30.0   30.0    0.0       1151.11    1150.55        403.29     395.75         10.34     11.16        -10.67    -10.91         -8.15         -7.02        374.02     373.91
  3.2   22.5   30.0   30.0    0.0        587.92     587.79         65.12      60.65          4.99      5.62         -7.88     -7.91         -4.47         -3.41         46.39      46.25
  3.4   22.5   30.0   30.0    0.0        288.01     288.07        -78.28     -80.90          2.42      2.84         -5.79     -5.72         -2.39         -1.47        -90.11     -90.73
  3.6   22.5   30.0   30.0    0.0        131.69     131.84       -126.09    -127.62          1.31      1.55         -4.24     -4.14         -1.24         -0.47       -133.44    -134.38
  3.8   22.5   30.0   30.0    0.0         52.34      52.52       -130.30    -131.18          0.90      1.01         -3.09     -3.00         -0.62          0.01       -134.77    -135.76
  4.0   22.5   30.0   30.0    0.0         13.51      13.69       -117.01    -117.52          0.78      0.82         -2.26     -2.19         -0.29          0.21       -119.63    -120.49
  4.3   22.5   30.0   30.0    0.0         -9.00      -8.85        -89.40     -89.62          0.76      0.74         -1.42     -1.38         -0.08          0.28        -90.45     -91.00
  4.6   22.5   30.0   30.0    0.0        -14.08     -13.95        -64.91     -65.01          0.75      0.71         -0.90     -0.89         -0.01          0.26        -65.19     -65.48
  5.0   22.5   30.0   30.0    0.0        -12.91     -12.82        -41.70     -41.73          0.68      0.63         -0.51     -0.51          0.02          0.19        -41.56     -41.63
  5.5   22.5   30.0   30.0    0.0         -9.44      -9.38        -24.54     -24.54          0.55      0.51         -0.27     -0.27          0.01          0.13        -24.26     -24.23
  6.0   22.5   30.0   30.0    0.0         -6.68      -6.63        -15.11     -15.11          0.42      0.39         -0.15     -0.15          0.01          0.09        -14.84     -14.79
  7.0   22.5   30.0   30.0    0.0         -3.51      -3.48         -6.56      -6.55          0.24      0.22         -0.06     -0.06          0.01          0.04         -6.38      -6.37
  8.0   22.5   30.0   30.0    0.0         -2.00      -1.99         -3.28      -3.27          0.14      0.12         -0.03     -0.02          0.00          0.03         -3.17      -3.21
  9.0   22.5   30.0   30.0    0.0         -1.22      -1.21         -1.82      -1.81          0.08      0.07         -0.01     -0.01          0.00          0.02         -1.74      -1.80
 10.0   22.5   30.0   30.0    0.0         -0.79      -0.78         -1.09      -1.08          0.05      0.05         -0.01     -0.01          0.00          0.01         -1.04      -1.08
 11.0   22.5   30.0   30.0    0.0         -0.53      -0.53         -0.69      -0.69          0.03      0.03          0.00      0.00          0.00          0.01         -0.66      -0.68
  1.4   22.5   30.0   30.0   45.0     114698.69  114221.45     105631.89  104962.21        -81.06    -90.19       -138.93   -152.98       -417.48       -351.65     103735.42   89383.16
  1.6   22.5   30.0   30.0   45.0      65626.10   65392.96      58357.82   57982.73        133.82    118.43       -102.89   -109.35       -253.21       -243.84      57331.89   55042.61
  1.8   22.5   30.0   30.0   45.0      38522.18   38417.82      32982.10   32780.45        183.52    170.88        -73.52    -76.24       -164.64       -169.05      32428.93   32209.46
  2.0   22.5   30.0   30.0   45.0      22476.70   22431.42      18377.67   18267.93        156.49    148.83        -52.40    -53.85       -107.22       -112.13      18069.73   18076.31
  2.2   22.5   30.0   30.0   45.0      12874.39   12855.61       9902.95    9842.27        110.27    106.86        -37.53    -38.77        -67.80        -70.59       9724.99    9728.67
  2.4   22.5   30.0   30.0   45.0       7215.92    7207.88       5093.76    5058.65         69.39     68.61        -27.10    -28.25        -41.45        -42.34       4985.76    4984.21
  2.6   22.5   30.0   30.0   45.0       3953.67    3949.95       2453.77    2432.66         40.28     40.74        -19.78    -20.67        -24.57        -24.27       2385.61    2385.47
  2.8   22.5   30.0   30.0   45.0       2113.99    2112.28       1060.95    1048.19         21.91     22.76        -14.57    -15.10        -14.15        -13.28       1017.24    1018.48
  3.0   22.5   30.0   30.0   45.0       1098.51    1097.80        361.81     354.17         11.32     12.15        -10.77    -10.98         -7.92         -6.88        333.78     334.83
  3.2   22.5   30.0   30.0   45.0        549.75     549.51         34.75      30.20          5.69      6.33         -7.96     -7.96         -4.31         -3.30         16.91      17.01
  3.4   22.5   30.0   30.0   45.0        259.74     259.74       -100.92    -103.60          2.95      3.36         -5.85     -5.76         -2.27         -1.38       -112.10    -112.90
  3.6   22.5   30.0   30.0   45.0        110.40     110.50       -143.26    -144.82          1.72      1.95         -4.28     -4.17         -1.15         -0.40       -150.11    -151.41
  3.8   22.5   30.0   30.0   45.0         36.04      36.20       -143.51    -144.41          1.22      1.33         -3.13     -3.02         -0.55          0.06       -147.57    -148.98
  4.0   22.5   30.0   30.0   45.0          0.86       1.03       -127.30    -127.82          1.04      1.07         -2.28     -2.20         -0.24          0.26       -129.61    -130.87
  4.3   22.5   30.0   30.0   45.0        -17.85     -17.71        -96.64     -96.87          0.95      0.93         -1.43     -1.39         -0.04          0.32        -97.46     -98.36
  4.6   22.5   30.0   30.0   45.0        -20.43     -20.31        -70.13     -70.24          0.90      0.86         -0.91     -0.90          0.02          0.28        -70.24     -70.81
  5.0   22.5   30.0   30.0   45.0        -17.15     -17.05        -45.20     -45.23          0.79      0.74         -0.52     -0.51          0.03          0.21        -44.93     -45.20
  5.5   22.5   30.0   30.0   45.0        -12.12     -12.05        -26.76     -26.77          0.63      0.58         -0.27     -0.27          0.02          0.14        -26.40     -26.49
  6.0   22.5   30.0   30.0   45.0         -8.44      -8.39        -16.59     -16.59          0.48      0.44         -0.16     -0.15          0.02          0.10        -16.26     -16.28
  7.0   22.5   30.0   30.0   45.0         -4.36      -4.33         -7.29      -7.28          0.27      0.25         -0.06     -0.06          0.01          0.05         -7.07      -7.09
  8.0   22.5   30.0   30.0   45.0         -2.46      -2.44         -3.68      -3.67          0.15      0.14         -0.03     -0.02          0.00          0.03         -3.54      -3.59
  9.0   22.5   30.0   30.0   45.0         -1.49      -1.48         -2.05      -2.05          0.09      0.09         -0.01     -0.01          0.00          0.02         -1.97      -2.02
 10.0   22.5   30.0   30.0   45.0         -0.96      -0.95         -1.23      -1.23          0.06      0.05         -0.01     -0.01          0.00          0.01         -1.18      -1.22
 11.0   22.5   30.0   30.0   45.0         -0.64      -0.64         -0.78      -0.78          0.04      0.04          0.00      0.00          0.00          0.01         -0.75      -0.77
  1.4   22.5   30.0   30.0   90.0     116014.58  115536.61     107166.56  106486.76         38.34     29.27       -122.85   -134.98       -402.30       -308.12     105447.13   92511.20
  1.6   22.5   30.0   30.0   90.0      66755.96   66530.34      59530.34   59157.80        191.91    174.92        -98.70   -104.96       -251.85       -228.91      58577.82   56352.64
  1.8   22.5   30.0   30.0   90.0      39249.04   39150.16      33707.51   33508.25        210.19    196.04        -71.79    -74.59       -165.64       -162.10      33185.15   32846.46
  2.0   22.5   30.0   30.0   90.0      22908.93   22866.69      18800.73   18692.09        168.07    159.09        -51.38    -52.93       -108.14       -108.21      18505.01   18419.12
  2.2   22.5   30.0   30.0   90.0      13127.64   13110.55      10148.04   10087.82        114.96    110.51        -36.85    -38.18        -68.36        -68.15       9974.57    9926.25
  2.4   22.5   30.0   30.0   90.0       7365.74    7358.71       5237.84    5202.97         71.07     69.58        -26.64    -27.88        -41.77        -40.73       5131.35    5103.85
  2.6   22.5   30.0   30.0   90.0       4044.21    4041.12       2540.64    2519.66         40.73     40.71        -19.47    -20.42        -24.73        -23.17       2472.88    2460.76
  2.8   22.5   30.0   30.0   90.0       2170.20    2168.90       1114.94    1102.25         21.91     22.45        -14.36    -14.94        -14.23        -12.50       1071.25    1067.41
  3.0   22.5   30.0   30.0   90.0       1134.44    1134.01        396.45     388.85         11.19     11.80        -10.63    -10.88         -7.96         -6.31        368.33     367.53
  3.2   22.5   30.0   30.0   90.0        573.39     573.35         57.68      53.16          5.55      6.04         -7.86     -7.89         -4.32         -2.87         39.75      39.40
  3.4   22.5   30.0   30.0   90.0        275.72     275.85        -85.32     -87.99          2.83      3.13         -5.79     -5.71         -2.27         -1.05        -96.57     -97.23
  3.6   22.5   30.0   30.0   90.0        121.45     121.65       -132.38    -133.93          1.63      1.78         -4.24     -4.14         -1.14         -0.15       -139.27    -140.22
  3.8   22.5   30.0   30.0   90.0         43.84      44.07       -135.76    -136.66          1.16      1.20         -3.09     -3.00         -0.54          0.26       -139.86    -140.87
  4.0   22.5   30.0   30.0   90.0          6.46       6.67       -121.70    -122.22          1.00      0.98         -2.26     -2.19         -0.23          0.41       -124.02    -124.91
  4.3   22.5   30.0   30.0   90.0        -14.38     -14.20        -93.11     -93.35          0.94      0.87         -1.42     -1.38         -0.04          0.43        -93.93     -94.51
  4.6   22.5   30.0   30.0   90.0        -18.24     -18.09        -67.87     -67.97          0.89      0.82         -0.90     -0.89          0.03          0.37        -67.97     -68.28
  5.0   22.5   30.0   30.0   90.0        -15.94     -15.83        -43.92     -43.95          0.79      0.72         -0.51     -0.51          0.04          0.27        -43.64     -43.73
  5.5   22.5   30.0   30.0   90.0        -11.55     -11.47        -26.13     -26.13          0.63      0.57         -0.27     -0.27          0.03          0.18        -25.76     -25.73
  6.0   22.5   30.0   30.0   90.0         -8.20      -8.14        -16.29     -16.28          0.49      0.44         -0.16     -0.15          0.02          0.12        -15.95     -15.89
  7.0   22.5   30.0   30.0   90.0         -4.36      -4.32         -7.25      -7.24          0.28      0.25         -0.06     -0.06          0.01          0.06         -7.02      -7.00
  8.0   22.5   30.0   30.0   90.0         -2.52      -2.50         -3.70      -3.70          0.16      0.14         -0.03     -0.02          0.01          0.04         -3.56      -3.60
  9.0   22.5   30.0   30.0   90.0         -1.56      -1.54         -2.09      -2.09          0.10      0.09         -0.01     -0.01          0.00          0.02         -2.00      -2.05
 10.0   22.5   30.0   30.0   90.0         -1.01      -1.01         -1.27      -1.27          0.06      0.06         -0.01     -0.01          0.00          0.01         -1.22      -1.25
 11.0   22.5   30.0   30.0   90.0         -0.69      -0.68         -0.82      -0.82          0.04      0.04          0.00      0.00          0.00          0.01         -0.78      -0.80
  1.4   22.5   30.0   30.0  135.0     119872.47  119423.02     110517.87  109850.66         90.30     79.76       -128.48   -140.04       -406.95       -288.76     108853.64   97133.63
  1.6   22.5   30.0   30.0  135.0      68848.86   68639.89      61341.03   60976.85        224.64    206.71       -100.84   -107.02       -257.90       -219.52      60420.58   58249.48
  1.8   22.5   30.0   30.0  135.0      40377.93   40287.26      34682.83   34487.49        225.62    210.75        -72.03    -74.96       -169.31       -156.15      34175.91   33765.86
  2.0   22.5   30.0   30.0  135.0      23540.05   23502.01      19346.29   19239.54        174.08    164.37        -51.04    -52.78       -110.13       -104.38      19056.75   18918.74
  2.2   22.5   30.0   30.0  135.0      13496.26   13481.59      10467.42   10408.29        116.57    111.44        -36.41    -37.91        -69.45        -65.66      10295.69   10220.24
  2.4   22.5   30.0   30.0  135.0       7590.53    7584.99       5433.35    5399.14         70.85     68.78        -26.25    -27.61        -42.38        -39.07       5326.69    5287.07
  2.6   22.5   30.0   30.0  135.0       4186.87    4184.72       2665.34    2644.78         39.88     39.43        -19.15    -20.20        -25.09        -22.02       2596.78    2580.01
  2.8   22.5   30.0   30.0  135.0       2264.04    2263.36       1197.45    1185.04         20.99     21.20        -14.11    -14.77        -14.44        -11.68       1152.90    1147.75
  3.0   22.5   30.0   30.0  135.0       1198.12    1198.13        452.80     445.40         10.40     10.76        -10.44    -10.75         -8.09         -5.71        423.97     423.22
  3.2   22.5   30.0   30.0  135.0        617.79     618.07         97.20      92.83          4.93      5.23         -7.72     -7.80         -4.41         -2.42         78.74      78.95
  3.4   22.5   30.0   30.0  135.0        307.39     307.75        -56.97     -59.53          2.36      2.53         -5.68     -5.65         -2.33         -0.71        -68.60     -68.57
  3.6   22.5   30.0   30.0  135.0        144.48     144.86       -111.66    -113.13          1.28      1.33         -4.17     -4.09         -1.18          0.12       -118.83    -119.09
  3.8   22.5   30.0   30.0  135.0         60.87      61.23       -120.39    -121.22          0.90      0.87         -3.04     -2.97         -0.57          0.47       -124.68    -125.03
  4.0   22.5   30.0   30.0  135.0         19.23      19.55       -110.13    -110.61          0.81      0.72         -2.22     -2.17         -0.25          0.58       -112.60    -112.88
  4.3   22.5   30.0   30.0  135.0         -5.90      -5.65        -85.40     -85.60          0.81      0.70         -1.40     -1.37         -0.05          0.55        -86.31     -86.38
  4.6   22.5   30.0   30.0  135.0        -12.48     -12.28        -62.61     -62.69          0.80      0.70         -0.89     -0.88          0.02          0.46        -62.77     -62.66
  5.0   22.5   30.0   30.0  135.0        -12.40     -12.25        -40.67     -40.69          0.74      0.64         -0.51     -0.51          0.03          0.33        -40.43     -40.20
  5.5   22.5   30.0   30.0  135.0         -9.55      -9.45        -24.28     -24.27          0.60      0.52         -0.27     -0.27          0.03          0.22        -23.93     -23.69
  6.0   22.5   30.0   30.0  135.0         -7.02      -6.95        -15.19     -15.18          0.47      0.41         -0.15     -0.15          0.02          0.15        -14.87     -14.68
  7.0   22.5   30.0   30.0  135.0         -3.93      -3.89         -6.83      -6.82          0.27      0.24         -0.06     -0.06          0.01          0.08         -6.62      -6.54
  8.0   22.5   30.0   30.0  135.0         -2.36      -2.33         -3.54      -3.53          0.16      0.14         -0.03     -0.02          0.01          0.04         -3.40      -3.42
  9.0   22.5   30.0   30.0  135.0         -1.50      -1.48         -2.03      -2.03          0.10      0.09         -0.01     -0.01          0.00          0.03         -1.94      -1.98
 10.0   22.5   30.0   30.0  135.0         -1.00      -0.99         -1.25      -1.25          0.06      0.06         -0.01     -0.01          0.00          0.02         -1.19      -1.23
 11.0   22.5   30.0   30.0  135.0         -0.69      -0.68         -0.82      -0.82          0.04      0.04          0.00      0.00          0.00          0.01         -0.78      -0.80
  1.4   22.5   30.0   30.0  180.0     123073.95  122654.97     112854.81  112209.20         23.17     12.66       -152.63   -165.65       -431.94       -316.08     111057.25   99605.29
  1.6   22.5   30.0   30.0  180.0      70101.59   69902.05      62205.48   61846.29        201.40    184.57       -107.32   -113.65       -265.95       -223.35      61245.48   59293.15
  1.8   22.5   30.0   30.0  180.0      40950.72   40863.83      35071.25   34877.95        216.44    202.31        -74.03    -77.11       -172.23       -155.66      34552.01   34282.20
  2.0   22.5   30.0   30.0  180.0      23845.87   23809.78      19558.25   19452.76        169.53    160.24        -51.71    -53.61       -111.38       -103.42      19264.22   19205.17
  2.2   22.5   30.0   30.0  180.0      13680.21   13666.87      10600.41   10542.27        113.67    108.69        -36.60    -38.23        -70.09        -64.87      10426.44   10393.24
  2.4   22.5   30.0   30.0  180.0       7710.49    7705.88       5524.01    5490.50         68.72     66.60        -26.23    -27.70        -42.75        -38.49       5415.68    5398.30
  2.6   22.5   30.0   30.0  180.0       4269.24    4267.73       2729.97    2709.90         38.24     37.65        -19.06    -20.20        -25.33        -21.59       2660.05    2654.88
  2.8   22.5   30.0   30.0  180.0       2322.47    2322.24       1244.66    1232.59         19.73     19.80        -14.00    -14.73        -14.60        -11.36       1199.04    1199.90
  3.0   22.5   30.0   30.0  180.0       1240.47    1240.81        487.78     480.64          9.46      9.71        -10.34    -10.70         -8.21         -5.46        458.14     460.51
  3.2   22.5   30.0   30.0  180.0        648.95     649.48        123.37     119.19          4.26      4.45         -7.64     -7.75         -4.49         -2.23        104.32     106.19
  3.4   22.5   30.0   30.0  180.0        330.62     331.18        -37.24     -39.64          1.87      1.96         -5.62     -5.61         -2.39         -0.56        -49.28     -48.31
  3.6   22.5   30.0   30.0  180.0        161.98     162.51        -96.68     -98.03          0.93      0.91         -4.12     -4.06         -1.23          0.24       -104.13    -103.79
  3.8   22.5   30.0   30.0  180.0         74.19      74.66       -108.92    -109.67          0.64      0.56         -3.01     -2.94         -0.61          0.56       -113.42    -113.33
  4.0   22.5   30.0   30.0  180.0         29.45      29.86       -101.29    -101.70          0.61      0.49         -2.20     -2.15         -0.28          0.65       -103.91    -103.83
  4.3   22.5   30.0   30.0  180.0          1.10       1.42        -79.33     -79.49          0.67      0.54         -1.38     -1.36         -0.07          0.61        -80.34     -80.10
  4.6   22.5   30.0   30.0  180.0         -7.59      -7.35        -58.36     -58.41          0.70      0.58         -0.88     -0.87          0.01          0.50        -58.60     -58.22
  5.0   22.5   30.0   30.0  180.0         -9.29      -9.12        -37.95     -37.96          0.67      0.57         -0.50     -0.50          0.03          0.36        -37.77     -37.32
  5.5   22.5   30.0   30.0  180.0         -7.70      -7.59        -22.66     -22.65          0.56      0.48         -0.27     -0.27          0.02          0.24        -22.35     -21.96
  6.0   22.5   30.0   30.0  180.0         -5.88      -5.80        -14.19     -14.18          0.44      0.38         -0.15     -0.15          0.02          0.16        -13.89     -13.60
  7.0   22.5   30.0   30.0  180.0         -3.45      -3.40         -6.41      -6.40          0.26      0.22         -0.06     -0.06          0.01          0.08         -6.20      -6.09
  8.0   22.5   30.0   30.0  180.0         -2.13      -2.11         -3.34      -3.33          0.15      0.13         -0.03     -0.02          0.00          0.05         -3.21      -3.21
  9.0   22.5   30.0   30.0  180.0         -1.39      -1.37         -1.93      -1.92          0.10      0.08         -0.01     -0.01          0.00          0.03         -1.84      -1.88
 10.0   22.5   30.0   30.0  180.0         -0.94      -0.93         -1.20      -1.20          0.06      0.05         -0.01     -0.01          0.00          0.02         -1.14      -1.17
 11.0   22.5   30.0   30.0  180.0         -0.66      -0.65         -0.79      -0.79          0.04      0.04          0.00      0.00          0.00          0.01         -0.75      -0.77
  1.4   22.5   30.0   30.0  225.0     125580.99  125184.48     114517.02  113891.57       -235.36   -249.73       -197.35   -218.62       -450.58       -347.13     112365.87   99989.74
  1.6   22.5   30.0   30.0  225.0      71138.83   70945.90      62859.06   62505.23        109.08     93.12       -117.92   -125.35       -272.91       -232.68      61783.82   59603.16
  1.8   22.5   30.0   30.0  225.0      41430.26   41345.23      35366.20   35174.40        180.36    167.06        -76.85    -80.27       -174.99       -158.95      34804.07   34480.93
  2.0   22.5   30.0   30.0  225.0      24100.86   24065.44      19717.88   19613.03        154.23    145.48        -52.50    -54.59       -112.67       -104.90      19406.24   19336.51
  2.2   22.5   30.0   30.0  225.0      13833.40   13820.50      10700.59   10642.93        106.51    101.84        -36.80    -38.54        -70.82        -65.70      10518.63   10484.33
  2.4   22.5   30.0   30.0  225.0       7810.89    7806.58       5592.92    5559.77         64.99     63.02        -26.24    -27.78        -43.22        -39.01       5480.43    5463.70
  2.6   22.5   30.0   30.0  225.0       4338.77    4337.45       2779.74    2759.90         36.10     35.56        -19.00    -20.19        -25.65        -21.95       2707.35    2702.88
  2.8   22.5   30.0   30.0  225.0       2372.29    2372.20       1281.51    1269.61         18.39     18.48        -13.93    -14.69        -14.84        -11.61       1234.29    1235.67
  3.0   22.5   30.0   30.0  225.0       1276.99    1277.43        515.45     508.43          8.57      8.81        -10.28    -10.66         -8.38         -5.65        484.73     487.47
  3.2   22.5   30.0   30.0  225.0        676.16     676.78        144.35     140.27          3.63      3.83         -7.58     -7.72         -4.62         -2.37        124.55     126.73
  3.4   22.5   30.0   30.0  225.0        351.17     351.79        -21.19     -23.52          1.41      1.51         -5.58     -5.58         -2.49         -0.67        -33.78     -32.52
  3.6   22.5   30.0   30.0  225.0        177.70     178.27        -84.29     -85.59          0.58      0.58         -4.09     -4.04         -1.31          0.15        -92.15     -91.53
  3.8   22.5   30.0   30.0  225.0         86.34      86.85        -99.27     -99.98          0.36      0.30         -2.99     -2.93         -0.67          0.50       -104.08    -103.72
  4.0   22.5   30.0   30.0  225.0         38.96      39.39        -93.70     -94.08          0.38      0.28         -2.19     -2.14         -0.33          0.60        -96.57     -96.22
  4.3   22.5   30.0   30.0  225.0          7.81       8.14        -73.93     -74.07          0.50      0.39         -1.37     -1.35         -0.10          0.57        -75.13     -74.66
  4.6   22.5   30.0   30.0  225.0         -2.74      -2.50        -54.44     -54.48          0.58      0.47         -0.88     -0.87         -0.02          0.47        -54.82     -54.25
  5.0   22.5   30.0   30.0  225.0         -6.04      -5.86        -35.30     -35.30          0.58      0.48         -0.50     -0.50          0.01          0.34        -35.22     -34.64
  5.5   22.5   30.0   30.0  225.0         -5.63      -5.52        -20.96     -20.95          0.49      0.42         -0.27     -0.27          0.01          0.22        -20.72     -20.25
  6.0   22.5   30.0   30.0  225.0         -4.51      -4.43        -13.05     -13.04          0.39      0.33         -0.15     -0.15          0.01          0.15        -12.80     -12.46
  7.0   22.5   30.0   30.0  225.0         -2.77      -2.73         -5.84      -5.83          0.23      0.20         -0.06     -0.06          0.01          0.08         -5.66      -5.53
  8.0   22.5   30.0   30.0  225.0         -1.77      -1.74         -3.03      -3.02          0.14      0.12         -0.03     -0.02          0.00          0.04         -2.91      -2.91
  9.0   22.5   30.0   30.0  225.0         -1.17      -1.15         -1.74      -1.74          0.09      0.07         -0.01     -0.01          0.00          0.03         -1.67      -1.70
 10.0   22.5   30.0   30.0  225.0         -0.80      -0.79         -1.08      -1.08          0.06      0.05         -0.01     -0.01          0.00          0.02         -1.03      -1.06
 11.0   22.5   30.0   30.0  225.0         -0.57      -0.56         -0.71      -0.71          0.04      0.03          0.00      0.00          0.00          0.01         -0.68      -0.69
  1.4   22.5   30.0   30.0  270.0     127298.03  126929.97     115734.04  115134.37       -555.69   -582.32       -251.85   -290.34       -455.53       -365.74     113161.79   99230.22
  1.6   22.5   30.0   30.0  270.0      71960.85   71775.14      63460.73   63113.98          7.55     -9.35       -128.39   -137.57       -277.25       -241.61      62263.04   59356.09
  1.8   22.5   30.0   30.0  270.0      41827.17   41743.34      35656.10   35465.45        142.29    129.11        -78.99    -82.74       -177.27       -163.53      35047.76   34396.15
  2.0   22.5   30.0   30.0  270.0      24305.11   24269.51      19864.99   19760.03        138.67    130.05        -52.83    -55.02       -113.90       -107.57      19533.60   19312.88
  2.2   22.5   30.0   30.0  270.0      13947.23   13933.96      10781.13   10723.22         99.81     95.26        -36.77    -38.54        -71.56        -67.42      10590.06   10484.63
  2.4   22.5   30.0   30.0  270.0       7879.31    7874.66       5640.51    5607.14         61.98     60.15        -26.16    -27.70        -43.71        -40.20       5523.55    5472.62
  2.6   22.5   30.0   30.0  270.0       4382.61    4381.01       2809.82    2789.79         34.70     34.29        -18.94    -20.12        -25.99        -22.80       2735.04    2714.00
  2.8   22.5   30.0   30.0  270.0       2401.86    2401.55       1301.60    1289.56         17.70     17.89        -13.89    -14.64        -15.08        -12.25       1253.00    1246.40
  3.0   22.5   30.0   30.0  270.0       1297.76    1298.05        529.49     522.37          8.18      8.52        -10.25    -10.63         -8.55         -6.13        497.91     496.91
  3.2   22.5   30.0   30.0  270.0        691.27     691.76        154.55     150.40          3.36      3.65         -7.57     -7.70         -4.75         -2.74        134.16     134.69
  3.4   22.5   30.0   30.0  270.0        362.48     362.99        -13.52     -15.92          1.20      1.38         -5.57     -5.57         -2.58         -0.95        -26.56     -25.93
  3.6   22.5   30.0   30.0  270.0        186.38     186.86        -78.35     -79.71          0.40      0.47         -4.08     -4.03         -1.38         -0.08        -86.58     -86.11
  3.8   22.5   30.0   30.0  270.0         93.16      93.58        -94.56     -95.32          0.20      0.20         -2.98     -2.92         -0.72          0.32        -99.67     -99.27
  4.0   22.5   30.0   30.0  270.0         44.41      44.77        -89.89     -90.31          0.24      0.19         -2.18     -2.13         -0.37          0.45        -93.01     -92.56
  4.3   22.5   30.0   30.0  270.0         11.82      12.09        -71.06     -71.24          0.39      0.31         -1.37     -1.35         -0.13          0.46        -72.46     -71.89
  4.6   22.5   30.0   30.0  270.0          0.30       0.50        -52.22     -52.28          0.48      0.40         -0.87     -0.87         -0.04          0.39        -52.75     -52.12
  5.0   22.5   30.0   30.0  270.0         -3.86      -3.71        -33.67     -33.68          0.50      0.42         -0.50     -0.50          0.00          0.28        -33.70     -33.10
  5.5   22.5   30.0   30.0  270.0         -4.13      -4.03        -19.80     -19.80          0.44      0.37         -0.26     -0.27          0.00          0.19        -19.64     -19.17
  6.0   22.5   30.0   30.0  270.0         -3.43      -3.36        -12.20     -12.19          0.35      0.30         -0.15     -0.15          0.00          0.13        -12.01     -11.68
  7.0   22.5   30.0   30.0  270.0         -2.17      -2.13         -5.35      -5.34          0.20      0.18         -0.06     -0.06          0.00          0.06         -5.20      -5.09
  8.0   22.5   30.0   30.0  270.0         -1.40      -1.38         -2.73      -2.72          0.12      0.10         -0.02     -0.02          0.00          0.04         -2.63      -2.63
  9.0   22.5   30.0   30.0  270.0         -0.94      -0.92         -1.55      -1.54          0.07      0.06         -0.01     -0.01          0.00          0.02         -1.48      -1.52
 10.0   22.5   30.0   30.0  270.0         -0.65      -0.64         -0.95      -0.95          0.05      0.04         -0.01     -0.01          0.00          0.01         -0.91      -0.94
 11.0   22.5   30.0   30.0  270.0         -0.46      -0.45         -0.62      -0.62          0.03      0.03          0.00      0.00          0.00          0.01         -0.59      -0.61
  1.4   22.5   30.0   30.0  315.0     124469.23  124086.40     113391.72  112789.92       -548.93   -577.17       -237.90   -274.01       -450.40       -379.27     110843.51   95960.15
  1.6   22.5   30.0   30.0  315.0      70537.62   70341.84      62267.99   61916.94         -8.34    -25.34       -126.86   -135.99       -273.23       -249.61      61053.61   57918.43
  1.8   22.5   30.0   30.0  315.0      41062.32   40972.81      35009.83   34816.30        132.85    120.03        -78.94    -82.49       -174.99       -168.63      34390.25   33679.41
  2.0   22.5   30.0   30.0  315.0      23870.90   23832.08      19495.19   19388.51        134.81    126.66        -53.08    -55.05       -112.68       -110.85      19158.62   18919.43
  2.2   22.5   30.0   30.0  315.0      13688.55   13673.30      10558.89   10499.90         98.98     94.88        -37.07    -38.67        -70.89        -69.58      10366.10   10252.58
  2.4   22.5   30.0   30.0  315.0       7718.43    7712.54       5500.96    5466.92         62.45     61.04        -26.44    -27.86        -43.33        -41.66       5383.94    5328.15
  2.6   22.5   30.0   30.0  315.0       4278.70    4276.30       2718.78    2698.33         35.56     35.53        -19.18    -20.27        -25.77        -23.83       2644.57    2620.17
  2.8   22.5   30.0   30.0  315.0       2332.52    2331.66       1240.23    1227.90         18.56     19.06        -14.09    -14.77        -14.95        -12.99       1192.29    1183.36
  3.0   22.5   30.0   30.0  315.0       1250.18    1250.07        486.97     479.64          8.88      9.47        -10.41    -10.73         -8.47         -6.68        455.95     453.34
  3.2   22.5   30.0   30.0  315.0        657.85     658.03        124.43     120.11          3.90      4.37         -7.68     -7.77         -4.70         -3.16        104.44     103.85
  3.4   22.5   30.0   30.0  315.0        338.53     338.81        -35.26     -37.78          1.60      1.91         -5.65     -5.62         -2.55         -1.28        -48.02     -48.20
  3.6   22.5   30.0   30.0  315.0        168.93     169.23        -94.29     -95.74          0.68      0.85         -4.14     -4.07         -1.36         -0.33       -102.33    -102.49
  3.8   22.5   30.0   30.0  315.0         80.27      80.55       -106.39    -107.22          0.41      0.48         -3.02     -2.95         -0.71          0.11       -111.38    -111.50
  4.0   22.5   30.0   30.0  315.0         34.78      35.03        -98.76     -99.24          0.40      0.40         -2.21     -2.15         -0.36          0.29       -101.80    -101.81
  4.3   22.5   30.0   30.0  315.0          5.48       5.68        -76.93     -77.14          0.48      0.44         -1.39     -1.36         -0.12          0.34        -78.28     -78.10
  4.6   22.5   30.0   30.0  315.0         -3.96      -3.81        -56.17     -56.26          0.54      0.49         -0.88     -0.88         -0.04          0.30        -56.68     -56.37
  5.0   22.5   30.0   30.0  315.0         -6.42      -6.31        -36.07     -36.09          0.54      0.48         -0.50     -0.50          0.00          0.22        -36.08     -35.73
  5.5   22.5   30.0   30.0  315.0         -5.53      -5.46        -21.13     -21.13          0.46      0.40         -0.27     -0.27          0.00          0.15        -20.96     -20.66
  6.0   22.5   30.0   30.0  315.0         -4.22      -4.16        -12.96     -12.95          0.36      0.32         -0.15     -0.15          0.00          0.10        -12.76     -12.54
  7.0   22.5   30.0   30.0  315.0         -2.42      -2.39         -5.60      -5.60          0.20      0.18         -0.06     -0.06          0.00          0.05         -5.46      -5.38
  8.0   22.5   30.0   30.0  315.0         -1.47      -1.45         -2.81      -2.80          0.12      0.11         -0.03     -0.02          0.00          0.03         -2.71      -2.73
  9.0   22.5   30.0   30.0  315.0         -0.94      -0.93         -1.56      -1.56          0.07      0.06         -0.01     -0.01          0.00          0.02         -1.50      -1.54
 10.0   22.5   30.0   30.0  315.0         -0.63      -0.63         -0.94      -0.94          0.05      0.04         -0.01     -0.01          0.00          0.01         -0.90      -0.94
 11.0   22.5   30.0   30.0  315.0         -0.44      -0.43         -0.60      -0.60          0.03      0.03          0.00      0.00          0.00          0.01         -0.58      -0.60
  1.4   22.5   30.0   60.0    0.0      93844.70   93392.72      83884.88   83265.12       -261.64   -252.84       -197.89   -212.72       -330.27       -362.32      81931.13   78809.65
  1.6   22.5   30.0   60.0    0.0      58501.63   58291.38      50858.42   50517.81        -31.67    -32.88       -112.91   -116.35       -229.74       -274.37      49725.37   49164.62
  1.8   22.5   30.0   60.0    0.0      35591.20   35498.58      29976.41   29792.86         18.74     16.16        -71.50    -73.12       -157.96       -191.91      29288.07   29094.39
  2.0   22.5   30.0   60.0    0.0      21044.38   21003.72      17006.10   16904.45         15.66     14.53        -47.46    -48.97       -103.96       -125.47      16575.14   16481.49
  2.2   22.5   30.0   60.0    0.0      12133.46   12115.09       9266.85    9208.55          3.54      3.97        -32.53    -34.12        -65.64        -78.12       8992.41    8953.53
  2.4   22.5   30.0   60.0    0.0       6848.26    6839.30       4831.69    4796.99         -5.34     -4.08        -22.86    -24.34        -40.06        -46.91       4654.89    4644.07
  2.6   22.5   30.0   60.0    0.0       3794.65    3789.97       2384.47    2363.41         -9.55     -8.09        -16.38    -17.56        -23.78        -27.40       2269.96    2270.03
  2.8   22.5   30.0   60.0    0.0       2068.18    2065.66       1085.21    1072.42        -10.42     -9.11        -11.88    -12.72        -13.79        -15.65       1010.99    1013.44
  3.0   22.5   30.0   60.0    0.0       1110.01    1108.60        425.29     417.56         -9.47     -8.42         -8.67     -9.21         -7.84         -8.78        377.22     378.97
  3.2   22.5   30.0   60.0    0.0        586.87     586.03        109.07     104.43         -7.78     -7.01         -6.34     -6.66         -4.38         -4.87         77.95      78.53
  3.4   22.5   30.0   60.0    0.0        305.48     304.97        -29.29     -32.06         -6.01     -5.44         -4.62     -4.82         -2.42         -2.68        -49.44     -49.64
  3.6   22.5   30.0   60.0    0.0        156.27     155.95        -79.77     -81.40         -4.44     -4.03         -3.37     -3.49         -1.32         -1.48        -92.84     -93.36
  3.8   22.5   30.0   60.0    0.0         78.28      78.08        -89.53     -90.48         -3.19     -2.88         -2.45     -2.54         -0.72         -0.84        -98.04     -98.58
  4.0   22.5   30.0   60.0    0.0         38.15      38.02        -82.35     -82.90         -2.25     -2.01         -1.79     -1.85         -0.39         -0.49        -87.94     -88.36
  4.3   22.5   30.0   60.0    0.0         11.99      11.91        -62.94     -63.18         -1.29     -1.14         -1.13     -1.17         -0.16         -0.25        -65.99     -66.20
  4.6   22.5   30.0   60.0    0.0          3.10       3.05        -44.81     -44.92         -0.73     -0.63         -0.73     -0.76         -0.08         -0.15        -46.54     -46.61
  5.0   22.5   30.0   60.0    0.0          0.05       0.01        -27.55     -27.59         -0.33     -0.28         -0.42     -0.44         -0.03         -0.10        -28.41     -28.38
  5.5   22.5   30.0   60.0    0.0         -0.24      -0.27        -15.06     -15.07         -0.13     -0.10         -0.22     -0.23         -0.02         -0.07        -15.45     -15.36
  6.0   22.5   30.0   60.0    0.0          0.00      -0.02         -8.49      -8.49         -0.05     -0.03         -0.13     -0.13         -0.01         -0.05         -8.69      -8.56
  7.0   22.5   30.0   60.0    0.0          0.25       0.24         -2.99      -2.99         -0.02      0.00         -0.05     -0.05         -0.01         -0.03         -3.06      -2.96
  8.0   22.5   30.0   60.0    0.0          0.27       0.26         -1.17      -1.17         -0.01      0.00         -0.02     -0.02          0.00         -0.02         -1.20      -1.18
  9.0   22.5   30.0   60.0    0.0          0.23       0.22         -0.48      -0.48         -0.01      0.00         -0.01     -0.01          0.00         -0.01         -0.50      -0.52
 10.0   22.5   30.0   60.0    0.0          0.18       0.18         -0.20      -0.20         -0.01      0.00         -0.01     -0.01          0.00         -0.01         -0.21      -0.24
 11.0   22.5   30.0   60.0    0.0          0.14       0.14         -0.08      -0.08         -0.01      0.00          0.00      0.00          0.00          0.00         -0.09      -0.11
  1.4   22.5   30.0   60.0   45.0      88565.73   88058.26      79786.02   79118.40         -7.48      4.27       -138.92   -145.59       -303.05       -322.69      78189.08   77142.75
  1.6   22.5   30.0   60.0   45.0      56227.02   55999.29      49056.35   48703.27         48.31     46.76       -102.17   -104.49       -217.83       -264.61      48029.48   48346.30
  1.8   22.5   30.0   60.0   45.0      34526.48   34428.16      29126.84   28940.19         47.20     44.31        -69.82    -71.04       -152.71       -189.53      28475.93   28642.88
  2.0   22.5   30.0   60.0   45.0      20490.55   20447.50      16563.74   16461.09         27.53     26.34        -47.53    -48.82       -101.39       -124.78      16148.50   16208.07
  2.2   22.5   30.0   60.0   45.0      11817.18   11797.53       9014.23    8955.39          9.35      9.85        -32.89    -34.33        -64.23        -77.82       8747.51    8776.23
  2.4   22.5   30.0   60.0   45.0       6653.52    6643.86       4675.98    4640.96         -2.10     -0.71        -23.20    -24.58        -39.21        -46.72       4503.57    4523.37
  2.6   22.5   30.0   60.0   45.0       3667.58    3662.51       2282.60    2261.37         -7.54     -5.97        -16.65    -17.76        -23.24        -27.25       2170.87    2184.97
  2.8   22.5   30.0   60.0   45.0       1981.53    1978.76       1015.48    1002.58         -9.08     -7.68        -12.08    -12.87        -13.43        -15.53        943.13     951.93
  3.0   22.5   30.0   60.0   45.0       1048.88    1047.30        375.90     368.08         -8.51     -7.42         -8.82     -9.32         -7.58         -8.68        329.12     333.59
  3.2   22.5   30.0   60.0   45.0        542.58     541.62         73.14      68.42         -7.07     -6.27         -6.44     -6.74         -4.20         -4.78         42.94      44.50
  3.4   22.5   30.0   60.0   45.0        272.67     272.07        -56.01     -58.84         -5.46     -4.89         -4.70     -4.87         -2.28         -2.61        -75.48     -75.54
  3.6   22.5   30.0   60.0   45.0        131.50     131.13       -100.02    -101.69         -4.02     -3.60         -3.42     -3.53         -1.22         -1.42       -112.55    -113.31
  3.8   22.5   30.0   60.0   45.0         59.28      59.05       -105.11    -106.09         -2.85     -2.54         -2.49     -2.57         -0.64         -0.79       -113.20    -114.13
  4.0   22.5   30.0   60.0   45.0         23.37      23.22        -94.51     -95.08         -1.96     -1.73         -1.82     -1.88         -0.33         -0.45        -99.76    -100.61
  4.3   22.5   30.0   60.0   45.0          1.60       1.51        -71.53     -71.78         -1.07     -0.92         -1.15     -1.19         -0.12         -0.22        -74.31     -74.92
  4.6   22.5   30.0   60.0   45.0         -4.38      -4.44        -51.02     -51.14         -0.55     -0.46         -0.74     -0.77         -0.05         -0.13        -52.55     -52.94
  5.0   22.5   30.0   60.0   45.0         -4.95      -4.99        -31.73     -31.77         -0.20     -0.15         -0.42     -0.44         -0.02         -0.08        -32.44     -32.63
  5.5   22.5   30.0   60.0   45.0         -3.41      -3.43        -17.72     -17.74         -0.03     -0.01         -0.23     -0.23         -0.01         -0.05        -18.02     -18.06
  6.0   22.5   30.0   60.0   45.0         -2.10      -2.11        -10.26     -10.27          0.02      0.03         -0.13     -0.13          0.00         -0.04        -10.40     -10.34
  7.0   22.5   30.0   60.0   45.0         -0.77      -0.77         -3.86      -3.86          0.02      0.03         -0.05     -0.05          0.00         -0.02         -3.89      -3.82
  8.0   22.5   30.0   60.0   45.0         -0.28      -0.28         -1.64      -1.64          0.01      0.02         -0.02     -0.02          0.00         -0.01         -1.65      -1.64
  9.0   22.5   30.0   60.0   45.0         -0.09      -0.09         -0.76      -0.76          0.00      0.01         -0.01     -0.01          0.00         -0.01         -0.76      -0.79
 10.0   22.5   30.0   60.0   45.0         -0.01      -0.02         -0.37      -0.37          0.00      0.00         -0.01     -0.01          0.00         -0.01         -0.38      -0.40
 11.0   22.5   30.0   60.0   45.0          0.02       0.01         -0.19      -0.19          0.00      0.00          0.00      0.00          0.00          0.00         -0.19      -0.21
  1.4   22.5   30.0   60.0   90.0      91101.38   90577.83      82754.85   82060.50         98.12    106.68       -118.45   -124.38       -272.64       -246.35      81348.37   80216.51
  1.6   22.5   30.0   60.0   90.0      58623.74   58408.19      51482.23   51135.61         84.70     78.83        -97.14    -99.97       -219.16       -246.11      50506.23   49912.51
  1.8   22.5   30.0   60.0   90.0      36015.20   35925.57      30577.95   30395.73         61.92     55.95        -66.21    -67.87       -156.41       -181.72      29943.49   29508.98
  2.0   22.5   30.0   60.0   90.0      21356.56   21318.42      17390.80   17290.08         32.65     29.20        -44.95    -46.60       -103.99       -120.45      16979.37   16717.41
  2.2   22.5   30.0   60.0   90.0      12322.27   12305.44       9489.16    9431.24         10.54      9.41        -31.16    -32.90        -65.80        -75.16       9222.13    9090.25
  2.4   22.5   30.0   60.0   90.0       6955.11    6947.12       4955.95    4921.44         -2.31     -2.06        -22.08    -23.68        -40.13        -44.99       4782.27    4724.47
  2.6   22.5   30.0   60.0   90.0       3853.43    3849.39       2453.36    2432.43         -8.15     -7.33        -15.92    -17.20        -23.78        -26.08       2340.38    2317.94
  2.8   22.5   30.0   60.0   90.0       2100.07    2097.97       1123.57    1110.86         -9.71     -8.82        -11.61    -12.52        -13.75        -14.70       1050.22    1042.34
  3.0   22.5   30.0   60.0   90.0       1127.13    1125.99        446.88     439.19         -9.05     -8.30         -8.51     -9.10         -7.78         -8.08        399.36     396.59
  3.2   22.5   30.0   60.0   90.0        595.93     595.27        121.39     116.75         -7.50     -6.94         -6.24     -6.60         -4.32         -4.34         90.64      89.37
  3.4   22.5   30.0   60.0   90.0        310.12     309.72        -22.19     -24.97         -5.80     -5.39         -4.56     -4.78         -2.36         -2.27        -42.06     -42.94
  3.6   22.5   30.0   60.0   90.0        158.46     158.22        -75.67     -77.31         -4.28     -3.99         -3.33     -3.47         -1.27         -1.17        -88.51     -89.22
  3.8   22.5   30.0   60.0   90.0         79.11      78.97        -87.19     -88.15         -3.06     -2.84         -2.43     -2.52         -0.68         -0.59        -95.52     -96.05
  4.0   22.5   30.0   60.0   90.0         38.23      38.14        -81.06     -81.63         -2.14     -1.97         -1.78     -1.85         -0.36         -0.29        -86.51     -86.86
  4.3   22.5   30.0   60.0   90.0         11.51      11.46        -62.53     -62.79         -1.20     -1.10         -1.12     -1.17         -0.14         -0.10        -65.46     -65.59
  4.6   22.5   30.0   60.0   90.0          2.41       2.38        -44.84     -44.96         -0.65     -0.59         -0.72     -0.76         -0.06         -0.04        -46.47     -46.46
  5.0   22.5   30.0   60.0   90.0         -0.71      -0.73        -27.84     -27.89         -0.27     -0.25         -0.42     -0.44         -0.02         -0.02        -28.63     -28.54
  5.5   22.5   30.0   60.0   90.0         -0.95      -0.97        -15.46     -15.47         -0.08     -0.07         -0.22     -0.23         -0.01         -0.02        -15.80     -15.65
  6.0   22.5   30.0   60.0   90.0         -0.62      -0.63         -8.89      -8.90         -0.01     -0.01         -0.13     -0.13         -0.01         -0.01         -9.05      -8.88
  7.0   22.5   30.0   60.0   90.0         -0.19      -0.19         -3.32      -3.31          0.01      0.01         -0.05     -0.05          0.00         -0.01         -3.36      -3.24
  8.0   22.5   30.0   60.0   90.0         -0.03      -0.04         -1.41      -1.41          0.01      0.01         -0.02     -0.02          0.00         -0.01         -1.42      -1.39
  9.0   22.5   30.0   60.0   90.0          0.02       0.01         -0.66      -0.66          0.00      0.01         -0.01     -0.01          0.00          0.00         -0.66      -0.68
 10.0   22.5   30.0   60.0   90.0          0.03       0.03         -0.33      -0.33          0.00      0.00         -0.01     -0.01          0.00          0.00         -0.33      -0.36
 11.0   22.5   30.0   60.0   90.0          0.03       0.03         -0.17      -0.17          0.00      0.00          0.00      0.00          0.00          0.00         -0.17      -0.19
  1.4   22.5   30.0   60.0  135.0      96522.75   96046.47      87562.88   86895.51        170.79    175.99       -124.39   -129.33       -281.08       -218.97      86243.36   83495.07
  1.6   22.5   30.0   60.0  135.0      61379.37   61189.04      53921.27   53589.13        116.80    108.76        -97.32   -100.27       -230.26       -237.48      52973.97   51521.45
  1.8   22.5   30.0   60.0  135.0      37393.49   37314.09      31796.80   31619.13         74.01     66.62        -64.82    -66.77       -161.87       -175.90      31171.88   30372.40
  2.0   22.5   30.0   60.0  135.0      22091.56   22058.16      18039.10   17940.03         36.08     31.51        -43.73    -45.65       -106.68       -116.69      17629.46   17214.43
  2.2   22.5   30.0   60.0  135.0      12739.81   12725.60       9856.60    9799.55         10.64      8.59        -30.26    -32.20        -67.20        -72.73       9588.75    9392.62
  2.4   22.5   30.0   60.0  135.0       7205.91    7199.50       5176.42    5142.47         -3.30     -3.76        -21.43    -23.19        -40.90        -43.37       5001.28    4916.81
  2.6   22.5   30.0   60.0  135.0       4011.58    4008.54       2592.46    2571.90         -9.35     -9.05        -15.46    -16.86        -24.22        -24.96       2478.07    2444.88
  2.8   22.5   30.0   60.0  135.0       2204.04    2202.59       1215.20    1202.75        -10.78    -10.26        -11.28    -12.28        -14.01        -13.90       1140.70    1128.77
  3.0   22.5   30.0   60.0  135.0       1197.93    1197.24        509.47     501.96         -9.91     -9.43         -8.28     -8.93         -7.95         -7.49        461.09     457.05
  3.2   22.5   30.0   60.0  135.0        645.58     645.24        165.43     160.93         -8.16     -7.79         -6.07     -6.48         -4.43         -3.90        134.07     132.66
  3.4   22.5   30.0   60.0  135.0        345.79     345.64          9.56       6.90         -6.29     -6.03         -4.44     -4.70         -2.43         -1.94        -10.74     -11.32
  3.6   22.5   30.0   60.0  135.0        184.62     184.57        -52.31     -53.86         -4.65     -4.46         -3.25     -3.41         -1.32         -0.90        -65.46     -65.70
  3.8   22.5   30.0   60.0  135.0         98.63      98.62        -69.71     -70.61         -3.34     -3.20         -2.37     -2.48         -0.71         -0.38        -78.27     -78.29
  4.0   22.5   30.0   60.0  135.0         53.00      53.01        -67.80     -68.32         -2.35     -2.25         -1.74     -1.82         -0.39         -0.13        -73.42     -73.27
  4.3   22.5   30.0   60.0  135.0         21.46      21.48        -53.57     -53.80         -1.35     -1.30         -1.10     -1.15         -0.16          0.02        -56.63     -56.30
  4.6   22.5   30.0   60.0  135.0          9.26       9.28        -38.64     -38.75         -0.76     -0.73         -0.71     -0.75         -0.07          0.05        -40.37     -39.97
  5.0   22.5   30.0   60.0  135.0          3.59       3.60        -23.94     -23.98         -0.35     -0.34         -0.41     -0.43         -0.03          0.04        -24.79     -24.40
  5.5   22.5   30.0   60.0  135.0          1.55       1.55        -13.17     -13.18         -0.13     -0.13         -0.22     -0.23         -0.01          0.02        -13.56     -13.21
  6.0   22.5   30.0   60.0  135.0          0.88       0.89         -7.50      -7.51         -0.05     -0.05         -0.12     -0.13         -0.01          0.01         -7.69      -7.39
  7.0   22.5   30.0   60.0  135.0          0.40       0.41         -2.76      -2.76          0.00      0.00         -0.05     -0.05          0.00          0.00         -2.81      -2.65
  8.0   22.5   30.0   60.0  135.0          0.21       0.22         -1.17      -1.17          0.00      0.00         -0.02     -0.02          0.00          0.00         -1.19      -1.14
  9.0   22.5   30.0   60.0  135.0          0.12       0.12         -0.55      -0.55          0.00      0.00         -0.01     -0.01          0.00          0.00         -0.56      -0.57
 10.0   22.5   30.0   60.0  135.0          0.07       0.07         -0.28      -0.28          0.00      0.00         -0.01     -0.01          0.00          0.00         -0.28      -0.31
 11.0   22.5   30.0   60.0  135.0          0.05       0.05         -0.15      -0.15          0.00      0.00          0.00      0.00          0.00          0.00         -0.15      -0.17
  1.4   22.5   30.0   60.0  180.0      97929.07   97489.14      87965.82   87332.56        118.69    129.82       -149.84   -154.27       -327.51       -295.59      86488.40   83897.77
  1.6   22.5   30.0   60.0  180.0      61018.93   60826.68      53251.49   52916.66        104.77    101.52       -102.64   -105.05       -234.88       -247.80      52277.46   51686.74
  1.8   22.5   30.0   60.0  180.0      37018.35   36936.48      31311.41   31132.14         69.32     64.57        -67.82    -69.67       -161.63       -177.72      30681.25   30439.87
  2.0   22.5   30.0   60.0  180.0      21857.73   21823.19      17762.51   17663.27         33.84     30.64        -45.59    -47.43       -105.98       -116.95      17352.57   17241.94
  2.2   22.5   30.0   60.0  180.0      12610.05   12595.55       9709.83    9653.10          9.17      7.83        -31.36    -33.22        -66.67        -72.64       9442.34    9403.89
  2.4   22.5   30.0   60.0  180.0       7137.39    7131.02       5101.22    5067.62         -4.50     -4.59        -22.05    -23.74        -40.57        -43.21       4926.17    4921.51
  2.6   22.5   30.0   60.0  180.0       3976.54    3973.60       2554.96    2534.66        -10.35     -9.86        -15.79    -17.15        -24.02        -24.78       2440.44    2446.94
  2.8   22.5   30.0   60.0  180.0       2186.61    2185.29       1197.04    1184.78        -11.57    -10.94        -11.45    -12.43        -13.90        -13.73       1122.36    1129.77
  3.0   22.5   30.0   60.0  180.0       1189.53    1188.97        501.00     493.67        -10.48     -9.95         -8.36     -9.00         -7.88         -7.35        452.49     457.62
  3.2   22.5   30.0   60.0  180.0        641.68     641.48        161.71     157.37         -8.54     -8.17         -6.11     -6.51         -4.39         -3.77        130.29     133.04
  3.4   22.5   30.0   60.0  180.0        344.09     344.06          8.09       5.56         -6.54     -6.29         -4.46     -4.71         -2.41         -1.83        -12.22     -11.02
  3.6   22.5   30.0   60.0  180.0        183.94     183.99        -52.77     -54.21         -4.80     -4.63         -3.25     -3.42         -1.31         -0.82        -65.90     -65.46
  3.8   22.5   30.0   60.0  180.0         98.39      98.47        -69.76     -70.58         -3.43     -3.31         -2.38     -2.48         -0.71         -0.31        -78.29     -78.09
  4.0   22.5   30.0   60.0  180.0         52.92      53.01        -67.73     -68.18         -2.40     -2.32         -1.74     -1.82         -0.38         -0.07        -73.30     -73.11
  4.3   22.5   30.0   60.0  180.0         21.42      21.49        -53.50     -53.68         -1.37     -1.33         -1.10     -1.15         -0.15          0.06        -56.51     -56.19
  4.6   22.5   30.0   60.0  180.0          9.19       9.25        -38.63     -38.71         -0.76     -0.75         -0.71     -0.74         -0.06          0.08        -40.32     -39.91
  5.0   22.5   30.0   60.0  180.0          3.47       3.51        -24.00     -24.02         -0.34     -0.34         -0.41     -0.43         -0.02          0.06        -24.82     -24.39
  5.5   22.5   30.0   60.0  180.0          1.41       1.43        -13.27     -13.27         -0.12     -0.12         -0.22     -0.23         -0.01          0.04        -13.63     -13.24
  6.0   22.5   30.0   60.0  180.0          0.75       0.76         -7.61      -7.61         -0.04     -0.04         -0.12     -0.13         -0.01          0.02         -7.78      -7.45
  7.0   22.5   30.0   60.0  180.0          0.29       0.30         -2.85      -2.85          0.00      0.00         -0.05     -0.05          0.00          0.01         -2.90      -2.71
  8.0   22.5   30.0   60.0  180.0          0.13       0.14         -1.24      -1.23          0.01      0.01         -0.02     -0.02          0.00          0.01         -1.25      -1.19
  9.0   22.5   30.0   60.0  180.0          0.07       0.07         -0.60      -0.60          0.00      0.00         -0.01     -0.01          0.00          0.00         -0.60      -0.61
 10.0   22.5   30.0   60.0  180.0          0.03       0.03         -0.32      -0.32          0.00      0.00         -0.01     -0.01          0.00          0.00         -0.32      -0.34
 11.0   22.5   30.0   60.0  180.0          0.02       0.02         -0.18      -0.18          0.00      0.00          0.00      0.00          0.00          0.00         -0.18      -0.20
  1.4   22.5   30.0   60.0  225.0      99053.55   98600.82      88444.09   87809.43       -184.10   -168.35       -198.15   -209.25       -342.20       -333.40      86572.19   83958.38
  1.6   22.5   30.0   60.0  225.0      61312.43   61115.50      53266.76   52929.37          5.88      5.36       -111.63   -115.12       -238.06       -258.30      52174.03   51758.61
  1.8   22.5   30.0   60.0  225.0      37116.11   37032.19      31282.55   31102.15         33.46     30.21        -70.36    -72.52       -162.59       -181.72      30611.05   30498.42
  2.0   22.5   30.0   60.0  225.0      21910.75   21875.47      17751.78   17652.40         19.50     17.13        -46.52    -48.48       -106.42       -118.86      17325.96   17288.76
  2.2   22.5   30.0   60.0  225.0      12651.24   12636.60       9715.82    9659.32          2.75      1.82        -31.75    -33.64        -66.95        -73.71       9441.45    9441.52
  2.4   22.5   30.0   60.0  225.0       7172.65    7166.27       5115.48    5082.11         -7.77     -7.65        -22.21    -23.91        -40.79        -43.86       4936.95    4951.69
  2.6   22.5   30.0   60.0  225.0       4006.43    4003.50       2571.54    2551.40        -12.22    -11.61        -15.85    -17.21        -24.20        -25.21       2454.99    2471.00
  2.8   22.5   30.0   60.0  225.0       2211.28    2209.97       1212.85    1200.71        -12.73    -12.04        -11.46    -12.44        -14.04        -14.03       1136.88    1148.85
  3.0   22.5   30.0   60.0  225.0       1209.44    1208.91        514.78     507.54        -11.26    -10.68         -8.35     -9.00         -8.00         -7.56        465.41     472.71
  3.2   22.5   30.0   60.0  225.0        657.54     657.37        173.19     168.92         -9.09     -8.67         -6.09     -6.50         -4.48         -3.93        141.17     144.97
  3.4   22.5   30.0   60.0  225.0        356.64     356.64         17.43      14.96         -6.93     -6.65         -4.45     -4.70         -2.48         -1.95         -3.31      -1.57
  3.6   22.5   30.0   60.0  225.0        193.86     193.94        -45.25     -46.65         -5.09     -4.90         -3.24     -3.40         -1.37         -0.91        -58.71     -57.95
  3.8   22.5   30.0   60.0  225.0        106.26     106.36        -63.73     -64.51         -3.65     -3.51         -2.36     -2.48         -0.75         -0.38        -72.51     -72.09
  4.0   22.5   30.0   60.0  225.0         59.19      59.29        -62.88     -63.31         -2.57     -2.48         -1.73     -1.81         -0.42         -0.12        -68.65     -68.28
  4.3   22.5   30.0   60.0  225.0         25.93      26.01        -49.97     -50.15         -1.49     -1.44         -1.09     -1.15         -0.18          0.02        -53.13     -52.67
  4.6   22.5   30.0   60.0  225.0         12.50      12.56        -36.03     -36.10         -0.86     -0.83         -0.70     -0.74         -0.08          0.05        -37.83     -37.30
  5.0   22.5   30.0   60.0  225.0          5.73       5.76        -22.21     -22.23         -0.41     -0.40         -0.41     -0.43         -0.04          0.04        -23.11     -22.60
  5.5   22.5   30.0   60.0  225.0          2.86       2.88        -12.11     -12.11         -0.16     -0.17         -0.22     -0.23         -0.02          0.02        -12.52     -12.08
  6.0   22.5   30.0   60.0  225.0          1.72       1.74         -6.82      -6.82         -0.07     -0.07         -0.12     -0.13         -0.01          0.01         -7.03      -6.66
  7.0   22.5   30.0   60.0  225.0          0.78       0.79         -2.45      -2.44         -0.02     -0.02         -0.05     -0.05          0.00          0.00         -2.51      -2.31
  8.0   22.5   30.0   60.0  225.0          0.41       0.41         -1.01      -1.00          0.00      0.00         -0.02     -0.02          0.00          0.00         -1.03      -0.97
  9.0   22.5   30.0   60.0  225.0          0.23       0.23         -0.46      -0.46          0.00      0.00         -0.01     -0.01          0.00          0.00         -0.47      -0.47
 10.0   22.5   30.0   60.0  225.0          0.14       0.14         -0.23      -0.23          0.00      0.00         -0.01     -0.01          0.00          0.00         -0.23      -0.25
 11.0   22.5   30.0   60.0  225.0          0.09       0.09         -0.12      -0.12          0.00      0.00          0.00      0.00          0.00          0.00         -0.12      -0.14
  1.4   22.5   30.0   60.0  270.0     104205.21  103796.89      92969.32   92384.13       -769.46   -761.85       -345.30   -391.05       -350.02       -347.37      90334.57   84891.20
  1.6   22.5   30.0   60.0  270.0      63822.48   63643.11      55503.66   55180.89       -128.07   -131.41       -123.12   -129.95       -247.77       -265.11      54250.87   52250.39
  1.8   22.5   30.0   60.0  270.0      38389.03   38311.24      32416.16   32239.71         -8.90    -13.55        -70.03    -73.01       -168.08       -184.69      31692.21   30799.70
  2.0   22.5   30.0   60.0  270.0      22595.03   22562.29      18353.46   18255.22          3.02     -0.19        -45.06    -47.38       -109.50       -120.46      17905.66   17490.50
  2.2   22.5   30.0   60.0  270.0      13040.66   13027.16      10052.18    9996.04         -4.56     -6.03        -30.57    -32.69        -68.77        -74.75       9767.10    9583.36
  2.4   22.5   30.0   60.0  270.0       7406.25    7400.33       5313.47    5280.14        -11.27    -11.51        -21.41    -23.26        -41.91        -44.62       5129.12    5054.19
  2.6   22.5   30.0   60.0  270.0       4153.40    4150.64       2693.92    2673.73        -14.02    -13.65        -15.34    -16.79        -24.92        -25.80       2573.95    2546.37
  2.8   22.5   30.0   60.0  270.0       2307.80    2306.56       1292.00    1279.82        -13.77    -13.21        -11.14    -12.18        -14.52        -14.50       1213.90    1204.99
  3.0   22.5   30.0   60.0  270.0       1275.32    1274.80        568.17     560.89        -11.94    -11.42         -8.15     -8.84         -8.32         -7.93        517.37     514.98
  3.2   22.5   30.0   60.0  270.0        704.05     703.86        210.56     206.26         -9.61     -9.19         -5.96     -6.40         -4.71         -4.22        177.53     177.14
  3.4   22.5   30.0   60.0  270.0        390.46     390.42         44.48      41.96         -7.36     -7.05         -4.36     -4.64         -2.65         -2.19         22.95      23.15
  3.6   22.5   30.0   60.0  270.0        219.10     219.12        -25.12     -26.56         -5.46     -5.23         -3.18     -3.36         -1.49         -1.10        -39.20     -38.76
  3.8   22.5   30.0   60.0  270.0        125.51     125.55        -48.37     -49.19         -3.97     -3.80         -2.32     -2.45         -0.84         -0.54        -57.66     -57.04
  4.0   22.5   30.0   60.0  270.0         74.16      74.20        -50.92     -51.38         -2.85     -2.73         -1.70     -1.79         -0.49         -0.25        -57.12     -56.37
  4.3   22.5   30.0   60.0  270.0         36.51      36.54        -41.48     -41.67         -1.72     -1.64         -1.08     -1.14         -0.23         -0.08        -44.97     -44.12
  4.6   22.5   30.0   60.0  270.0         20.20      20.23        -29.80     -29.89         -1.05     -1.00         -0.69     -0.73         -0.12         -0.02        -31.86     -31.04
  5.0   22.5   30.0   60.0  270.0         10.97      10.98        -17.93     -17.96         -0.56     -0.53         -0.40     -0.42         -0.06         -0.01        -19.02     -18.33
  5.5   22.5   30.0   60.0  270.0          6.27       6.27         -9.30      -9.31         -0.27     -0.26         -0.21     -0.23         -0.03         -0.01         -9.85      -9.31
  6.0   22.5   30.0   60.0  270.0          4.04       4.04         -4.89      -4.90         -0.15     -0.14         -0.12     -0.13         -0.02         -0.01         -5.20      -4.79
  7.0   22.5   30.0   60.0  270.0          1.96       1.96         -1.45      -1.45         -0.06     -0.06         -0.05     -0.05         -0.01         -0.01         -1.57      -1.36
  8.0   22.5   30.0   60.0  270.0          1.07       1.07         -0.44      -0.44         -0.03     -0.03         -0.02     -0.02          0.00         -0.01         -0.50      -0.44
  9.0   22.5   30.0   60.0  270.0          0.63       0.63         -0.11      -0.12         -0.02     -0.02         -0.01     -0.01          0.00          0.00         -0.15      -0.15
 10.0   22.5   30.0   60.0  270.0          0.39       0.39          0.00      -0.01         -0.01     -0.01         -0.01     -0.01          0.00          0.00         -0.02      -0.04
 11.0   22.5   30.0   60.0  270.0          0.26       0.26          0.03       0.03         -0.01     -0.01          0.00      0.00          0.00          0.00          0.02       0.00
  1.4   22.5   30.0   60.0  315.0     103322.68  102951.73      92054.62   91495.62       -765.77   -766.07       -355.33   -409.47       -344.63       -363.33      89391.81   83220.22
  1.6   22.5   30.0   60.0  315.0      63218.18   63040.66      55005.31   54686.15       -135.41   -139.70       -125.07   -131.83       -246.42       -272.23      53741.41   51389.17
  1.8   22.5   30.0   60.0  315.0      38027.47   37948.33      32122.19   31945.75        -12.24    -16.91        -70.42    -73.12       -167.31       -188.67      31393.10   30329.89
  2.0   22.5   30.0   60.0  315.0      22375.96   22341.78      18172.56   18073.60          2.28     -0.61        -45.22    -47.35       -109.07       -122.93      17722.67   17220.41
  2.2   22.5   30.0   60.0  315.0      12903.16   12888.46       9936.09    9879.20         -4.02     -5.07        -30.71    -32.71        -68.53        -76.39       9650.64    9420.84
  2.4   22.5   30.0   60.0  315.0       7316.66    7309.86       5236.11    5202.22        -10.26    -10.12        -21.55    -23.33        -41.77        -45.77       5052.17    4952.48
  2.6   22.5   30.0   60.0  315.0       4093.09    4089.71       2640.74    2620.17        -12.97    -12.30        -15.47    -16.87        -24.84        -26.63       2521.38    2480.49
  2.8   22.5   30.0   60.0  315.0       2266.09    2264.41       1254.56    1242.10        -12.87    -12.09        -11.26    -12.25        -14.48        -15.12       1177.00    1161.01
  3.0   22.5   30.0   60.0  315.0       1245.86    1245.02        541.32     533.84        -11.26    -10.57         -8.24     -8.90         -8.30         -8.41        490.93     484.83
  3.2   22.5   30.0   60.0  315.0        682.91     682.47        191.05     186.59         -9.12     -8.57         -6.04     -6.45         -4.70         -4.59        158.28     155.98
  3.4   22.5   30.0   60.0  315.0        375.09     374.85         30.14      27.51         -7.02     -6.61         -4.42     -4.67         -2.64         -2.48          8.79       7.98
  3.6   22.5   30.0   60.0  315.0        207.80     207.67        -35.73     -37.27         -5.23     -4.92         -3.22     -3.39         -1.48         -1.33        -49.72     -49.83
  3.8   22.5   30.0   60.0  315.0        117.13     117.06        -56.28     -57.18         -3.82     -3.58         -2.35     -2.47         -0.84         -0.72        -65.52     -65.25
  4.0   22.5   30.0   60.0  315.0         67.91      67.86        -56.85     -57.37         -2.75     -2.57         -1.72     -1.81         -0.48         -0.40        -63.03     -62.53
  4.3   22.5   30.0   60.0  315.0         32.44      32.41        -45.37     -45.60         -1.67     -1.55         -1.09     -1.14         -0.23         -0.18        -48.85     -48.21
  4.6   22.5   30.0   60.0  315.0         17.53      17.50        -32.38     -32.49         -1.02     -0.94         -0.70     -0.74         -0.12         -0.10        -34.44     -33.80
  5.0   22.5   30.0   60.0  315.0          9.42       9.40        -19.44     -19.48         -0.54     -0.50         -0.40     -0.43         -0.06         -0.07        -20.53     -20.00
  5.5   22.5   30.0   60.0  315.0          5.49       5.47        -10.08     -10.09         -0.27     -0.25         -0.21     -0.23         -0.03         -0.05        -10.63     -10.23
  6.0   22.5   30.0   60.0  315.0          3.65       3.63         -5.30      -5.30         -0.15     -0.14         -0.12     -0.13         -0.02         -0.04         -5.61      -5.29
  7.0   22.5   30.0   60.0  315.0          1.89       1.89         -1.54      -1.54         -0.07     -0.06         -0.05     -0.05         -0.01         -0.02         -1.67      -1.50
  8.0   22.5   30.0   60.0  315.0          1.09       1.09         -0.44      -0.44         -0.04     -0.03         -0.02     -0.02         -0.01         -0.01         -0.50      -0.46
  9.0   22.5   30.0   60.0  315.0          0.67       0.67         -0.09      -0.09         -0.02     -0.02         -0.01     -0.01          0.00         -0.01         -0.12      -0.13
 10.0   22.5   30.0   60.0  315.0          0.44       0.43          0.03       0.03         -0.02     -0.01         -0.01     -0.01          0.00         -0.01          0.01      -0.02
 11.0   22.5   30.0   60.0  315.0          0.30       0.29          0.06       0.06         -0.01     -0.01          0.00      0.00          0.00          0.00          0.05       0.03
  1.4   22.5   30.0   90.0    0.0      89818.84   89359.92      79818.87   79194.46        -92.78    -69.61       -178.77   -186.73       -313.96       -363.94      78100.15   76795.04
  1.6   22.5   30.0   90.0    0.0      57326.26   57127.00      49641.44   49313.83        -38.09    -32.47       -103.42   -105.70       -228.68       -284.91      48530.55   47849.00
  1.8   22.5   30.0   90.0    0.0      35035.37   34949.95      29450.13   29274.62        -41.77    -40.05        -65.28    -67.03       -158.08       -197.88      28717.56   28338.92
  2.0   22.5   30.0   90.0    0.0      20706.41   20669.67      16732.98   16635.60        -46.76    -45.31        -42.89    -44.80       -103.40       -127.78      16250.96   16088.32
  2.2   22.5   30.0   90.0    0.0      11936.34   11919.51       9140.78    9084.17        -45.30    -43.78        -29.10    -31.04        -64.85        -78.77       8824.28    8774.97
  2.4   22.5   30.0   90.0    0.0       6750.16    6741.65       4796.92    4762.75        -39.61    -38.16        -20.29    -22.03        -39.40        -47.03       4589.53    4584.84
  2.6   22.5   30.0   90.0    0.0       3759.77    3755.26       2400.77    2379.96        -32.38    -31.10        -14.45    -15.84        -23.33        -27.43       2265.51    2272.52
  2.8   22.5   30.0   90.0    0.0       2069.30    2066.86       1125.42    1112.81        -25.26    -24.20        -10.43    -11.45        -13.53        -15.71       1037.58    1044.37
  3.0   22.5   30.0   90.0    0.0       1128.97    1127.59        473.03     465.43        -19.04    -18.21         -7.58     -8.28         -7.72         -8.90        416.12     420.05
  3.2   22.5   30.0   90.0    0.0        612.77     611.94        155.62     151.09        -14.02    -13.38         -5.52     -5.99         -4.34         -5.01        118.75     120.35
  3.4   22.5   30.0   90.0    0.0        332.40     331.88         12.16       9.50        -10.17     -9.66         -4.02     -4.34         -2.43         -2.84        -11.78     -11.43
  3.6   22.5   30.0   90.0    0.0        181.37     181.03        -44.58     -46.13         -7.31     -6.90         -2.92     -3.15         -1.35         -1.64        -60.24     -60.32
  3.8   22.5   30.0   90.0    0.0        100.46     100.22        -60.43     -61.32         -5.24     -4.91         -2.13     -2.29         -0.76         -0.98        -70.79     -70.89
  4.0   22.5   30.0   90.0    0.0         57.18      57.01        -58.61     -59.12         -3.76     -3.50         -1.56     -1.68         -0.43         -0.62        -65.57     -65.54
  4.3   22.5   30.0   90.0    0.0         26.72      26.61        -45.58     -45.80         -2.32     -2.13         -0.98     -1.07         -0.20         -0.35        -49.56     -49.34
  4.6   22.5   30.0   90.0    0.0         14.41      14.33        -32.06     -32.15         -1.46     -1.33         -0.63     -0.69         -0.10         -0.23        -34.46     -34.16
  5.0   22.5   30.0   90.0    0.0          8.05       7.99        -18.92     -18.96         -0.83     -0.76         -0.37     -0.40         -0.05         -0.16        -20.25     -19.93
  5.5   22.5   30.0   90.0    0.0          5.07       5.03         -9.54      -9.56         -0.45     -0.41         -0.20     -0.21         -0.03         -0.11        -10.25      -9.95
  6.0   22.5   30.0   90.0    0.0          3.64       3.61         -4.80      -4.81         -0.28     -0.24         -0.11     -0.12         -0.02         -0.08         -5.22      -4.93
  7.0   22.5   30.0   90.0    0.0          2.12       2.10         -1.16      -1.16         -0.13     -0.11         -0.04     -0.04         -0.01         -0.05         -1.34      -1.15
  8.0   22.5   30.0   90.0    0.0          1.33       1.31         -0.16      -0.16         -0.07     -0.06         -0.02     -0.02         -0.01         -0.03         -0.25      -0.19
  9.0   22.5   30.0   90.0    0.0          0.87       0.86          0.12       0.12         -0.05     -0.04         -0.01     -0.01          0.00         -0.02          0.06       0.07
 10.0   22.5   30.0   90.0    0.0          0.59       0.58          0.18       0.18         -0.03     -0.03          0.00     -0.01          0.00         -0.01          0.14       0.13
 11.0   22.5   30.0   90.0    0.0          0.42       0.41          0.18       0.17         -0.02     -0.02          0.00      0.00          0.00         -0.01          0.15       0.13
  1.4   22.5   30.0   90.0   45.0      86442.75   85930.55      76956.65   76291.28        -59.91    -33.38       -158.24   -163.36       -296.04       -348.31      75306.69   75991.84
  1.6   22.5   30.0   90.0   45.0      55983.88   55769.46      48435.23   48097.03        -38.53    -31.62       -102.95   -104.94       -221.85       -283.80      47329.15   47447.69
  1.8   22.5   30.0   90.0   45.0      34423.81   34333.33      28890.95   28712.52        -43.39    -40.86        -66.37    -68.00       -155.17       -198.63      28158.75   28118.62
  2.0   22.5   30.0   90.0   45.0      20398.24   20359.53      16451.69   16353.51        -47.38    -45.35        -43.75    -45.57       -102.02       -128.47      15970.42   15958.10
  2.2   22.5   30.0   90.0   45.0      11768.81   11751.12       8989.28    8932.47        -45.37    -43.50        -29.67    -31.53        -64.14        -79.22       8673.62    8693.38
  2.4   22.5   30.0   90.0   45.0       6653.25    6644.31       4710.33    4676.11        -39.50    -37.84        -20.65    -22.32        -39.01        -47.31       4503.61    4531.31
  2.6   22.5   30.0   90.0   45.0       3700.59    3695.84       2348.52    2327.70        -32.25    -30.82        -14.67    -16.02        -23.11        -27.60       2213.76    2236.05
  2.8   22.5   30.0   90.0   45.0       2031.38    2028.79       1092.29    1079.66        -25.14    -23.97        -10.58    -11.56        -13.40        -15.82       1004.82    1018.76
  3.0   22.5   30.0   90.0   45.0       1103.60    1102.13        451.04     443.44        -18.94    -18.03         -7.68     -8.35         -7.63         -8.96        394.41     401.61
  3.2   22.5   30.0   90.0   45.0        595.15     594.26        140.43     135.90        -13.93    -13.23         -5.59     -6.04         -4.29         -5.05        103.78     106.78
  3.4   22.5   30.0   90.0   45.0        319.76     319.21          1.30      -1.36        -10.08     -9.54         -4.06     -4.37         -2.39         -2.87        -22.48     -21.60
  3.6   22.5   30.0   90.0   45.0        172.06     171.70        -52.57     -54.13         -7.23     -6.80         -2.96     -3.17         -1.33         -1.66        -68.10     -68.06
  3.8   22.5   30.0   90.0   45.0         93.43      93.19        -66.46     -67.36         -5.17     -4.82         -2.15     -2.31         -0.74         -0.99        -76.71     -76.86
  4.0   22.5   30.0   90.0   45.0         51.78      51.61        -63.25     -63.76         -3.69     -3.42         -1.57     -1.69         -0.42         -0.63        -70.12     -70.21
  4.3   22.5   30.0   90.0   45.0         22.97      22.86        -48.82     -49.03         -2.26     -2.07         -0.99     -1.07         -0.19         -0.36        -52.72     -52.64
  4.6   22.5   30.0   90.0   45.0         11.73      11.65        -34.38     -34.48         -1.41     -1.28         -0.64     -0.69         -0.10         -0.24        -36.73     -36.53
  5.0   22.5   30.0   90.0   45.0          6.27       6.21        -20.47     -20.50         -0.79     -0.71         -0.37     -0.40         -0.05         -0.16        -21.76     -21.51
  5.5   22.5   30.0   90.0   45.0          3.96       3.91        -10.52     -10.53         -0.43     -0.38         -0.20     -0.21         -0.03         -0.11        -11.20     -10.93
  6.0   22.5   30.0   90.0   45.0          2.92       2.89         -5.45      -5.45         -0.26     -0.22         -0.11     -0.12         -0.02         -0.08         -5.84      -5.57
  7.0   22.5   30.0   90.0   45.0          1.78       1.76         -1.47      -1.47         -0.12     -0.10         -0.04     -0.04         -0.01         -0.05         -1.63      -1.45
  8.0   22.5   30.0   90.0   45.0          1.15       1.14         -0.32      -0.32         -0.07     -0.05         -0.02     -0.02         -0.01         -0.03         -0.41      -0.34
  9.0   22.5   30.0   90.0   45.0          0.77       0.76          0.03       0.03         -0.04     -0.03         -0.01     -0.01          0.00         -0.02         -0.02      -0.02
 10.0   22.5   30.0   90.0   45.0          0.53       0.52          0.13       0.13         -0.03     -0.02          0.00      0.00          0.00         -0.01          0.09       0.08
 11.0   22.5   30.0   90.0   45.0          0.38       0.37          0.14       0.14         -0.02     -0.02          0.00      0.00          0.00         -0.01          0.12       0.10
  1.4   22.5   30.0   90.0   90.0      90887.53   90356.66      81778.04   81096.77       -199.83   -167.76       -176.39   -186.22       -292.29       -314.07      79997.87   78131.68
  1.6   22.5   30.0   90.0   90.0      58972.20   58772.51      51365.23   51037.53        -90.48    -88.07       -101.37   -105.48       -230.19       -278.42      50201.08   48594.67
  1.8   22.5   30.0   90.0   90.0      36085.51   36003.39      30478.26   30304.54        -60.01    -60.66        -62.17    -64.54       -161.03       -196.08      29724.64   28785.42
  2.0   22.5   30.0   90.0   90.0      21326.94   21292.68      17320.89   17224.64        -54.47    -54.66        -40.61    -42.85       -105.54       -126.93      16828.56   16370.53
  2.2   22.5   30.0   90.0   90.0      12305.05   12289.73       9481.47    9425.47        -49.06    -48.76        -27.62    -29.78        -66.22        -78.29       9159.05    8960.80
  2.4   22.5   30.0   90.0   90.0       6975.23    6967.58       5000.49    4966.62        -41.64    -41.05        -19.35    -21.25        -40.26        -46.74       4789.46    4711.17
  2.6   22.5   30.0   90.0   90.0       3901.92    3897.89       2527.02    2506.35        -33.61    -32.86        -13.86    -15.36        -23.88        -27.25       2389.45    2360.63
  2.8   22.5   30.0   90.0   90.0       2162.33    2160.18       1206.82    1194.29        -26.08    -25.34        -10.05    -11.16        -13.89        -15.60       1117.49    1107.17
  3.0   22.5   30.0   90.0   90.0       1191.99    1190.78        527.54     519.99        -19.64    -18.99         -7.34     -8.11         -7.95         -8.83        469.61     465.65
  3.2   22.5   30.0   90.0   90.0        656.83     656.11        193.42     188.91        -14.48    -13.94         -5.36     -5.88         -4.50         -4.97        155.82     154.01
  3.4   22.5   30.0   90.0   90.0        364.10     363.64         39.21      36.55        -10.53    -10.09         -3.91     -4.27         -2.54         -2.81         14.70      13.80
  3.6   22.5   30.0   90.0   90.0        204.74     204.43        -24.70     -26.27         -7.60     -7.24         -2.85     -3.10         -1.43         -1.62        -40.82     -41.16
  3.8   22.5   30.0   90.0   90.0        118.05     117.83        -45.48     -46.40         -5.48     -5.19         -2.08     -2.26         -0.82         -0.96        -56.21     -56.15
  4.0   22.5   30.0   90.0   90.0         70.66      70.50        -47.15     -47.68         -3.96     -3.73         -1.52     -1.66         -0.48         -0.61        -54.42     -54.07
  4.3   22.5   30.0   90.0   90.0         36.03      35.92        -37.66     -37.89         -2.47     -2.31         -0.96     -1.05         -0.23         -0.35        -41.87     -41.32
  4.6   22.5   30.0   90.0   90.0         21.02      20.94        -26.42     -26.53         -1.59     -1.47         -0.62     -0.68         -0.12         -0.23        -29.00     -28.42
  5.0   22.5   30.0   90.0   90.0         12.39      12.32        -15.20     -15.25         -0.93     -0.86         -0.36     -0.39         -0.07         -0.16        -16.66     -16.15
  5.5   22.5   30.0   90.0   90.0          7.77       7.72         -7.22      -7.24         -0.52     -0.48         -0.19     -0.21         -0.04         -0.11         -8.02      -7.61
  6.0   22.5   30.0   90.0   90.0          5.39       5.35         -3.29      -3.30         -0.33     -0.29         -0.11     -0.12         -0.02         -0.08         -3.77      -3.42
  7.0   22.5   30.0   90.0   90.0          2.93       2.91         -0.46      -0.46         -0.16     -0.14         -0.04     -0.04         -0.01         -0.05         -0.67      -0.45
  8.0   22.5   30.0   90.0   90.0          1.74       1.73          0.21       0.20         -0.09     -0.08         -0.02     -0.02         -0.01         -0.03          0.10       0.17
  9.0   22.5   30.0   90.0   90.0          1.10       1.09          0.33       0.32         -0.06     -0.05         -0.01     -0.01          0.00         -0.02          0.26       0.26
 10.0   22.5   30.0   90.0   90.0          0.73       0.72          0.30       0.30         -0.04     -0.03          0.00      0.00          0.00         -0.01          0.26       0.24
 11.0   22.5   30.0   90.0   90.0          0.50       0.50          0.25       0.25         -0.03     -0.02          0.00      0.00          0.00         -0.01          0.22       0.21
  1.4   22.5   30.0   90.0  135.0      95266.42   94817.46      85574.07   84962.58       -287.29   -261.34       -222.27   -241.04       -323.46       -335.85      83641.40   78936.53
  1.6   22.5   30.0   90.0  135.0      60507.59   60328.08      52746.56   52433.21        -86.96    -86.89       -101.56   -106.22       -238.90       -279.48      51579.39   48996.80
  1.8   22.5   30.0   90.0  135.0      36742.42   36666.25      31079.33   30908.97        -57.17    -59.02        -60.80    -63.28       -164.38       -195.17      30325.89   29006.13
  2.0   22.5   30.0   90.0  135.0      21647.71   21615.55      17613.90   17518.38        -53.58    -54.50        -39.67    -41.98       -107.03       -126.18      17120.58   16500.96
  2.2   22.5   30.0   90.0  135.0      12476.51   12462.07       9636.66    9580.76        -48.93    -49.05        -27.03    -29.26        -66.96        -77.82       9313.15    9042.51
  2.4   22.5   30.0   90.0  135.0       7073.49    7066.27       5088.37    5054.50        -41.73    -41.38        -18.98    -20.95        -40.66        -46.46       4876.52    4764.78
  2.6   22.5   30.0   90.0  135.0       3961.61    3957.82       2579.76    2559.08        -33.73    -33.15        -13.62    -15.18        -24.11        -27.08       2441.62    2397.14
  2.8   22.5   30.0   90.0  135.0       2200.47    2198.46       1240.17    1227.63        -26.19    -25.57         -9.90    -11.05        -14.02        -15.50       1150.43    1132.80
  3.0   22.5   30.0   90.0  135.0       1217.46    1216.34        549.63     542.08        -19.73    -19.17         -7.24     -8.03         -8.04         -8.76        491.41     484.11
  3.2   22.5   30.0   90.0  135.0        674.51     673.84        208.66     204.15        -14.56    -14.09         -5.29     -5.84         -4.56         -4.92        170.84     167.60
  3.4   22.5   30.0   90.0  135.0        376.77     376.34         50.10      47.44        -10.61    -10.21         -3.86     -4.24         -2.58         -2.78         25.42      23.97
  3.6   22.5   30.0   90.0  135.0        214.07     213.78        -16.69     -18.25         -7.68     -7.35         -2.82     -3.08         -1.46         -1.60        -32.94     -33.42
  3.8   22.5   30.0   90.0  135.0        125.09     124.87        -39.44     -40.35         -5.55     -5.28         -2.06     -2.25         -0.84         -0.95        -50.29     -50.17
  4.0   22.5   30.0   90.0  135.0         76.07      75.91        -42.50     -43.03         -4.03     -3.81         -1.50     -1.65         -0.49         -0.60        -49.86     -49.40
  4.3   22.5   30.0   90.0  135.0         39.79      39.67        -34.42     -34.66         -2.53     -2.37         -0.95     -1.05         -0.24         -0.34        -38.71     -38.03
  4.6   22.5   30.0   90.0  135.0         23.71      23.62        -24.09     -24.20         -1.64     -1.53         -0.61     -0.68         -0.13         -0.22        -26.73     -26.05
  5.0   22.5   30.0   90.0  135.0         14.17      14.10        -13.65     -13.70         -0.97     -0.90         -0.35     -0.39         -0.07         -0.15        -15.15     -14.58
  5.5   22.5   30.0   90.0  135.0          8.88       8.83         -6.24      -6.27         -0.55     -0.51         -0.19     -0.21         -0.04         -0.11         -7.07      -6.62
  6.0   22.5   30.0   90.0  135.0          6.12       6.08         -2.65      -2.66         -0.35     -0.31         -0.11     -0.12         -0.03         -0.08         -3.15      -2.78
  7.0   22.5   30.0   90.0  135.0          3.27       3.25         -0.15      -0.16         -0.17     -0.15         -0.04     -0.04         -0.01         -0.04         -0.37      -0.16
  8.0   22.5   30.0   90.0  135.0          1.92       1.91          0.37       0.36         -0.10     -0.08         -0.02     -0.02         -0.01         -0.03          0.25       0.33
  9.0   22.5   30.0   90.0  135.0          1.20       1.19          0.42       0.41         -0.06     -0.05         -0.01     -0.01          0.00         -0.02          0.35       0.35
 10.0   22.5   30.0   90.0  135.0          0.79       0.78          0.36       0.35         -0.04     -0.03          0.00      0.00          0.00         -0.01          0.31       0.30
 11.0   22.5   30.0   90.0  135.0          0.54       0.53          0.29       0.28         -0.03     -0.02          0.00      0.00          0.00         -0.01          0.26       0.24
  1.6   22.5   60.0    0.0    0.0      73082.35   72839.52      64950.01   64545.43         78.05     58.52       -110.37   -120.40       -277.88       -208.03      63809.46   60985.74
  1.8   22.5   60.0    0.0    0.0      41142.88   41028.28      35158.69   34938.54        204.59    188.71        -76.29    -81.09       -169.67       -142.36      34609.76   34587.93
  2.0   22.5   60.0    0.0    0.0      23532.50   23482.23      19190.43   19072.48        203.79    192.71        -53.90    -56.38       -107.82        -96.41      18924.45   19083.91
  2.2   22.5   60.0    0.0    0.0      13372.83   13352.75      10253.69   10190.47        157.26    150.67        -38.67    -40.30        -67.79        -61.89      10120.40   10183.43
  2.4   22.5   60.0    0.0    0.0       7485.75    7477.74       5265.03    5229.48        105.99    102.83        -28.03    -29.29        -41.46        -37.36       5192.47    5206.36
  2.6   22.5   60.0    0.0    0.0       4116.04    4112.66       2546.66    2525.63         65.57     64.48        -20.52    -21.39        -24.61        -21.17       2503.25    2505.06
  2.8   22.5   60.0    0.0    0.0       2219.81    2218.62       1116.53    1104.11         38.38     38.25        -15.15    -15.60        -14.19        -11.14       1089.35    1090.10
  3.0   22.5   60.0    0.0    0.0       1171.75    1171.68        398.45     391.31         21.78     21.95        -11.23    -11.33         -7.96         -5.28        381.37     382.18
  3.2   22.5   60.0    0.0    0.0        602.66     603.09         61.02      57.00         12.35     12.52         -8.31     -8.19         -4.34         -2.04         50.46      50.80
  3.4   22.5   60.0    0.0    0.0        299.06     299.64        -80.96     -83.20          7.30      7.33         -6.11     -5.91         -2.29         -0.36        -87.28     -87.54
  3.6   22.5   60.0    0.0    0.0        140.06     140.65       -127.64    -128.87          4.67      4.58         -4.47     -4.26         -1.17          0.43       -131.19    -131.84
  3.8   22.5   60.0    0.0    0.0         58.57      59.11       -131.19    -131.86          3.31      3.13         -3.26     -3.08         -0.57          0.74       -132.97    -133.68
  4.0   22.5   60.0    0.0    0.0         17.97      18.46       -117.63    -117.99          2.57      2.36         -2.37     -2.24         -0.26          0.81       -118.30    -118.88
  4.3   22.5   60.0    0.0    0.0         -6.59      -6.20        -90.06     -90.19          1.97      1.76         -1.49     -1.41         -0.05          0.73        -89.83     -90.09
  4.6   22.5   60.0    0.0    0.0        -13.10     -12.80        -65.79     -65.83          1.60      1.42         -0.94     -0.91          0.01          0.60        -65.18     -65.19
  5.0   22.5   60.0    0.0    0.0        -13.11     -12.90        -42.85     -42.84          1.25      1.10         -0.54     -0.52          0.03          0.43        -42.11     -41.98
  5.5   22.5   60.0    0.0    0.0        -10.33     -10.18        -25.82     -25.80          0.91      0.81         -0.28     -0.28          0.02          0.29        -25.17     -25.02
  6.0   22.5   60.0    0.0    0.0         -7.78      -7.68        -16.36     -16.34          0.67      0.59         -0.16     -0.16          0.02          0.20        -15.84     -15.72
  7.0   22.5   60.0    0.0    0.0         -4.52      -4.46         -7.54      -7.53          0.37      0.32         -0.06     -0.06          0.01          0.10         -7.23      -7.21
  8.0   22.5   60.0    0.0    0.0         -2.78      -2.75         -4.00      -3.99          0.21      0.19         -0.03     -0.02          0.01          0.06         -3.81      -3.84
  9.0   22.5   60.0    0.0    0.0         -1.80      -1.78         -2.33      -2.33          0.13      0.11         -0.01     -0.01          0.00          0.04         -2.22      -2.26
 10.0   22.5   60.0    0.0    0.0         -1.21      -1.20         -1.46      -1.46          0.08      0.07         -0.01     -0.01          0.00          0.02         -1.39      -1.42
 11.0   22.5   60.0    0.0    0.0         -0.85      -0.84         -0.97      -0.97          0.06      0.05          0.00      0.00          0.00          0.02         -0.92      -0.93
  1.4   22.5   60.0   30.0    0.0     119167.99  118698.40     108114.16  107436.11       -619.27   -625.84       -223.94   -253.34       -433.00       -326.97     105561.09   92896.16
  1.6   22.5   60.0   30.0    0.0      67064.85   66827.96      58805.27   58416.39        -70.96    -83.44       -123.75   -132.61       -257.44       -224.33      57546.27   55541.97
  1.8   22.5   60.0   30.0    0.0      38884.26   38773.47      32882.98   32670.62        101.80     89.99        -77.69    -81.48       -164.03       -158.14      32240.18   32058.34
  2.0   22.5   60.0   30.0    0.0      22549.68   22500.04      18239.89   18124.68        123.86    115.88        -52.14    -54.32       -105.81       -107.11      17897.80   17888.04
  2.2   22.5   60.0   30.0    0.0      12908.06   12887.27       9837.40    9774.88         97.03     92.81        -36.31    -37.98        -66.78        -68.60       9646.74    9627.62
  2.4   22.5   60.0   30.0    0.0       7269.08    7260.22       5096.52    5061.19         63.54     61.81        -25.83    -27.24        -40.92        -41.69       4983.53    4965.13
  2.6   22.5   60.0   30.0    0.0       4027.59    4023.58       2499.02    2478.29         37.21     36.82        -18.69    -19.73        -24.38        -24.15       2428.59    2418.49
  2.8   22.5   60.0   30.0    0.0       2197.65    2195.94       1126.13    1113.95         20.00     20.19        -13.70    -14.32        -14.17        -13.33       1081.21    1077.44
  3.0   22.5   60.0   30.0    0.0       1181.97    1181.42        432.03     424.99         10.00     10.35        -10.09    -10.37         -8.05         -6.97        403.27     402.32
  3.2   22.5   60.0   30.0    0.0        626.81     626.79        101.62      97.59          4.74      5.05         -7.44     -7.49         -4.48         -3.37         83.29      83.06
  3.4   22.5   60.0   30.0    0.0        327.50     327.68        -41.36     -43.65          2.24      2.43         -5.46     -5.41         -2.45         -1.44        -52.94     -53.17
  3.6   22.5   60.0   30.0    0.0        168.10     168.36        -92.29     -93.57          1.17      1.26         -3.99     -3.91         -1.33         -0.44        -99.49     -99.81
  3.8   22.5   60.0   30.0    0.0         84.21      84.47       -100.94    -101.65          0.77      0.79         -2.91     -2.83         -0.71          0.03       -105.34    -105.62
  4.0   22.5   60.0   30.0    0.0         40.57      40.81        -92.27     -92.66          0.66      0.63         -2.12     -2.06         -0.38          0.23        -94.90     -95.06
  4.3   22.5   60.0   30.0    0.0         11.53      11.73        -70.82     -70.99          0.64      0.59         -1.33     -1.30         -0.15          0.30        -71.95     -71.92
  4.6   22.5   60.0   30.0    0.0          1.26       1.41        -51.16     -51.23          0.63      0.57         -0.85     -0.84         -0.06          0.27        -51.56     -51.40
  5.0   22.5   60.0   30.0    0.0         -2.53      -2.42        -32.49     -32.50          0.57      0.51         -0.48     -0.48         -0.02          0.20        -32.46     -32.28
  5.5   22.5   60.0   30.0    0.0         -2.95      -2.88        -18.82     -18.82          0.46      0.41         -0.26     -0.26         -0.01          0.13        -18.65     -18.50
  6.0   22.5   60.0   30.0    0.0         -2.48      -2.43        -11.44     -11.43          0.34      0.31         -0.15     -0.14          0.00          0.09        -11.25     -11.14
  7.0   22.5   60.0   30.0    0.0         -1.58      -1.55         -4.88      -4.87          0.19      0.17         -0.06     -0.05          0.00          0.05         -4.75      -4.70
  8.0   22.5   60.0   30.0    0.0         -1.02      -1.00         -2.42      -2.41          0.11      0.10         -0.02     -0.02          0.00          0.03         -2.33      -2.34
  9.0   22.5   60.0   30.0    0.0         -0.68      -0.67         -1.33      -1.33          0.06      0.06         -0.01     -0.01          0.00          0.02         -1.28      -1.31
 10.0   22.5   60.0   30.0    0.0         -0.47      -0.46         -0.80      -0.80          0.04      0.04         -0.01     -0.01          0.00          0.01         -0.77      -0.79
 11.0   22.5   60.0   30.0    0.0         -0.33      -0.33         -0.51      -0.51          0.03      0.02          0.00      0.00          0.00          0.01         -0.49      -0.50
  1.4   22.5   60.0   30.0   45.0     113365.31  112854.05     103444.87  102731.84       -258.32   -259.96       -159.63   -176.38       -412.91       -311.25     101351.39   88789.95
  1.6   22.5   60.0   30.0   45.0      64034.34   63778.01      56348.75   55945.98         42.90     30.58       -108.72   -115.63       -244.14       -218.49      55232.76   53799.76
  1.8   22.5   60.0   30.0   45.0      37285.76   37167.02      31588.24   31371.28        143.12    131.37        -74.54    -77.71       -156.82       -156.50      30998.66   31175.68
  2.0   22.5   60.0   30.0   45.0      21664.54   21611.59      17524.67   17408.03        141.78    134.17        -51.91    -53.75       -101.95       -106.70      17206.64   17379.76
  2.2   22.5   60.0   30.0   45.0      12388.59   12366.05       9417.92    9354.70        106.37    102.60        -36.71    -38.18        -64.59        -68.46       9240.02    9308.60
  2.4   22.5   60.0   30.0   45.0       6947.05    6937.14       4836.03    4800.27         69.15     67.81        -26.31    -27.58        -39.59        -41.60       4730.68    4753.23
  2.6   22.5   60.0   30.0   45.0       3818.31    3813.68       2329.16    2308.17         40.90     40.78        -19.10    -20.04        -23.53        -24.06       2263.68    2272.21
  2.8   22.5   60.0   30.0   45.0       2056.24    2054.14       1010.86     998.51         22.54     22.90        -14.02    -14.56        -13.59        -13.25        969.30     973.62
  3.0   22.5   60.0   30.0   45.0       1083.32    1082.49        351.24     344.07         11.80     12.26        -10.34    -10.55         -7.65         -6.89        324.81     327.00
  3.2   22.5   60.0   30.0   45.0        556.14     555.92         43.49      39.36          6.06      6.42         -7.62     -7.62         -4.20         -3.31         26.81      27.43
  3.4   22.5   60.0   30.0   45.0        275.72     275.77        -84.12     -86.47          3.22      3.44         -5.59     -5.50         -2.25         -1.38        -94.48     -94.92
  3.6   22.5   60.0   30.0   45.0        129.42     129.60       -124.33    -125.65          1.92      2.02         -4.09     -3.97         -1.17         -0.39       -130.61    -131.57
  3.8   22.5   60.0   30.0   45.0         54.83      55.05       -125.35    -126.08          1.36      1.38         -2.98     -2.88         -0.59          0.08       -129.04    -130.11
  4.0   22.5   60.0   30.0   45.0         17.91      18.13       -111.14    -111.54          1.13      1.10         -2.17     -2.10         -0.29          0.27       -113.20    -114.15
  4.3   22.5   60.0   30.0   45.0         -4.20      -4.01        -83.97     -84.13          1.00      0.93         -1.36     -1.32         -0.09          0.33        -84.68     -85.33
  4.6   22.5   60.0   30.0   45.0         -9.95      -9.80        -60.56     -60.63          0.90      0.83         -0.87     -0.85         -0.02          0.30        -60.64     -61.04
  5.0   22.5   60.0   30.0   45.0         -9.92      -9.81        -38.71     -38.73          0.77      0.70         -0.50     -0.49          0.01          0.22        -38.47     -38.67
  5.5   22.5   60.0   30.0   45.0         -7.56      -7.48        -22.73     -22.73          0.59      0.54         -0.26     -0.26          0.01          0.15        -22.41     -22.49
  6.0   22.5   60.0   30.0   45.0         -5.49      -5.44        -14.00     -14.00          0.44      0.40         -0.15     -0.15          0.01          0.10        -13.72     -13.74
  7.0   22.5   60.0   30.0   45.0         -3.01      -2.98         -6.11      -6.10          0.24      0.22         -0.06     -0.05          0.00          0.05         -5.92      -5.92
  8.0   22.5   60.0   30.0   45.0         -1.77      -1.75         -3.07      -3.07          0.14      0.12         -0.02     -0.02          0.00          0.03         -2.96      -2.98
  9.0   22.5   60.0   30.0   45.0         -1.11      -1.10         -1.71      -1.71          0.08      0.07         -0.01     -0.01          0.00          0.02         -1.64      -1.68
 10.0   22.5   60.0   30.0   45.0         -0.73      -0.72         -1.03      -1.03          0.05      0.05         -0.01     -0.01          0.00          0.01         -0.99      -1.01
 11.0   22.5   60.0   30.0   45.0         -0.50      -0.50         -0.66      -0.66          0.03      0.03          0.00      0.00          0.00          0.01         -0.63      -0.65
  1.4   22.5   60.0   30.0   90.0     110758.41  110233.94     101609.09  100877.90         -4.92     -6.98       -121.85   -133.60       -390.61       -274.26      99849.13   88322.23
  1.6   22.5   60.0   30.0   90.0      62829.01   62567.58      55560.00   55151.43        149.63    135.32        -96.45   -102.33       -233.94       -203.46      54579.73   53535.18
  1.8   22.5   60.0   30.0   90.0      36717.03   36597.34      31240.17   31022.11        189.82    176.46        -70.67    -73.52       -152.51       -150.10      30708.31   31009.18
  2.0   22.5   60.0   30.0   90.0      21364.53   21311.44      17344.89   17227.93        163.24    154.52        -50.69    -52.35        -99.96       -103.48      17052.59   17262.88
  2.2   22.5   60.0   30.0   90.0      12209.05   12186.34       9307.31    9243.72        116.84    112.39        -36.34    -37.71        -63.50        -66.56       9141.60    9221.30
  2.4   22.5   60.0   30.0   90.0       6828.47    6818.46       4759.24    4723.19         74.66     72.93        -26.23    -27.44        -38.90        -40.35       4660.35    4686.30
  2.6   22.5   60.0   30.0   90.0       3734.97    3730.30       2272.46    2251.30         44.05     43.70        -19.13    -20.02        -23.05        -23.20       2210.80    2220.45
  2.8   22.5   60.0   30.0   90.0       1995.51    1993.39        967.87     955.40         24.49     24.71        -14.08    -14.59        -13.25        -12.62        928.73     933.43
  3.0   22.5   60.0   30.0   90.0       1038.08    1037.24        318.25     310.98         13.09     13.44        -10.40    -10.59         -7.40         -6.43        293.44     295.71
  3.2   22.5   60.0   30.0   90.0        521.92     521.68         17.99      13.78          6.95      7.24         -7.67     -7.66         -4.01         -2.95          2.45       2.97
  3.4   22.5   60.0   30.0   90.0        249.50     249.55       -103.96    -106.38          3.87      4.04         -5.63     -5.53         -2.10         -1.10       -113.49    -114.14
  3.6   22.5   60.0   30.0   90.0        109.11     109.29       -139.89    -141.26          2.42      2.47         -4.12     -4.00         -1.06         -0.18       -145.54    -146.78
  3.8   22.5   60.0   30.0   90.0         38.91      39.14       -137.66    -138.42          1.76      1.74         -3.00     -2.90         -0.50          0.25       -140.85    -142.22
  4.0   22.5   60.0   30.0   90.0          5.31       5.54       -120.96    -121.39          1.46      1.39         -2.19     -2.11         -0.22          0.41       -122.63    -123.88
  4.3   22.5   60.0   30.0   90.0        -13.26     -13.06        -91.10     -91.28          1.24      1.15         -1.37     -1.33         -0.04          0.43        -91.52     -92.43
  4.6   22.5   60.0   30.0   90.0        -16.61     -16.45        -65.86     -65.93          1.10      1.00         -0.88     -0.86          0.02          0.37        -65.71     -66.32
  5.0   22.5   60.0   30.0   90.0        -14.50     -14.38        -42.39     -42.41          0.91      0.83         -0.50     -0.49          0.03          0.27        -41.97     -42.32
  5.5   22.5   60.0   30.0   90.0        -10.55     -10.46        -25.16     -25.16          0.69      0.63         -0.27     -0.26          0.02          0.18        -24.72     -24.89
  6.0   22.5   60.0   30.0   90.0         -7.53      -7.47        -15.68     -15.67          0.52      0.46         -0.15     -0.15          0.02          0.12        -15.31     -15.38
  7.0   22.5   60.0   30.0   90.0         -4.06      -4.02         -6.98      -6.97          0.28      0.26         -0.06     -0.05          0.01          0.06         -6.75      -6.76
  8.0   22.5   60.0   30.0   90.0         -2.37      -2.34         -3.57      -3.57          0.16      0.15         -0.03     -0.02          0.00          0.04         -3.43      -3.46
  9.0   22.5   60.0   30.0   90.0         -1.47      -1.46         -2.02      -2.02          0.10      0.09         -0.01     -0.01          0.00          0.02         -1.93      -1.97
 10.0   22.5   60.0   30.0   90.0         -0.97      -0.96         -1.23      -1.23          0.06      0.06         -0.01     -0.01          0.00          0.01         -1.17      -1.20
 11.0   22.5   60.0   30.0   90.0         -0.66      -0.65         -0.79      -0.79          0.04      0.04          0.00      0.00          0.00          0.01         -0.76      -0.77
  1.4   22.5   60.0   30.0  135.0     112054.94  111544.58     102962.05  102231.85        113.04    108.51       -110.53   -120.86       -378.28       -236.75     101366.16   91545.16
  1.6   22.5   60.0   30.0  135.0      63780.09   63528.03      56555.70   56150.56        212.30    195.88        -91.87    -97.40       -231.73       -188.00      55654.37   54760.20
  1.8   22.5   60.0   30.0  135.0      37315.43   37201.16      31858.71   31642.90        220.94    205.97        -68.46    -71.28       -152.96       -142.74      31363.24   31572.06
  2.0   22.5   60.0   30.0  135.0      21716.23   21666.01      17703.65   17587.63        177.73    167.68        -49.46    -51.17       -100.60        -99.38      17427.06   17554.00
  2.2   22.5   60.0   30.0  135.0      12411.39   12390.21       9511.86    9448.58        123.32    117.82        -35.62    -37.04        -63.90        -64.05       9352.63    9383.49
  2.4   22.5   60.0   30.0  135.0       6944.99    6935.87       4876.56    4840.64         77.46     75.00        -25.79    -27.04        -39.11        -38.71       4780.35    4781.38
  2.6   22.5   60.0   30.0  135.0       3802.94    3798.82       2340.98    2319.87         45.21     44.39        -18.86    -19.78        -23.14        -22.08       2280.46    2278.37
  2.8   22.5   60.0   30.0  135.0       2035.96    2034.19       1008.90     996.44         24.95     24.87        -13.90    -14.44        -13.28        -11.84        970.26     969.86
  3.0   22.5   60.0   30.0  135.0       1062.72    1062.11        343.52     336.24         13.26     13.43        -10.28    -10.50         -7.39         -5.85        318.96     319.26
  3.2   22.5   60.0   30.0  135.0        537.31     537.23         34.01      29.79          7.02      7.18         -7.59     -7.60         -3.99         -2.52         18.62      18.56
  3.4   22.5   60.0   30.0  135.0        259.34     259.50        -93.54     -95.96          3.91      3.98         -5.58     -5.50         -2.08         -0.78       -102.95    -103.59
  3.6   22.5   60.0   30.0  135.0        115.53     115.80       -132.94    -134.31          2.45      2.43         -4.08     -3.97         -1.04          0.08       -138.50    -139.51
  3.8   22.5   60.0   30.0  135.0         43.17      43.46       -132.93    -133.70          1.80      1.70         -2.98     -2.88         -0.48          0.45       -136.05    -137.13
  4.0   22.5   60.0   30.0  135.0          8.15       8.43       -117.71    -118.14          1.50      1.37         -2.17     -2.10         -0.20          0.57       -119.31    -120.27
  4.3   22.5   60.0   30.0  135.0        -11.70     -11.46        -89.21     -89.40          1.28      1.14         -1.36     -1.33         -0.02          0.55        -89.57     -90.24
  4.6   22.5   60.0   30.0  135.0        -15.78     -15.59        -64.76     -64.84          1.13      1.00         -0.87     -0.85          0.03          0.46        -64.56     -64.98
  5.0   22.5   60.0   30.0  135.0        -14.19     -14.05        -41.88     -41.90          0.94      0.83         -0.50     -0.49          0.04          0.33        -41.43     -41.63
  5.5   22.5   60.0   30.0  135.0        -10.54     -10.44        -25.01     -25.01          0.72      0.64         -0.26     -0.26          0.03          0.22        -24.54     -24.62
  6.0   22.5   60.0   30.0  135.0         -7.65      -7.57        -15.69     -15.68          0.53      0.47         -0.15     -0.15          0.02          0.15        -15.29     -15.30
  7.0   22.5   60.0   30.0  135.0         -4.22      -4.18         -7.08      -7.07          0.30      0.26         -0.06     -0.05          0.01          0.08         -6.83      -6.82
  8.0   22.5   60.0   30.0  135.0         -2.51      -2.48         -3.68      -3.67          0.17      0.15         -0.03     -0.02          0.01          0.04         -3.52      -3.55
  9.0   22.5   60.0   30.0  135.0         -1.58      -1.57         -2.11      -2.10          0.11      0.09         -0.01     -0.01          0.00          0.03         -2.01      -2.04
 10.0   22.5   60.0   30.0  135.0         -1.05      -1.04         -1.30      -1.30          0.07      0.06         -0.01     -0.01          0.00          0.02         -1.24      -1.26
 11.0   22.5   60.0   30.0  135.0         -0.72      -0.72         -0.85      -0.85          0.05      0.04          0.00      0.00          0.00          0.01         -0.80      -0.82
  1.4   22.5   60.0   30.0  180.0     114397.91  113902.32     104864.04  104141.51         95.47     91.17       -119.21   -129.54       -387.61       -238.72     103231.24   94071.84
  1.6   22.5   60.0   30.0  180.0      64941.84   64697.40      57486.51   57084.99        207.53    191.09        -94.82   -100.41       -236.88       -186.78      56572.86   55787.85
  1.8   22.5   60.0   30.0  180.0      37916.02   37805.47      32337.86   32123.75        219.95    204.91        -69.24    -72.19       -155.46       -140.97      31839.16   32071.19
  2.0   22.5   60.0   30.0  180.0      22048.96   22000.72      17970.08   17855.01        177.12    166.95        -49.56    -51.42       -101.84        -97.97      17692.39   17827.57
  2.2   22.5   60.0   30.0  180.0      12608.52   12588.63       9671.22    9608.64        122.44    116.78        -35.52    -37.06        -64.57        -63.06       9511.15    9546.74
  2.4   22.5   60.0   30.0  180.0       7068.65    7060.36       4977.78    4942.33         76.43     73.79        -25.64    -26.97        -39.49        -38.03       4880.64    4884.93
  2.6   22.5   60.0   30.0  180.0       3884.13    3880.55       2408.31    2387.52         44.22     43.24        -18.71    -19.70        -23.37        -21.60       2346.89    2347.07
  2.8   22.5   60.0   30.0  180.0       2091.19    2089.79       1055.28    1043.04         24.11     23.90        -13.77    -14.36        -13.43        -11.49       1015.89    1017.03
  3.0   22.5   60.0   30.0  180.0       1101.37    1101.02        376.34     369.22         12.61     12.66        -10.18    -10.44         -7.49         -5.59        351.19     352.55
  3.2   22.5   60.0   30.0  180.0        564.97     565.09         57.71      53.62          6.54      6.61         -7.51     -7.55         -4.06         -2.33         41.89      42.58
  3.4   22.5   60.0   30.0  180.0        279.51     279.82        -76.12     -78.45          3.56      3.56         -5.52     -5.46         -2.13         -0.63        -85.84     -85.93
  3.6   22.5   60.0   30.0  180.0        130.48     130.85       -119.96    -121.26          2.19      2.11         -4.04     -3.94         -1.07          0.19       -125.75    -126.30
  3.8   22.5   60.0   30.0  180.0         54.39      54.77       -123.15    -123.86          1.60      1.47         -2.95     -2.86         -0.51          0.54       -126.42    -127.12
  4.0   22.5   60.0   30.0  180.0         16.69      17.03       -110.25    -110.63          1.35      1.19         -2.15     -2.08         -0.22          0.64       -111.96    -112.58
  4.3   22.5   60.0   30.0  180.0         -5.92      -5.65        -84.15     -84.30          1.18      1.02         -1.35     -1.32         -0.04          0.60        -84.59     -84.97
  4.6   22.5   60.0   30.0  180.0        -11.79     -11.57        -61.25     -61.31          1.06      0.92         -0.86     -0.85          0.02          0.49        -61.11     -61.28
  5.0   22.5   60.0   30.0  180.0        -11.67     -11.51        -39.66     -39.67          0.89      0.78         -0.49     -0.49          0.03          0.36        -39.25     -39.27
  5.5   22.5   60.0   30.0  180.0         -9.07      -8.95        -23.70     -23.69          0.68      0.60         -0.26     -0.26          0.03          0.24        -23.26     -23.21
  6.0   22.5   60.0   30.0  180.0         -6.75      -6.67        -14.88     -14.87          0.51      0.45         -0.15     -0.15          0.02          0.16        -14.51     -14.44
  7.0   22.5   60.0   30.0  180.0         -3.85      -3.81         -6.75      -6.74          0.29      0.25         -0.06     -0.05          0.01          0.08         -6.51      -6.47
  8.0   22.5   60.0   30.0  180.0         -2.34      -2.32         -3.53      -3.52          0.17      0.15         -0.03     -0.02          0.01          0.05         -3.38      -3.39
  9.0   22.5   60.0   30.0  180.0         -1.51      -1.49         -2.03      -2.03          0.10      0.09         -0.01     -0.01          0.00          0.03         -1.94      -1.97
 10.0   22.5   60.0   30.0  180.0         -1.01      -1.00         -1.26      -1.26          0.07      0.06         -0.01     -0.01          0.00          0.02         -1.20      -1.23
 11.0   22.5   60.0   30.0  180.0         -0.70      -0.70         -0.83      -0.83          0.05      0.04          0.00      0.00          0.00          0.01         -0.79      -0.80
  1.4   22.5   60.0   30.0  225.0     116521.87  116028.06     106317.25  105601.58        -98.95    -99.75       -147.30   -160.43       -410.16       -274.25     104418.10   94422.19
  1.6   22.5   60.0   30.0  225.0      65823.68   65581.06      57988.93   57589.69        120.44    106.41       -104.38   -110.72       -245.53       -199.24      56963.40   56124.64
  1.8   22.5   60.0   30.0  225.0      38313.58   38203.68      32534.65   32321.32        181.31    167.80        -72.54    -75.82       -158.65       -145.51      31989.37   32292.00
  2.0   22.5   60.0   30.0  225.0      22262.77   22214.93      18075.95   17961.49        159.44    150.28        -50.76    -52.83       -103.20        -99.97      17778.33   17974.01
  2.2   22.5   60.0   30.0  225.0      12743.92   12724.51       9745.70    9683.83        113.68    108.64        -35.95    -37.63        -65.30        -64.12       9576.49    9648.68
  2.4   22.5   60.0   30.0  225.0       7163.61    7155.71       5036.44    5001.55         71.65     69.31        -25.76    -27.19        -39.96        -38.67       4934.41    4958.58
  2.6   22.5   60.0   30.0  225.0       3954.12    3950.81       2455.54    2435.12         41.36     40.49        -18.70    -19.76        -23.71        -22.01       2391.12    2401.56
  2.8   22.5   60.0   30.0  225.0       2143.89    2142.69       1093.06    1081.09         22.27     22.09        -13.72    -14.36        -13.67        -11.77       1051.69    1057.96
  3.0   22.5   60.0   30.0  225.0       1141.43    1141.25        406.25     399.35         11.38     11.42        -10.11    -10.40         -7.68         -5.79        379.76     383.63
  3.2   22.5   60.0   30.0  225.0        595.62     595.87         81.23      77.30          5.68      5.73         -7.45     -7.52         -4.21         -2.48         64.46      66.42
  3.4   22.5   60.0   30.0  225.0        303.10     303.51        -57.69     -59.89          2.94      2.93         -5.47     -5.42         -2.24         -0.74        -68.09     -67.48
  3.6   22.5   60.0   30.0  225.0        148.74     149.19       -105.51    -106.71          1.73      1.65         -4.00     -3.92         -1.16          0.11       -111.78    -111.91
  3.8   22.5   60.0   30.0  225.0         68.64      69.07       -111.77    -112.41          1.24      1.12         -2.92     -2.84         -0.58          0.47       -115.42    -115.79
  4.0   22.5   60.0   30.0  225.0         27.90      28.28       -101.24    -101.58          1.06      0.92         -2.13     -2.07         -0.28          0.59       -103.25    -103.59
  4.3   22.5   60.0   30.0  225.0          2.03       2.33        -77.72     -77.84          0.97      0.83         -1.34     -1.31         -0.07          0.56        -78.37     -78.51
  4.6   22.5   60.0   30.0  225.0         -6.03      -5.80        -56.57     -56.61          0.90      0.77         -0.86     -0.84         -0.01          0.46        -56.59     -56.55
  5.0   22.5   60.0   30.0  225.0         -7.82      -7.65        -36.50     -36.50          0.78      0.67         -0.49     -0.49          0.02          0.34        -36.21     -36.07
  5.5   22.5   60.0   30.0  225.0         -6.62      -6.51        -21.68     -21.67          0.61      0.53         -0.26     -0.26          0.02          0.22        -21.32     -21.17
  6.0   22.5   60.0   30.0  225.0         -5.13      -5.05        -13.54     -13.52          0.46      0.40         -0.15     -0.15          0.01          0.15        -13.22     -13.08
  7.0   22.5   60.0   30.0  225.0         -3.06      -3.02         -6.09      -6.08          0.26      0.23         -0.06     -0.05          0.01          0.08         -5.88      -5.81
  8.0   22.5   60.0   30.0  225.0         -1.92      -1.89         -3.16      -3.16          0.15      0.13         -0.02     -0.02          0.00          0.04         -3.03      -3.03
  9.0   22.5   60.0   30.0  225.0         -1.25      -1.24         -1.82      -1.82          0.09      0.08         -0.01     -0.01          0.00          0.03         -1.74      -1.76
 10.0   22.5   60.0   30.0  225.0         -0.86      -0.84         -1.13      -1.13          0.06      0.05         -0.01     -0.01          0.00          0.02         -1.07      -1.10
 11.0   22.5   60.0   30.0  225.0         -0.60      -0.59         -0.74      -0.74          0.04      0.04          0.00      0.00          0.00          0.01         -0.70      -0.72
  1.4   22.5   60.0   30.0  270.0     119725.79  119244.25     108704.57  108008.07       -465.52   -465.91       -201.24   -224.02       -430.26       -304.68     106347.80   95177.65
  1.6   22.5   60.0   30.0  270.0      67439.65   67204.14      59159.67   58768.07        -15.12    -27.46       -118.51   -126.60       -255.90       -212.40      57969.53   56589.59
  1.8   22.5   60.0   30.0  270.0      39134.77   39027.03      33117.80   32906.44        126.32    113.91        -76.25    -80.10       -163.56       -151.38      32505.91   32579.44
  2.0   22.5   60.0   30.0  270.0      22712.71   22665.47      18393.93   18279.97        135.07    126.50        -51.65    -53.98       -105.67       -102.97      18066.61   18165.93
  2.2   22.5   60.0   30.0  270.0      13012.67   12993.57       9937.44    9875.90        101.81     97.11        -36.05    -37.88        -66.70        -65.91       9753.78    9784.36
  2.4   22.5   60.0   30.0  270.0       7336.28    7328.57       5161.81    5127.15         65.30     63.17        -25.65    -27.17        -40.85        -39.85       5051.98    5057.66
  2.6   22.5   60.0   30.0  270.0       4071.20    4067.97       2542.19    2521.92         37.69     36.93        -18.55    -19.67        -24.31        -22.84       2473.12    2475.23
  2.8   22.5   60.0   30.0  270.0       2226.35    2225.19       1155.15    1143.29         20.00     19.88        -13.58    -14.26        -14.10        -12.37       1110.82    1113.39
  3.0   22.5   60.0   30.0  270.0       1201.12    1200.97        451.85     445.03          9.88      9.97        -10.00    -10.32         -8.00         -6.25        423.36     425.74
  3.2   22.5   60.0   30.0  270.0        639.75     640.02        115.33     111.46          4.63      4.73         -7.37     -7.45         -4.44         -2.82         97.17      98.69
  3.4   22.5   60.0   30.0  270.0        336.30     336.72        -31.80     -33.96          2.16      2.20         -5.41     -5.38         -2.42         -1.01        -43.22     -42.53
  3.6   22.5   60.0   30.0  270.0        174.11     174.56        -85.59     -86.76          1.13      1.10         -3.96     -3.88         -1.29         -0.10        -92.63     -92.44
  3.8   22.5   60.0   30.0  270.0         88.30      88.72        -96.24     -96.87          0.77      0.69         -2.89     -2.82         -0.68          0.30       -100.49    -100.46
  4.0   22.5   60.0   30.0  270.0         43.33      43.69        -88.99     -89.32          0.68      0.58         -2.11     -2.05         -0.36          0.45        -91.48     -91.40
  4.3   22.5   60.0   30.0  270.0         13.00      13.28        -68.94     -69.06          0.68      0.57         -1.32     -1.30         -0.13          0.46        -69.95     -69.72
  4.6   22.5   60.0   30.0  270.0          1.97       2.19        -50.13     -50.17          0.67      0.57         -0.85     -0.83         -0.05          0.39        -50.42     -50.09
  5.0   22.5   60.0   30.0  270.0         -2.38      -2.23        -32.09     -32.09          0.61      0.52         -0.48     -0.48         -0.01          0.28        -31.99     -31.65
  5.5   22.5   60.0   30.0  270.0         -3.11      -3.01        -18.80     -18.79          0.49      0.42         -0.26     -0.26          0.00          0.19        -18.58     -18.31
  6.0   22.5   60.0   30.0  270.0         -2.75      -2.68        -11.57     -11.56          0.38      0.32         -0.15     -0.14          0.00          0.13        -11.35     -11.15
  7.0   22.5   60.0   30.0  270.0         -1.86      -1.82         -5.08      -5.07          0.21      0.18         -0.06     -0.05          0.00          0.06         -4.92      -4.84
  8.0   22.5   60.0   30.0  270.0         -1.24      -1.22         -2.59      -2.59          0.12      0.11         -0.02     -0.02          0.00          0.04         -2.49      -2.49
  9.0   22.5   60.0   30.0  270.0         -0.85      -0.84         -1.47      -1.47          0.08      0.07         -0.01     -0.01          0.00          0.02         -1.41      -1.43
 10.0   22.5   60.0   30.0  270.0         -0.60      -0.59         -0.91      -0.90          0.05      0.04         -0.01     -0.01          0.00          0.01         -0.86      -0.89
 11.0   22.5   60.0   30.0  270.0         -0.43      -0.42         -0.59      -0.59          0.03      0.03          0.00      0.00          0.00          0.01         -0.56      -0.58
  1.4   22.5   60.0   30.0  315.0     122197.80  121744.96     110646.12  109979.49       -770.87   -778.51       -253.78   -289.91       -440.24       -322.13     107903.63   95711.26
  1.6   22.5   60.0   30.0  315.0      68660.31   68433.86      60140.88   59758.05       -106.15   -118.98       -128.70   -138.49       -262.94       -221.22      58838.84   56771.08
  1.8   22.5   60.0   30.0  315.0      39743.97   39638.47      33604.04   33394.51         92.31     80.00        -78.29    -82.46       -167.20       -155.81      32949.14   32678.75
  2.0   22.5   60.0   30.0  315.0      23034.33   22987.34      18646.54   18532.64        120.23    111.67        -51.89    -54.30       -107.56       -105.48      18299.49   18236.78
  2.2   22.5   60.0   30.0  315.0      13195.05   13175.77      10078.53   10016.74         94.72     89.97        -35.93    -37.77        -67.77        -67.50       9884.82    9839.30
  2.4   22.5   60.0   30.0  315.0       7447.08    7439.15       5246.55    5211.66         61.69     59.55        -25.50    -27.02        -41.51        -40.94       5131.25    5100.86
  2.6   22.5   60.0   30.0  315.0       4142.63    4139.19       2596.42    2575.95         35.73     35.02        -18.42    -19.54        -24.75        -23.63       2524.19    2509.11
  2.8   22.5   60.0   30.0  315.0       2274.66    2273.34       1191.68    1179.68         18.86     18.80        -13.49    -14.17        -14.41        -12.96       1145.40    1139.87
  3.0   22.5   60.0   30.0  315.0       1235.08    1234.81        477.49     470.57          9.14      9.32         -9.94    -10.26         -8.21         -6.69        447.74     446.42
  3.2   22.5   60.0   30.0  315.0        664.40     664.57        133.95     130.01          4.11      4.29         -7.32     -7.42         -4.59         -3.17        114.90     114.89
  3.4   22.5   60.0   30.0  315.0        354.66     355.00        -17.89     -20.11          1.76      1.88         -5.38     -5.35         -2.53         -1.28        -29.97     -29.79
  3.6   22.5   60.0   30.0  315.0        188.11     188.48        -74.95     -76.17          0.81      0.85         -3.93     -3.87         -1.38         -0.32        -82.51     -82.34
  3.8   22.5   60.0   30.0  315.0         99.18      99.52        -87.93     -88.60          0.50      0.48         -2.87     -2.80         -0.75          0.13        -92.60     -92.39
  4.0   22.5   60.0   30.0  315.0         51.93      52.23        -82.38     -82.74          0.45      0.40         -2.09     -2.04         -0.41          0.31        -85.21     -84.91
  4.3   22.5   60.0   30.0  315.0         19.21      19.45        -64.12     -64.26          0.50      0.42         -1.32     -1.29         -0.17          0.36        -65.38     -64.95
  4.6   22.5   60.0   30.0  315.0          6.58       6.77        -46.51     -46.56          0.53      0.45         -0.84     -0.83         -0.07          0.31        -47.00     -46.52
  5.0   22.5   60.0   30.0  315.0          0.84       0.97        -29.53     -29.54          0.50      0.43         -0.48     -0.48         -0.03          0.23        -29.57     -29.15
  5.5   22.5   60.0   30.0  315.0         -0.95      -0.87        -17.06     -17.06          0.41      0.36         -0.25     -0.25         -0.01          0.15        -16.94     -16.63
  6.0   22.5   60.0   30.0  315.0         -1.25      -1.19        -10.35     -10.34          0.31      0.27         -0.14     -0.14         -0.01          0.10        -10.19      -9.98
  7.0   22.5   60.0   30.0  315.0         -1.06      -1.03         -4.41      -4.41          0.18      0.15         -0.05     -0.05          0.00          0.05         -4.30      -4.21
  8.0   22.5   60.0   30.0  315.0         -0.78      -0.76         -2.20      -2.19          0.10      0.09         -0.02     -0.02          0.00          0.03         -2.12      -2.12
  9.0   22.5   60.0   30.0  315.0         -0.56      -0.55         -1.22      -1.22          0.06      0.05         -0.01     -0.01          0.00          0.02         -1.18      -1.20
 10.0   22.5   60.0   30.0  315.0         -0.41      -0.40         -0.74      -0.74          0.04      0.03         -0.01     -0.01          0.00          0.01         -0.71      -0.73
 11.0   22.5   60.0   30.0  315.0         -0.30      -0.29         -0.48      -0.48          0.03      0.02          0.00      0.00          0.00          0.01         -0.46      -0.47
  1.4   22.5   60.0   60.0    0.0      94745.65   94256.10      84788.35   84129.62       -509.83   -484.88       -227.13   -247.09       -334.78       -312.96      82582.22   78129.12
  1.6   22.5   60.0   60.0    0.0      58065.35   57836.20      50431.03   50069.52       -111.66   -111.84       -110.40   -116.01       -226.55       -248.06      49225.70   48052.44
  1.8   22.5   60.0   60.0    0.0      34961.66   34857.07      29387.95   29192.20         -8.37    -12.46        -66.74    -69.50       -153.57       -179.36      28677.51   28203.96
  2.0   22.5   60.0   60.0    0.0      20560.35   20513.19      16568.08   16460.69          7.33      4.25        -43.74    -45.86       -100.56       -119.96      16132.21   15897.69
  2.2   22.5   60.0   60.0    0.0      11830.66   11809.06       9001.93    8941.52          1.68      0.27        -29.92    -31.83        -63.40        -75.84       8728.18    8614.47
  2.4   22.5   60.0   60.0    0.0       6685.11    6674.47       4695.40    4660.19         -5.24     -5.48        -21.06    -22.71        -38.70        -46.03       4520.63    4469.75
  2.6   22.5   60.0   60.0    0.0       3722.76    3717.22       2329.84    2308.93         -9.05     -8.69        -15.13    -16.40        -23.01        -27.08       2217.36    2196.38
  2.8   22.5   60.0   60.0    0.0       2050.06    2047.15       1077.26    1064.88         -9.96     -9.40        -11.02    -11.90        -13.39        -15.54       1004.76     996.55
  3.0   22.5   60.0   60.0    0.0       1120.55    1119.01        441.22     433.94         -9.12     -8.57         -8.06     -8.62         -7.66         -8.74        394.50     391.21
  3.2   22.5   60.0   60.0    0.0        610.63     609.78        135.20     130.94         -7.53     -7.07         -5.90     -6.24         -4.33         -4.84        105.07     103.60
  3.4   22.5   60.0   60.0    0.0        333.60     333.12         -0.61      -3.08         -5.84     -5.48         -4.31     -4.52         -2.43         -2.66        -20.08     -20.78
  3.6   22.5   60.0   60.0    0.0        184.09     183.81        -52.41     -53.83         -4.34     -4.07         -3.14     -3.27         -1.37         -1.46        -65.05     -65.31
  3.8   22.5   60.0   60.0    0.0        103.63     103.46        -65.17     -65.98         -3.14     -2.94         -2.29     -2.38         -0.78         -0.82        -73.45     -73.43
  4.0   22.5   60.0   60.0    0.0         60.23      60.12        -61.48     -61.95         -2.24     -2.09         -1.67     -1.74         -0.45         -0.47        -66.98     -66.77
  4.3   22.5   60.0   60.0    0.0         29.15      29.08        -47.01     -47.21         -1.34     -1.23         -1.06     -1.10         -0.21         -0.23        -50.08     -49.77
  4.6   22.5   60.0   60.0    0.0         16.13      16.08        -32.88     -32.98         -0.80     -0.73         -0.68     -0.71         -0.11         -0.14        -34.69     -34.41
  5.0   22.5   60.0   60.0    0.0          8.99       8.96        -19.47     -19.51         -0.42     -0.38         -0.39     -0.41         -0.06         -0.09        -20.43     -20.24
  5.5   22.5   60.0   60.0    0.0          5.42       5.39         -9.99     -10.01         -0.21     -0.19         -0.21     -0.22         -0.03         -0.06        -10.48     -10.36
  6.0   22.5   60.0   60.0    0.0          3.69       3.66         -5.21      -5.22         -0.12     -0.10         -0.12     -0.12         -0.02         -0.05         -5.49      -5.36
  7.0   22.5   60.0   60.0    0.0          1.96       1.95         -1.47      -1.48         -0.06     -0.05         -0.04     -0.05         -0.01         -0.03         -1.59      -1.49
  8.0   22.5   60.0   60.0    0.0          1.15       1.14         -0.39      -0.39         -0.04     -0.03         -0.02     -0.02         -0.01         -0.02         -0.45      -0.41
  9.0   22.5   60.0   60.0    0.0          0.72       0.71         -0.05      -0.05         -0.02     -0.02         -0.01     -0.01          0.00         -0.01         -0.08      -0.09
 10.0   22.5   60.0   60.0    0.0          0.47       0.47          0.06       0.06         -0.02     -0.01          0.00     -0.01          0.00         -0.01          0.03       0.02
 11.0   22.5   60.0   60.0    0.0          0.32       0.32          0.08       0.08         -0.01     -0.01          0.00      0.00          0.00          0.00          0.07       0.05
  1.4   22.5   60.0   60.0   45.0      85879.67   85340.44      76879.94   76173.84        -70.10    -48.06       -144.55   -151.69       -298.92       -289.40      75223.77   73950.06
  1.6   22.5   60.0   60.0   45.0      53555.70   53301.66      46422.23   46042.68         14.91     16.70       -100.30   -103.24       -206.45       -241.42      45376.63   46000.67
  1.8   22.5   60.0   60.0   45.0      32623.09   32507.89      27325.69   27124.25         35.98     33.56        -67.76    -69.48       -143.16       -178.41      26673.79   27076.00
  2.0   22.5   60.0   60.0   45.0      19279.46   19227.13      15451.80   15342.43         27.25     25.56        -45.95    -47.51        -95.02       -120.26      15043.47   15221.43
  2.2   22.5   60.0   60.0   45.0      11086.30   11061.75       8360.78    8299.37         12.54     12.29        -31.74    -33.28        -60.27        -76.21       8102.40    8182.35
  2.4   22.5   60.0   60.0   45.0       6228.13    6215.82       4305.59    4269.85          1.36      2.02        -22.37    -23.75        -36.83        -46.27       4140.33    4180.49
  2.6   22.5   60.0   60.0   45.0       3428.42    3421.94       2080.53    2059.35         -4.75     -3.76        -16.04    -17.12        -21.83        -27.20       1974.29    1995.91
  2.8   22.5   60.0   60.0   45.0       1852.60    1849.11        910.77     898.22         -7.01     -6.04        -11.64    -12.38        -12.62        -15.59        842.48     853.82
  3.0   22.5   60.0   60.0   45.0        983.47     981.53        325.94     318.52         -7.01     -6.21         -8.49     -8.95         -7.13         -8.75        282.11     287.35
  3.2   22.5   60.0   60.0   45.0        512.68     511.56         52.92      48.55         -5.97     -5.37         -6.19     -6.46         -3.96         -4.84         24.83      26.63
  3.4   22.5   60.0   60.0   45.0        261.90     261.23        -60.84     -63.40         -4.65     -4.21         -4.51     -4.66         -2.16         -2.64        -78.81     -78.73
  3.6   22.5   60.0   60.0   45.0        130.49     130.10        -97.46     -98.93         -3.41     -3.09         -3.29     -3.37         -1.17         -1.44       -108.95    -109.56
  3.8   22.5   60.0   60.0   45.0         62.84      62.60        -99.49    -100.33         -2.40     -2.17         -2.39     -2.45         -0.63         -0.79       -106.86    -107.64
  4.0   22.5   60.0   60.0   45.0         28.70      28.55        -88.04     -88.53         -1.64     -1.46         -1.75     -1.79         -0.34         -0.45        -92.81     -93.53
  4.3   22.5   60.0   60.0   45.0          7.19       7.10        -65.56     -65.78         -0.88     -0.76         -1.10     -1.13         -0.14         -0.21        -68.09     -68.64
  4.6   22.5   60.0   60.0   45.0          0.42       0.37        -46.20     -46.29         -0.44     -0.37         -0.71     -0.73         -0.06         -0.12        -47.58     -48.00
  5.0   22.5   60.0   60.0   45.0         -1.41      -1.45        -28.32     -28.36         -0.16     -0.12         -0.41     -0.42         -0.03         -0.08        -28.98     -29.28
  5.5   22.5   60.0   60.0   45.0         -1.09      -1.12        -15.57     -15.58         -0.03      0.00         -0.22     -0.23         -0.01         -0.05        -15.85     -16.02
  6.0   22.5   60.0   60.0   45.0         -0.57      -0.59         -8.87      -8.88          0.01      0.03         -0.12     -0.13         -0.01         -0.04         -9.01      -9.06
  7.0   22.5   60.0   60.0   45.0         -0.06      -0.06         -3.23      -3.23          0.01      0.02         -0.05     -0.05          0.00         -0.02         -3.27      -3.22
  8.0   22.5   60.0   60.0   45.0          0.09       0.08         -1.32      -1.32          0.00      0.01         -0.02     -0.02          0.00         -0.01         -1.33      -1.32
  9.0   22.5   60.0   60.0   45.0          0.12       0.11         -0.58      -0.58          0.00      0.00         -0.01     -0.01          0.00         -0.01         -0.59      -0.60
 10.0   22.5   60.0   60.0   45.0          0.11       0.10         -0.27      -0.27          0.00      0.00         -0.01     -0.01          0.00         -0.01         -0.27      -0.29
 11.0   22.5   60.0   60.0   45.0          0.09       0.09         -0.12      -0.12          0.00      0.00          0.00      0.00          0.00          0.00         -0.13      -0.15
  1.4   22.5   60.0   60.0   90.0      82834.85   82276.50      74655.38   73922.64        164.79    179.86       -106.20   -110.49       -262.90       -230.99      73324.35   73676.40
  1.6   22.5   60.0   60.0   90.0      52539.69   52280.72      45800.28   45415.03        110.02    108.27        -89.41    -91.58       -194.57       -222.82      44879.66   45884.53
  1.8   22.5   60.0   60.0   90.0      32262.99   32147.56      27155.25   26953.52         75.17     70.57        -64.35    -65.83       -139.22       -171.56      26552.96   27008.25
  2.0   22.5   60.0   60.0   90.0      19121.46   19069.43      15391.62   15282.35         44.36     41.32        -44.70    -46.17        -93.48       -117.04      15004.09   15170.47
  2.2   22.5   60.0   60.0   90.0      10995.54   10971.14       8324.55    8263.05         20.64     19.57        -31.22    -32.75        -59.50        -74.37       8075.69    8139.90
  2.4   22.5   60.0   60.0   90.0       6164.77    6152.59       4274.89    4239.07          5.57      5.75        -22.15    -23.54        -36.35        -45.08       4114.60    4144.57
  2.6   22.5   60.0   60.0   90.0       3380.08    3373.72       2052.98    2031.76         -2.35     -1.65        -15.96    -17.05        -21.50        -26.38       1949.66    1965.83
  2.8   22.5   60.0   60.0   90.0       1814.67    1811.26        886.73     874.14         -5.51     -4.73        -11.62    -12.36        -12.36        -15.00        820.30     828.97
  3.0   22.5   60.0   60.0   90.0        953.52     951.63        305.66     298.18         -6.00     -5.34         -8.49     -8.96         -6.94         -8.31        263.07     267.05
  3.2   22.5   60.0   60.0   90.0        489.02     487.91         36.20      31.76         -5.26     -4.76         -6.21     -6.48         -3.81         -4.50          8.98      10.13
  3.4   22.5   60.0   60.0   90.0        243.17     242.50        -74.46     -77.08         -4.11     -3.76         -4.53     -4.68         -2.05         -2.38        -91.79     -92.11
  3.6   22.5   60.0   60.0   90.0        115.61     115.21       -108.50    -110.03         -3.00     -2.74         -3.30     -3.39         -1.08         -1.23       -119.50    -120.42
  3.8   22.5   60.0   60.0   90.0         50.94      50.71       -108.45    -109.33         -2.07     -1.89         -2.41     -2.46         -0.56         -0.63       -115.42    -116.47
  4.0   22.5   60.0   60.0   90.0         19.12      18.98        -95.34     -95.85         -1.37     -1.23         -1.76     -1.80         -0.28         -0.32        -99.78    -100.74
  4.3   22.5   60.0   60.0   90.0          0.16       0.09        -70.99     -71.21         -0.67     -0.59         -1.11     -1.14         -0.10         -0.11        -73.26     -74.02
  4.6   22.5   60.0   60.0   90.0         -4.83      -4.87        -50.30     -50.40         -0.28     -0.23         -0.71     -0.74         -0.03         -0.05        -51.49     -52.07
  5.0   22.5   60.0   60.0   90.0         -5.08      -5.10        -31.23     -31.27         -0.04     -0.01         -0.41     -0.42         -0.01         -0.02        -31.74     -32.15
  5.5   22.5   60.0   60.0   90.0         -3.54      -3.55        -17.53     -17.54          0.06      0.07         -0.22     -0.23          0.00         -0.02        -17.71     -17.94
  6.0   22.5   60.0   60.0   90.0         -2.27      -2.27        -10.25     -10.25          0.07      0.08         -0.13     -0.13          0.00         -0.02        -10.31     -10.39
  7.0   22.5   60.0   60.0   90.0         -0.95      -0.95         -3.97      -3.96          0.05      0.05         -0.05     -0.05          0.00         -0.01         -3.96      -3.93
  8.0   22.5   60.0   60.0   90.0         -0.43      -0.43         -1.75      -1.75          0.03      0.03         -0.02     -0.02          0.00         -0.01         -1.74      -1.73
  9.0   22.5   60.0   60.0   90.0         -0.20      -0.20         -0.85      -0.85          0.01      0.02         -0.01     -0.01          0.00          0.00         -0.84      -0.86
 10.0   22.5   60.0   60.0   90.0         -0.10      -0.10         -0.44      -0.44          0.01      0.01         -0.01     -0.01          0.00          0.00         -0.44      -0.46
 11.0   22.5   60.0   60.0   90.0         -0.05      -0.05         -0.24      -0.24          0.00      0.01          0.00      0.00          0.00          0.00         -0.24      -0.26
  1.4   22.5   60.0   60.0  135.0      85878.99   85336.03      77745.85   77008.03        267.87    274.13        -94.10    -97.83       -237.01       -156.86      76589.02   76890.14
  1.6   22.5   60.0   60.0  135.0      54923.30   54680.95      48205.73   47828.47        163.70    156.21        -82.62    -84.82       -195.55       -201.62      47354.76   47456.11
  1.8   22.5   60.0   60.0  135.0      33697.79   33591.94      28576.31   28378.96         99.23     90.98        -59.76    -61.49       -142.83       -162.66      28000.23   27853.04
  2.0   22.5   60.0   60.0  135.0      19943.82   19896.86      16191.81   16084.15         53.86     48.35        -41.71    -43.47        -96.01       -112.21      15812.37   15656.78
  2.2   22.5   60.0   60.0  135.0      11469.27   11447.64       8778.43    8717.55         23.97     21.16        -29.34    -31.11        -61.00        -71.45       8531.17    8434.57
  2.4   22.5   60.0   60.0  135.0       6444.04    6433.47       4538.98    4503.47          6.51      5.49        -20.98    -22.56        -37.20        -43.21       4378.41    4330.53
  2.6   22.5   60.0   60.0  135.0       3549.89    3544.50       2211.86    2190.83         -2.28     -2.38        -15.22    -16.45        -21.98        -25.12       2107.89    2087.27
  2.8   22.5   60.0   60.0  135.0       1921.52    1918.73        985.92     973.43         -5.72     -5.46        -11.15    -12.00        -12.64        -14.12        918.87     910.66
  3.0   22.5   60.0   60.0  135.0       1023.16    1021.66        369.93     362.52         -6.27     -5.95         -8.19     -8.73         -7.10         -7.68        326.87     323.45
  3.2   22.5   60.0   60.0  135.0        535.94     535.10         79.35      74.96         -5.50     -5.23         -6.01     -6.34         -3.90         -4.03         51.79      49.99
  3.4   22.5   60.0   60.0  135.0        275.76     275.28        -44.53     -47.12         -4.33     -4.12         -4.40     -4.59         -2.10         -2.03        -62.11     -63.35
  3.6   22.5   60.0   60.0  135.0        138.86     138.59        -87.15     -88.65         -3.17     -3.03         -3.21     -3.33         -1.11         -0.97        -98.34     -99.29
  3.8   22.5   60.0   60.0  135.0         67.92      67.77        -92.84     -93.71         -2.22     -2.12         -2.35     -2.42         -0.58         -0.42        -99.97    -100.69
  4.0   22.5   60.0   60.0  135.0         31.77      31.69        -83.70     -84.21         -1.49     -1.42         -1.72     -1.77         -0.30         -0.15        -88.26     -88.79
  4.3   22.5   60.0   60.0  135.0          8.53       8.49        -63.26     -63.49         -0.76     -0.72         -1.09     -1.12         -0.10          0.00        -65.63     -65.97
  4.6   22.5   60.0   60.0  135.0          0.86       0.84        -45.02     -45.13         -0.35     -0.33         -0.70     -0.73         -0.04          0.04        -46.28     -46.51
  5.0   22.5   60.0   60.0  135.0         -1.55      -1.56        -27.94     -27.98         -0.09     -0.08         -0.40     -0.42         -0.01          0.04        -28.50     -28.66
  5.5   22.5   60.0   60.0  135.0         -1.52      -1.52        -15.63     -15.65          0.03      0.03         -0.22     -0.22          0.00          0.02        -15.85     -15.92
  6.0   22.5   60.0   60.0  135.0         -1.07      -1.07         -9.11      -9.12          0.05      0.05         -0.12     -0.13          0.00          0.01         -9.19      -9.18
  7.0   22.5   60.0   60.0  135.0         -0.50      -0.50         -3.53      -3.53          0.04      0.04         -0.05     -0.05          0.00          0.00         -3.53      -3.46
  8.0   22.5   60.0   60.0  135.0         -0.25      -0.25         -1.57      -1.57          0.02      0.02         -0.02     -0.02          0.00          0.00         -1.57      -1.54
  9.0   22.5   60.0   60.0  135.0         -0.14      -0.14         -0.78      -0.78          0.01      0.01         -0.01     -0.01          0.00          0.00         -0.77      -0.78
 10.0   22.5   60.0   60.0  135.0         -0.08      -0.08         -0.42      -0.42          0.01      0.01         -0.01     -0.01          0.00          0.00         -0.41      -0.43
 11.0   22.5   60.0   60.0  135.0         -0.05      -0.05         -0.24      -0.24          0.01      0.01          0.00      0.00          0.00          0.00         -0.24      -0.25
  1.4   22.5   60.0   60.0  180.0      88421.77   87905.21      79799.82   79082.00        267.04    275.05       -102.17   -105.10       -256.46       -173.43      78615.51   78203.65
  1.6   22.5   60.0   60.0  180.0      55864.71   55631.52      48921.37   48549.52        164.34    157.81        -84.76    -86.91       -202.54       -203.89      48062.85   48077.33
  1.8   22.5   60.0   60.0  180.0      34088.23   33985.39      28861.77   28665.66        100.10     92.31        -60.42    -62.25       -145.19       -161.87      28284.34   28176.23
  2.0   22.5   60.0   60.0  180.0      20134.45   20088.77      16330.16   16223.04         53.97     48.58        -41.99    -43.82        -96.91       -111.24      15950.49   15838.59
  2.2   22.5   60.0   60.0  180.0      11576.84   11556.02       8858.25    8797.80         23.47     20.65        -29.44    -31.25        -61.39        -70.70       8610.71    8543.61
  2.4   22.5   60.0   60.0  180.0       6511.63    6501.60       4590.97    4555.77          5.76      4.68        -20.98    -22.59        -37.41        -42.66       4429.92    4399.43
  2.6   22.5   60.0   60.0  180.0       3595.46    3590.44       2248.21    2227.38         -3.04     -3.20        -15.18    -16.44        -22.10        -24.73       2143.70    2132.71
  2.8   22.5   60.0   60.0  180.0       1953.61    1951.07       1012.30     999.97         -6.36     -6.17        -11.10    -11.97        -12.71        -13.83        944.79     941.70
  3.0   22.5   60.0   60.0  180.0       1046.35    1045.05        389.46     382.17         -6.76     -6.50         -8.14     -8.70         -7.15         -7.46        346.05     345.27
  3.2   22.5   60.0   60.0  180.0        553.00     552.31         93.97      89.68         -5.86     -5.65         -5.97     -6.31         -3.94         -3.86         66.17      65.72
  3.4   22.5   60.0   60.0  180.0        288.47     288.11        -33.50     -36.00         -4.58     -4.43         -4.37     -4.57         -2.13         -1.90        -51.24     -51.78
  3.6   22.5   60.0   60.0  180.0        148.43     148.26        -78.77     -80.21         -3.35     -3.25         -3.19     -3.31         -1.13         -0.86        -90.07     -90.63
  3.8   22.5   60.0   60.0  180.0         75.18      75.11        -86.44     -87.26         -2.34     -2.28         -2.33     -2.41         -0.59         -0.33        -93.64     -94.12
  4.0   22.5   60.0   60.0  180.0         37.33      37.31        -78.78     -79.25         -1.58     -1.54         -1.70     -1.76         -0.31         -0.08        -83.40     -83.73
  4.3   22.5   60.0   60.0  180.0         12.31      12.31        -59.90     -60.11         -0.82     -0.80         -1.08     -1.12         -0.11          0.05        -62.31     -62.49
  4.6   22.5   60.0   60.0  180.0          3.47       3.48        -42.69     -42.78         -0.39     -0.39         -0.70     -0.72         -0.04          0.08        -43.98     -44.07
  5.0   22.5   60.0   60.0  180.0          0.08       0.09        -26.47     -26.51         -0.11     -0.12         -0.40     -0.42         -0.01          0.06        -27.06     -27.10
  5.5   22.5   60.0   60.0  180.0         -0.58      -0.57        -14.78     -14.79          0.01      0.00         -0.21     -0.22          0.00          0.04        -15.01     -15.00
  6.0   22.5   60.0   60.0  180.0         -0.51      -0.50         -8.60      -8.61          0.04      0.04         -0.12     -0.13          0.00          0.02         -8.69      -8.62
  7.0   22.5   60.0   60.0  180.0         -0.28      -0.28         -3.33      -3.33          0.04      0.04         -0.05     -0.05          0.00          0.01         -3.34      -3.24
  8.0   22.5   60.0   60.0  180.0         -0.16      -0.16         -1.49      -1.49          0.02      0.02         -0.02     -0.02          0.00          0.00         -1.48      -1.45
  9.0   22.5   60.0   60.0  180.0         -0.10      -0.10         -0.74      -0.74          0.01      0.01         -0.01     -0.01          0.00          0.00         -0.74      -0.74
 10.0   22.5   60.0   60.0  180.0         -0.07      -0.07         -0.40      -0.40          0.01      0.01         -0.01     -0.01          0.00          0.00         -0.40      -0.41
 11.0   22.5   60.0   60.0  180.0         -0.05      -0.05         -0.23      -0.23          0.01      0.01          0.00      0.00          0.00          0.00         -0.23      -0.24
  1.4   22.5   60.0   60.0  225.0      88333.48   87803.47      79185.59   78470.91        100.52    119.82       -126.44   -130.24       -291.47       -247.95      77739.82   77315.01
  1.6   22.5   60.0   60.0  225.0      55094.55   54850.73      47868.61   47491.00         86.55     85.82        -94.34    -96.84       -207.41       -223.41      46907.20   47677.64
  1.8   22.5   60.0   60.0  225.0      33519.89   33411.20      28165.46   27966.24         66.89     62.48        -65.18    -67.09       -144.88       -168.73      27549.02   27971.66
  2.0   22.5   60.0   60.0  225.0      19799.62   19751.19      15937.33   15829.36         39.92     36.59        -44.59    -46.39        -96.15       -114.40      15543.36   15727.15
  2.2   22.5   60.0   60.0  225.0      11394.10   11372.15       8647.91    8587.54         17.12     15.52        -30.90    -32.63        -60.89        -72.42       8394.93    8481.16
  2.4   22.5   60.0   60.0  225.0       6415.75    6405.21       4481.01    4446.04          2.51      2.16        -21.80    -23.33        -37.14        -43.69       4317.49    4363.97
  2.6   22.5   60.0   60.0  225.0       3546.58    3541.29       2191.57    2170.92         -4.91     -4.64        -15.64    -16.83        -21.98        -25.37       2085.69    2112.44
  2.8   22.5   60.0   60.0  225.0       1929.42    1926.74        983.49     971.29         -7.54     -7.08        -11.34    -12.18        -12.68        -14.25        915.11     930.09
  3.0   22.5   60.0   60.0  225.0       1034.86    1033.51        375.00     367.84         -7.53     -7.11         -8.27     -8.81         -7.15         -7.75        331.02     338.65
  3.2   22.5   60.0   60.0  225.0        547.92     547.24         86.87      82.70         -6.37     -6.06         -6.04     -6.36         -3.96         -4.06         58.69      61.98
  3.4   22.5   60.0   60.0  225.0        286.57     286.24        -36.87     -39.27         -4.92     -4.71         -4.41     -4.59         -2.15         -2.04        -54.86     -53.84
  3.6   22.5   60.0   60.0  225.0        148.05     147.91        -80.25     -81.61         -3.58     -3.44         -3.21     -3.32         -1.16         -0.97        -91.72     -91.71
  3.8   22.5   60.0   60.0  225.0         75.49      75.45        -86.99     -87.74         -2.50     -2.41         -2.34     -2.41         -0.62         -0.42        -94.31     -94.62
  4.0   22.5   60.0   60.0  225.0         37.91      37.91        -78.87     -79.29         -1.69     -1.63         -1.71     -1.76         -0.33         -0.15        -83.57     -83.91
  4.3   22.5   60.0   60.0  225.0         12.96      12.99        -59.73     -59.90         -0.89     -0.86         -1.08     -1.12         -0.13          0.01        -62.19     -62.41
  4.6   22.5   60.0   60.0  225.0          4.07       4.10        -42.45     -42.52         -0.44     -0.42         -0.70     -0.72         -0.05          0.04        -43.78     -43.89
  5.0   22.5   60.0   60.0  225.0          0.56       0.58        -26.24     -26.26         -0.14     -0.14         -0.40     -0.42         -0.02          0.04        -26.85     -26.89
  5.5   22.5   60.0   60.0  225.0         -0.22      -0.21        -14.58     -14.58         -0.01     -0.01         -0.22     -0.22         -0.01          0.02        -14.83     -14.80
  6.0   22.5   60.0   60.0  225.0         -0.24      -0.23         -8.44      -8.44          0.03      0.03         -0.12     -0.13          0.00          0.01         -8.54      -8.45
  7.0   22.5   60.0   60.0  225.0         -0.12      -0.11         -3.22      -3.21          0.03      0.03         -0.05     -0.05          0.00          0.00         -3.23      -3.13
  8.0   22.5   60.0   60.0  225.0         -0.06      -0.05         -1.41      -1.41          0.02      0.02         -0.02     -0.02          0.00          0.00         -1.41      -1.37
  9.0   22.5   60.0   60.0  225.0         -0.03      -0.03         -0.69      -0.69          0.01      0.01         -0.01     -0.01          0.00          0.00         -0.68      -0.69
 10.0   22.5   60.0   60.0  225.0         -0.02      -0.02         -0.36      -0.36          0.01      0.01         -0.01     -0.01          0.00          0.00         -0.36      -0.38
 11.0   22.5   60.0   60.0  225.0         -0.01      -0.01         -0.20      -0.20          0.00      0.00          0.00      0.00          0.00          0.00         -0.20      -0.22
  1.4   22.5   60.0   60.0  270.0      91673.66   91131.08      82041.36   81329.42       -255.53   -225.44       -174.47   -184.32       -316.51       -284.63      80158.63   78402.72
  1.6   22.5   60.0   60.0  270.0      56795.59   56552.59      49239.91   48865.29        -50.91    -48.88       -104.77   -109.22       -218.07       -237.29      48113.34   48247.82
  1.8   22.5   60.0   60.0  270.0      34396.09   34288.10      28854.38   28655.87         12.36      9.03        -67.04    -69.68       -149.72       -174.42      28172.55   28311.16
  2.0   22.5   60.0   60.0  270.0      20287.93   20240.18      16316.17   16208.65         16.16     13.24        -44.59    -46.70        -98.67       -117.19      15893.62   15949.71
  2.2   22.5   60.0   60.0  270.0      11689.41   11668.03       8875.93    8815.99          5.60      4.12        -30.55    -32.45        -62.37        -74.04       8608.91    8636.33
  2.4   22.5   60.0   60.0  270.0       6606.72    6596.48       4628.70    4593.96         -3.65     -4.00        -21.45    -23.08        -38.09        -44.75       4457.39    4476.20
  2.6   22.5   60.0   60.0  270.0       3676.38    3671.20       2292.45    2271.91         -8.50     -8.25        -15.35    -16.62        -22.62        -26.12       2181.83    2195.43
  2.8   22.5   60.0   60.0  270.0       2020.87    2018.26       1055.00    1042.88         -9.81     -9.35        -11.13    -12.01        -13.13        -14.80        983.57     992.38
  3.0   22.5   60.0   60.0  270.0       1101.06    1099.76        427.08     419.99         -9.06     -8.62         -8.12     -8.68         -7.48         -8.16        381.05     385.95
  3.2   22.5   60.0   60.0  270.0        596.88     596.23        125.59     121.47         -7.47     -7.12         -5.93     -6.27         -4.20         -4.38         95.96      98.26
  3.4   22.5   60.0   60.0  270.0        323.42     323.11         -7.58      -9.93         -5.74     -5.49         -4.32     -4.53         -2.34         -2.30        -26.64     -25.75
  3.6   22.5   60.0   60.0  270.0        176.24     176.10        -57.76     -59.09         -4.22     -4.04         -3.15     -3.28         -1.30         -1.17        -70.04     -69.76
  3.8   22.5   60.0   60.0  270.0         97.36      97.31        -69.47     -70.21         -3.01     -2.88         -2.30     -2.38         -0.72         -0.58        -77.44     -77.31
  4.0   22.5   60.0   60.0  270.0         55.09      55.09        -65.06     -65.47         -2.10     -2.01         -1.68     -1.74         -0.41         -0.28        -70.28     -70.14
  4.3   22.5   60.0   60.0  270.0         25.20      25.21        -49.84     -50.00         -1.20     -1.15         -1.06     -1.10         -0.18         -0.09        -52.69     -52.48
  4.6   22.5   60.0   60.0  270.0         13.00      13.01        -35.19     -35.26         -0.68     -0.65         -0.68     -0.71         -0.09         -0.03        -36.82     -36.59
  5.0   22.5   60.0   60.0  270.0          6.63       6.64        -21.27     -21.29         -0.32     -0.31         -0.39     -0.41         -0.05         -0.01        -22.09     -21.91
  5.5   22.5   60.0   60.0  270.0          3.70       3.70        -11.34     -11.35         -0.13     -0.13         -0.21     -0.22         -0.03         -0.01        -11.74     -11.58
  6.0   22.5   60.0   60.0  270.0          2.41       2.41         -6.24      -6.24         -0.06     -0.06         -0.12     -0.12         -0.02         -0.01         -6.44      -6.29
  7.0   22.5   60.0   60.0  270.0          1.21       1.21         -2.10      -2.09         -0.02     -0.02         -0.05     -0.05         -0.01         -0.01         -2.17      -2.04
  8.0   22.5   60.0   60.0  270.0          0.68       0.68         -0.78      -0.78         -0.01     -0.01         -0.02     -0.02          0.00         -0.01         -0.82      -0.77
  9.0   22.5   60.0   60.0  270.0          0.41       0.41         -0.31      -0.31         -0.01     -0.01         -0.01     -0.01          0.00          0.00         -0.33      -0.33
 10.0   22.5   60.0   60.0  270.0          0.27       0.26         -0.12      -0.12         -0.01      0.00         -0.01     -0.01          0.00          0.00         -0.13      -0.15
 11.0   22.5   60.0   60.0  270.0          0.18       0.18         -0.04      -0.04         -0.01      0.00          0.00      0.00          0.00          0.00         -0.05      -0.06
  1.4   22.5   60.0   60.0  315.0      97766.21   97267.96      87781.22   87120.17       -679.88   -649.00       -255.72   -279.88       -345.30       -304.85      85382.70   80266.86
  1.6   22.5   60.0   60.0  315.0      59790.01   59566.98      52012.43   51654.52       -154.92   -156.09       -111.56   -118.59       -232.87       -244.95      50756.68   49130.79
  1.8   22.5   60.0   60.0  315.0      35903.63   35803.13      30230.65   30036.79        -22.54    -27.69        -65.49    -68.86       -157.13       -177.26      29502.72   28800.02
  2.0   22.5   60.0   60.0  315.0      21093.33   21048.70      17037.81   16931.49          0.80     -3.23        -42.61    -45.05       -102.54       -118.50      16593.47   16251.60
  2.2   22.5   60.0   60.0  315.0      12147.00   12127.00       9277.94    9218.22         -2.23     -4.46        -29.09    -31.20        -64.53        -74.85       8998.99    8836.48
  2.4   22.5   60.0   60.0  315.0       6881.87    6872.22       4866.01    4831.22         -7.92     -8.78        -20.48    -22.26        -39.38        -45.35       4687.69    4615.08
  2.6   22.5   60.0   60.0  315.0       3850.40    3845.47       2440.16    2419.51        -10.98    -11.05        -14.73    -16.09        -23.44        -26.60       2325.21    2294.80
  2.8   22.5   60.0   60.0  315.0       2135.92    2133.41       1151.39    1139.19        -11.36    -11.08        -10.73    -11.68        -13.67        -15.19       1077.19    1065.08
  3.0   22.5   60.0   60.0  315.0       1180.11    1178.85        492.67     485.52        -10.13     -9.77         -7.86     -8.48         -7.85         -8.48        444.78     440.06
  3.2   22.5   60.0   60.0  315.0        653.03     652.39        171.86     167.71         -8.27     -7.93         -5.76     -6.14         -4.46         -4.65        140.92     139.13
  3.4   22.5   60.0   60.0  315.0        364.46     364.14         26.11      23.72         -6.38     -6.10         -4.21     -4.45         -2.52         -2.51          6.07       5.52
  3.6   22.5   60.0   60.0  315.0        206.97     206.81        -32.57     -33.93         -4.74     -4.53         -3.07     -3.23         -1.43         -1.35        -45.64     -45.55
  3.8   22.5   60.0   60.0  315.0        120.86     120.78        -50.21     -50.98         -3.45     -3.29         -2.24     -2.35         -0.83         -0.73        -58.81     -58.37
  4.0   22.5   60.0   60.0  315.0         73.40      73.35        -50.04     -50.47         -2.48     -2.36         -1.64     -1.72         -0.49         -0.40        -55.79     -55.15
  4.3   22.5   60.0   60.0  315.0         38.15      38.12        -39.18     -39.37         -1.51     -1.43         -1.04     -1.09         -0.24         -0.18        -42.43     -41.73
  4.6   22.5   60.0   60.0  315.0         22.42      22.40        -27.40     -27.48         -0.93     -0.87         -0.67     -0.70         -0.13         -0.10        -29.33     -28.73
  5.0   22.5   60.0   60.0  315.0         13.03      13.01        -15.94     -15.97         -0.51     -0.48         -0.39     -0.41         -0.07         -0.06        -16.99     -16.57
  5.5   22.5   60.0   60.0  315.0          7.84       7.82         -7.87      -7.88         -0.27     -0.25         -0.21     -0.22         -0.04         -0.05         -8.42      -8.14
  6.0   22.5   60.0   60.0  315.0          5.20       5.18         -3.87      -3.88         -0.16     -0.15         -0.12     -0.12         -0.03         -0.04         -4.19      -3.97
  7.0   22.5   60.0   60.0  315.0          2.61       2.61         -0.89      -0.90         -0.08     -0.07         -0.04     -0.05         -0.01         -0.02         -1.03      -0.89
  8.0   22.5   60.0   60.0  315.0          1.46       1.45         -0.11      -0.11         -0.05     -0.04         -0.02     -0.02         -0.01         -0.01         -0.18      -0.13
  9.0   22.5   60.0   60.0  315.0          0.88       0.87          0.10       0.10         -0.03     -0.03         -0.01     -0.01          0.00         -0.01          0.06       0.06
 10.0   22.5   60.0   60.0  315.0          0.56       0.56          0.14       0.14         -0.02     -0.02          0.00     -0.01          0.00         -0.01          0.11       0.10
 11.0   22.5   60.0   60.0  315.0          0.37       0.37          0.13       0.13         -0.01     -0.01          0.00      0.00          0.00          0.00          0.11       0.10
  1.4   22.5   60.0   90.0    0.0      84689.45   84158.29      76139.76   75432.10         99.90    127.02       -117.12   -121.00       -271.11       -255.29      74744.72   73054.41
  1.6   22.5   60.0   90.0    0.0      54323.97   54093.59      47348.00   46991.57         -1.50      0.98        -85.15    -88.31       -210.85       -248.29      46313.31   45253.14
  1.8   22.5   60.0   90.0    0.0      33172.74   33070.89      27970.44   27781.36        -24.62    -26.35        -56.69    -58.98       -147.74       -183.60      27270.95   26650.15
  2.0   22.5   60.0   90.0    0.0      19560.92   19515.49      15811.39   15707.88        -34.80    -36.15        -38.19    -40.36        -97.17       -122.20      15349.15   15035.93
  2.2   22.5   60.0   90.0    0.0      11242.96   11221.31       8584.18    8524.95        -36.35    -36.98        -26.34    -28.41        -61.07        -76.69       8281.05    8141.46
  2.4   22.5   60.0   90.0    0.0       6338.29    6326.99       4470.32    4435.18        -33.04    -33.10        -18.61    -20.41        -37.10        -46.33       4272.43    4215.69
  2.6   22.5   60.0   90.0    0.0       3520.49    3514.38       2215.09    2194.09        -27.67    -27.38        -13.40    -14.80        -21.94        -27.24       2086.73    2064.84
  2.8   22.5   60.0   90.0    0.0       1934.01    1930.68       1023.93    1011.46        -21.91    -21.47         -9.76    -10.77        -12.70        -15.70        941.12     932.47
  3.0   22.5   60.0   90.0    0.0       1055.16    1053.26        420.55     413.18        -16.65    -16.21         -7.14     -7.83         -7.23         -8.93        367.26     363.32
  3.2   22.5   60.0   90.0    0.0        574.50     573.37        130.83     126.49        -12.29    -11.90         -5.22     -5.68         -4.06         -5.05         96.53      94.36
  3.4   22.5   60.0   90.0    0.0        314.16     313.45          2.44      -0.09         -8.91     -8.58         -3.81     -4.12         -2.27         -2.86        -19.73     -21.00
  3.6   22.5   60.0   90.0    0.0        174.05     173.58        -46.52     -48.00         -6.40     -6.12         -2.78     -2.99         -1.27         -1.65        -60.97     -61.63
  3.8   22.5   60.0   90.0    0.0         98.83      98.49        -58.67     -59.53         -4.58     -4.34         -2.03     -2.18         -0.72         -0.98        -68.20     -68.43
  4.0   22.5   60.0   90.0    0.0         58.32      58.08        -55.34     -55.84         -3.29     -3.09         -1.48     -1.60         -0.41         -0.62        -61.74     -61.70
  4.3   22.5   60.0   90.0    0.0         29.29      29.14        -41.96     -42.19         -2.03     -1.89         -0.94     -1.01         -0.20         -0.35        -45.64     -45.43
  4.6   22.5   60.0   90.0    0.0         17.05      16.93        -28.93     -29.04         -1.29     -1.19         -0.61     -0.66         -0.10         -0.23        -31.16     -30.97
  5.0   22.5   60.0   90.0    0.0         10.17      10.09        -16.63     -16.68         -0.75     -0.69         -0.35     -0.38         -0.06         -0.16        -17.88     -17.77
  5.5   22.5   60.0   90.0    0.0          6.53       6.47         -8.06      -8.09         -0.43     -0.38         -0.19     -0.20         -0.03         -0.11         -8.75      -8.66
  6.0   22.5   60.0   90.0    0.0          4.63       4.58         -3.84      -3.86         -0.27     -0.24         -0.11     -0.12         -0.02         -0.08         -4.26      -4.13
  7.0   22.5   60.0   90.0    0.0          2.59       2.57         -0.72      -0.73         -0.13     -0.11         -0.04     -0.04         -0.01         -0.04         -0.90      -0.77
  8.0   22.5   60.0   90.0    0.0          1.57       1.55          0.07       0.06         -0.08     -0.07         -0.02     -0.02         -0.01         -0.03         -0.03       0.03
  9.0   22.5   60.0   90.0    0.0          1.00       0.99          0.25       0.24         -0.05     -0.04         -0.01     -0.01          0.00         -0.02          0.19       0.19
 10.0   22.5   60.0   90.0    0.0          0.67       0.66          0.26       0.25         -0.03     -0.03          0.00      0.00          0.00         -0.01          0.22       0.20
 11.0   22.5   60.0   90.0    0.0          0.47       0.46          0.22       0.22         -0.02     -0.02          0.00      0.00          0.00         -0.01          0.20       0.18
  1.4   22.5   60.0   90.0   45.0      79228.11   78673.81      70589.98   69873.27        112.75    143.04       -121.44   -123.87       -266.90       -286.53      69189.69   70451.40
  1.6   22.5   60.0   90.0   45.0      51119.34   50869.81      44181.86   43812.66         18.17     26.00        -91.16    -93.06       -200.04       -254.30      43170.62   43914.75
  1.8   22.5   60.0   90.0   45.0      31433.42   31322.20      26287.03   26092.95        -16.42    -14.44        -62.09    -63.83       -141.04       -186.76      25600.66   25896.87
  2.0   22.5   60.0   90.0   45.0      18598.11   18547.95      14898.58   14793.25        -30.03    -28.84        -41.81    -43.64        -93.35       -124.17      14445.47   14581.34
  2.2   22.5   60.0   90.0   45.0      10689.60   10665.51       8069.98    8010.12        -33.18    -32.07        -28.63    -30.42        -58.87        -77.90       7773.37    7852.00
  2.4   22.5   60.0   90.0   45.0       6006.76    5994.17       4167.92    4132.58        -30.90    -29.83        -20.04    -21.62        -35.80        -47.07       3974.52    4023.50
  2.6   22.5   60.0   90.0   45.0       3313.35    3306.53       2029.22    2008.16        -26.21    -25.19        -14.30    -15.53        -21.16        -27.70       1903.87    1932.88
  2.8   22.5   60.0   90.0   45.0       1799.26    1795.50        904.64     892.14        -20.86    -19.98        -10.33    -11.21        -12.21        -15.99        823.86     839.35
  3.0   22.5   60.0   90.0   45.0        964.12     961.97        340.81     333.43        -15.87    -15.15         -7.51     -8.10         -6.91         -9.11        288.94     296.09
  3.2   22.5   60.0   90.0   45.0        510.89     509.60         75.53      71.20        -11.69    -11.12         -5.47     -5.86         -3.85         -5.17         42.26      44.86
  3.4   22.5   60.0   90.0   45.0        268.37     267.57        -37.16     -39.69         -8.43     -7.97         -3.98     -4.23         -2.12         -2.94        -58.55     -58.07
  3.6   22.5   60.0   90.0   45.0        140.24     139.72        -75.68     -77.14         -6.00     -5.63         -2.89     -3.07         -1.16         -1.70        -89.50     -89.81
  3.8   22.5   60.0   90.0   45.0         73.31      72.96        -80.65     -81.49         -4.24     -3.94         -2.11     -2.23         -0.64         -1.02        -89.67     -90.14
  4.0   22.5   60.0   90.0   45.0         38.71      38.47        -72.23     -72.71         -2.99     -2.76         -1.54     -1.63         -0.36         -0.64        -78.21     -78.62
  4.3   22.5   60.0   90.0   45.0         15.70      15.55        -53.69     -53.90         -1.79     -1.63         -0.97     -1.04         -0.16         -0.37        -57.05     -57.32
  4.6   22.5   60.0   90.0   45.0          7.35       7.25        -37.32     -37.41         -1.10     -0.98         -0.63     -0.67         -0.08         -0.24        -39.30     -39.51
  5.0   22.5   60.0   90.0   45.0          3.77       3.70        -22.19     -22.23         -0.60     -0.53         -0.36     -0.39         -0.04         -0.16        -23.27     -23.42
  5.5   22.5   60.0   90.0   45.0          2.54       2.48        -11.55     -11.57         -0.32     -0.27         -0.19     -0.21         -0.02         -0.11        -12.11     -12.18
  6.0   22.5   60.0   90.0   45.0          2.03       1.99         -6.13      -6.13         -0.19     -0.16         -0.11     -0.12         -0.02         -0.08         -6.45      -6.41
  7.0   22.5   60.0   90.0   45.0          1.37       1.36         -1.80      -1.80         -0.09     -0.07         -0.04     -0.04         -0.01         -0.05         -1.94      -1.83
  8.0   22.5   60.0   90.0   45.0          0.94       0.93         -0.49      -0.49         -0.05     -0.04         -0.02     -0.02          0.00         -0.03         -0.57      -0.52
  9.0   22.5   60.0   90.0   45.0          0.65       0.64         -0.07      -0.07         -0.04     -0.03         -0.01     -0.01          0.00         -0.02         -0.11      -0.11
 10.0   22.5   60.0   90.0   45.0          0.46       0.46          0.07       0.07         -0.02     -0.02          0.00      0.00          0.00         -0.01          0.04       0.02
 11.0   22.5   60.0   90.0   45.0          0.34       0.33          0.10       0.10         -0.02     -0.01          0.00      0.00          0.00         -0.01          0.08       0.07
  1.4   22.5   60.0   90.0   90.0      78900.96   78320.43      70587.48   69845.99        108.07    139.21       -115.23   -118.19       -253.68       -265.89      69200.02   70911.80
  1.6   22.5   60.0   90.0   90.0      51420.35   51166.40      44560.09   44187.23          4.19     10.90        -89.46    -91.85       -198.42       -250.92      43536.07   44174.67
  1.8   22.5   60.0   90.0   90.0      31712.19   31600.80      26579.96   26385.69        -23.63    -22.60        -60.86    -62.81       -141.37       -186.03      25885.86   26054.01
  2.0   22.5   60.0   90.0   90.0      18785.97   18736.38      15084.34   14979.35        -33.62    -33.12        -40.95    -42.88        -93.87       -123.92      14626.97   14681.41
  2.2   22.5   60.0   90.0   90.0      10808.69   10785.05       8183.47    8123.84        -35.07    -34.48        -28.06    -29.93        -59.28        -77.77       7884.26    7918.27
  2.4   22.5   60.0   90.0   90.0       6082.18    6069.84       4237.84    4202.59        -31.95    -31.25        -19.68    -21.31        -36.08        -46.99       4042.77    4068.73
  2.6   22.5   60.0   90.0   90.0       3362.07    3355.37       2073.39    2052.37        -26.85    -26.06        -14.08    -15.35        -21.34        -27.65       1946.98    1964.51
  2.8   22.5   60.0   90.0   90.0       1831.60    1827.91        933.45     920.97        -21.29    -20.53        -10.19    -11.10        -12.33        -15.96        851.99     861.94
  3.0   22.5   60.0   90.0   90.0        986.24     984.13        360.26     352.87        -16.17    -15.52         -7.42     -8.03         -6.99         -9.09        307.91     312.50
  3.2   22.5   60.0   90.0   90.0        526.45     525.18         89.08      84.74        -11.91    -11.38         -5.41     -5.81         -3.91         -5.15         55.47      56.98
  3.4   22.5   60.0   90.0   90.0        279.61     278.82        -27.45     -29.98         -8.59     -8.16         -3.94     -4.21         -2.16         -2.93        -49.08     -48.99
  3.6   22.5   60.0   90.0   90.0        148.55     148.03        -68.53     -70.00         -6.13     -5.78         -2.87     -3.05         -1.19         -1.70        -82.55     -82.91
  3.8   22.5   60.0   90.0   90.0         79.58      79.23        -75.27     -76.12         -4.34     -4.06         -2.09     -2.22         -0.66         -1.02        -84.45     -84.84
  4.0   22.5   60.0   90.0   90.0         43.52      43.27        -68.11     -68.60         -3.08     -2.85         -1.52     -1.62         -0.37         -0.64        -74.22     -74.51
  4.3   22.5   60.0   90.0   90.0         19.02      18.87        -50.85     -51.06         -1.86     -1.70         -0.96     -1.03         -0.17         -0.37        -54.29     -54.44
  4.6   22.5   60.0   90.0   90.0          9.71       9.60        -35.29     -35.39         -1.15     -1.04         -0.62     -0.67         -0.09         -0.24        -37.35     -37.45
  5.0   22.5   60.0   90.0   90.0          5.32       5.24        -20.86     -20.90         -0.64     -0.57         -0.36     -0.39         -0.04         -0.16        -21.98     -22.07
  5.5   22.5   60.0   90.0   90.0          3.49       3.44        -10.73     -10.74         -0.34     -0.30         -0.19     -0.21         -0.03         -0.11        -11.32     -11.34
  6.0   22.5   60.0   90.0   90.0          2.65       2.61         -5.59      -5.60         -0.21     -0.18         -0.11     -0.12         -0.02         -0.08         -5.94      -5.88
  7.0   22.5   60.0   90.0   90.0          1.66       1.64         -1.55      -1.55         -0.10     -0.08         -0.04     -0.04         -0.01         -0.05         -1.70      -1.58
  8.0   22.5   60.0   90.0   90.0          1.09       1.08         -0.36      -0.37         -0.06     -0.05         -0.02     -0.02          0.00         -0.03         -0.44      -0.39
  9.0   22.5   60.0   90.0   90.0          0.74       0.73          0.00       0.00         -0.04     -0.03         -0.01     -0.01          0.00         -0.02         -0.04      -0.04
 10.0   22.5   60.0   90.0   90.0          0.51       0.50          0.11       0.11         -0.03     -0.02          0.00      0.00          0.00         -0.01          0.08       0.07
 11.0   22.5   60.0   90.0   90.0          0.37       0.36          0.13       0.13         -0.02     -0.02          0.00      0.00          0.00         -0.01          0.11       0.09
  1.4   22.5   60.0   90.0  135.0      84166.49   83597.92      76015.10   75269.87        124.51    152.01       -105.41   -109.25       -248.00       -220.73      74676.99   73518.32
  1.6   22.5   60.0   90.0  135.0      54670.96   54436.22      47790.15   47430.03        -13.12    -11.86        -82.48    -86.10       -209.10       -243.99      46746.83   45514.37
  1.8   22.5   60.0   90.0  135.0      33474.58   33372.91      28289.55   28100.37        -31.52    -34.29        -55.15    -57.64       -148.21       -182.73      27582.63   26807.87
  2.0   22.5   60.0   90.0  135.0      19757.21   19712.51      16006.19   15902.95        -38.34    -40.46        -37.22    -39.50        -97.75       -121.92      15539.39   15136.29
  2.2   22.5   60.0   90.0  135.0      11365.10   11343.94       8700.87    8641.80        -38.19    -39.43        -25.74    -27.88        -61.49        -76.55       8394.86    8207.88
  2.4   22.5   60.0   90.0  135.0       6414.86    6403.81       4541.44    4506.35        -34.06    -34.55        -18.24    -20.08        -37.38        -46.25       4341.73    4261.01
  2.6   22.5   60.0   90.0  135.0       3569.65    3563.68       2259.74    2238.76        -28.30    -28.27        -13.17    -14.61        -22.13        -27.19       2130.25    2096.52
  2.8   22.5   60.0   90.0  135.0       1966.54    1963.28       1052.95    1040.49        -22.33    -22.03         -9.62    -10.65        -12.83        -15.67        969.42     955.08
  3.0   22.5   60.0   90.0  135.0       1077.35    1075.51        440.09     432.72        -16.95    -16.58         -7.05     -7.76         -7.31         -8.91        386.32     379.75
  3.2   22.5   60.0   90.0  135.0        590.09     588.99        144.42     140.08        -12.52    -12.16         -5.16     -5.64         -4.12         -5.03        109.78     106.49
  3.4   22.5   60.0   90.0  135.0        325.41     324.72         12.18       9.64         -9.08     -8.77         -3.77     -4.09         -2.31         -2.85        -10.24     -11.91
  3.6   22.5   60.0   90.0  135.0        182.37     181.90        -39.36     -40.85         -6.53     -6.26         -2.75     -2.98         -1.30         -1.65        -54.00     -54.73
  3.8   22.5   60.0   90.0  135.0        105.09     104.77        -53.29     -54.15         -4.68     -4.46         -2.01     -2.17         -0.74         -0.98        -62.98     -63.13
  4.0   22.5   60.0   90.0  135.0         63.13      62.89        -51.22     -51.73         -3.37     -3.19         -1.47     -1.59         -0.43         -0.62        -57.75     -57.58
  4.3   22.5   60.0   90.0  135.0         32.62      32.46        -39.12     -39.35         -2.09     -1.96         -0.93     -1.01         -0.21         -0.35        -42.88     -42.55
  4.6   22.5   60.0   90.0  135.0         19.41      19.29        -26.90     -27.02         -1.34     -1.24         -0.60     -0.65         -0.11         -0.23        -29.20     -28.91
  5.0   22.5   60.0   90.0  135.0         11.72      11.64        -15.30     -15.35         -0.79     -0.72         -0.35     -0.38         -0.06         -0.16        -16.60     -16.41
  5.5   22.5   60.0   90.0  135.0          7.49       7.43         -7.24      -7.26         -0.45     -0.41         -0.19     -0.20         -0.04         -0.11         -7.95      -7.82
  6.0   22.5   60.0   90.0  135.0          5.25       5.20         -3.30      -3.32         -0.29     -0.25         -0.11     -0.12         -0.02         -0.08         -3.74      -3.59
  7.0   22.5   60.0   90.0  135.0          2.88       2.86         -0.47      -0.48         -0.14     -0.12         -0.04     -0.04         -0.01         -0.05         -0.66      -0.52
  8.0   22.5   60.0   90.0  135.0          1.72       1.70          0.20       0.19         -0.08     -0.07         -0.02     -0.02         -0.01         -0.03          0.09       0.15
  9.0   22.5   60.0   90.0  135.0          1.09       1.08          0.32       0.32         -0.05     -0.04         -0.01     -0.01          0.00         -0.02          0.26       0.26
 10.0   22.5   60.0   90.0  135.0          0.72       0.71          0.30       0.30         -0.04     -0.03          0.00      0.00          0.00         -0.01          0.26       0.25
 11.0   22.5   60.0   90.0  135.0          0.50       0.49          0.25       0.25         -0.02     -0.02          0.00      0.00          0.00         -0.01          0.22       0.21
  1.6   22.5   90.0    0.0    0.0      71791.59   71536.69      63576.35   63160.71         60.74     42.70       -109.83   -119.82       -272.50       -196.59      62428.48   60136.80
  1.8   22.5   90.0    0.0    0.0      40288.68   40166.68      34277.82   34050.35        193.94    178.34        -75.92    -80.94       -165.34       -136.56      33721.70   33929.87
  2.0   22.5   90.0    0.0    0.0      22996.85   22942.52      18658.70   18537.18        200.19    189.08        -53.51    -56.15       -104.89        -93.84      18391.68   18645.00
  2.2   22.5   90.0    0.0    0.0      13050.97   13028.79       9945.56    9880.86        157.15    150.42        -38.29    -40.01        -65.97        -60.88       9814.17    9913.40
  2.4   22.5   90.0    0.0    0.0       7299.90    7290.72       5093.00    5056.87        106.95    103.57        -27.70    -28.98        -40.37        -37.03       5022.76    5050.11
  2.6   22.5   90.0    0.0    0.0       4013.41    4009.38       2454.86    2433.67         66.56     65.24        -20.24    -21.12        -23.97        -21.09       2413.39    2420.11
  2.8   22.5   90.0    0.0    0.0       2166.45    2164.94       1070.78    1058.42         39.13     38.80        -14.93    -15.36        -13.83        -11.15       1045.07    1047.59
  3.0   22.5   90.0    0.0    0.0       1146.63    1146.42        378.34     371.34         22.32     22.34        -11.05    -11.13         -7.76         -5.30        362.33     363.75
  3.2   22.5   90.0    0.0    0.0        593.11     593.49         54.61      50.73         12.75     12.79         -8.16     -8.04         -4.24         -2.05         44.82      45.35
  3.4   22.5   90.0    0.0    0.0        297.63     298.21        -80.52     -82.64          7.59      7.54         -6.00     -5.79         -2.25         -0.37        -86.28     -86.52
  3.6   22.5   90.0    0.0    0.0        142.52     143.12       -124.14    -125.28          4.90      4.75         -4.38     -4.17         -1.16          0.43       -127.28    -127.96
  3.8   22.5   90.0    0.0    0.0         62.60      63.16       -126.65    -127.24          3.48      3.27         -3.19     -3.02         -0.57          0.74       -128.13    -128.88
  4.0   22.5   90.0    0.0    0.0         22.37      22.87       -113.05    -113.36          2.70      2.46         -2.32     -2.19         -0.27          0.81       -113.51    -114.13
  4.3   22.5   90.0    0.0    0.0         -2.62      -2.22        -86.15     -86.25          2.05      1.83         -1.45     -1.38         -0.07          0.74        -85.80     -86.10
  4.6   22.5   90.0    0.0    0.0         -9.89      -9.57        -62.74     -62.76          1.65      1.46         -0.92     -0.89          0.00          0.60        -62.06     -62.11
  5.0   22.5   90.0    0.0    0.0        -10.83     -10.61        -40.75     -40.74          1.27      1.12         -0.53     -0.51          0.02          0.43        -39.99     -39.90
  5.5   22.5   90.0    0.0    0.0         -8.88      -8.73        -24.52     -24.50          0.92      0.81         -0.28     -0.27          0.02          0.29        -23.86     -23.75
  6.0   22.5   90.0    0.0    0.0         -6.84      -6.74        -15.53     -15.51          0.67      0.59         -0.16     -0.15          0.01          0.20        -15.01     -14.93
  7.0   22.5   90.0    0.0    0.0         -4.09      -4.03         -7.17      -7.16          0.36      0.32         -0.06     -0.06          0.01          0.10         -6.87      -6.85
  8.0   22.5   90.0    0.0    0.0         -2.56      -2.53         -3.81      -3.80          0.21      0.18         -0.03     -0.02          0.01          0.06         -3.63      -3.65
  9.0   22.5   90.0    0.0    0.0         -1.68      -1.66         -2.23      -2.23          0.13      0.11         -0.01     -0.01          0.00          0.04         -2.12      -2.15
 10.0   22.5   90.0    0.0    0.0         -1.14      -1.13         -1.40      -1.40          0.08      0.07         -0.01     -0.01          0.00          0.02         -1.33      -1.35
 11.0   22.5   90.0    0.0    0.0         -0.81      -0.80         -0.93      -0.93          0.06      0.05          0.00      0.00          0.00          0.02         -0.88      -0.89
  1.4   22.5   90.0   30.0    0.0     119607.59  119124.21     108257.18  107567.72       -755.72   -754.95       -240.48   -272.51       -437.54       -308.25     105565.35   93977.50
  1.6   22.5   90.0   30.0    0.0      66986.19   66742.79      58543.34   58146.72       -120.51   -131.45       -126.07   -135.80       -257.74       -213.31      57235.57   55458.40
  1.8   22.5   90.0   30.0    0.0      38679.94   38564.96      32592.30   32375.14         82.01     70.12        -77.29    -81.61       -162.84       -152.39      31930.71   31798.23
  2.0   22.5   90.0   30.0    0.0      22377.42   22325.22      18032.92   17915.24        116.25    107.71        -51.27    -53.76       -104.56       -104.41      17684.25   17681.08
  2.2   22.5   90.0   30.0    0.0      12800.33   12778.17       9717.73    9654.22         94.15     89.27        -35.49    -37.33        -65.88        -67.44       9525.10    9503.10
  2.4   22.5   90.0   30.0    0.0       7215.96    7206.41       5040.05    5004.45         62.33     60.00        -25.17    -26.65        -40.37        -41.22       4926.57    4904.76
  2.6   22.5   90.0   30.0    0.0       4011.07    4006.71       2481.73    2461.04         36.57     35.69        -18.17    -19.25        -24.08        -23.97       2411.21    2398.99
  2.8   22.5   90.0   30.0    0.0       2202.35    2200.50       1130.48    1118.47         19.58     19.41        -13.30    -13.94        -14.02        -13.27       1085.58    1080.84
  3.0   22.5   90.0   30.0    0.0       1197.26    1196.69        446.75     439.92          9.71      9.79         -9.79    -10.08         -8.00         -6.94        418.05     416.83
  3.2   22.5   90.0   30.0    0.0        646.13     646.14        120.10     116.25          4.53      4.66         -7.21     -7.28         -4.49         -3.36        101.82     101.69
  3.4   22.5   90.0   30.0    0.0        347.16     347.39        -22.74     -24.87          2.08      2.16         -5.29     -5.25         -2.49         -1.42        -34.27     -34.23
  3.6   22.5   90.0   30.0    0.0        186.26     186.57        -75.25     -76.41          1.05      1.07         -3.86     -3.79         -1.37         -0.43        -82.43     -82.39
  3.8   22.5   90.0   30.0    0.0        100.12     100.43        -86.14     -86.77          0.68      0.65         -2.82     -2.75         -0.75          0.05        -90.55     -90.45
  4.0   22.5   90.0   30.0    0.0         54.10      54.37        -79.80     -80.14          0.58      0.52         -2.05     -2.00         -0.42          0.25        -82.46     -82.26
  4.3   22.5   90.0   30.0    0.0         21.81      22.03        -61.47     -61.60          0.57      0.49         -1.29     -1.26         -0.18          0.31        -62.64     -62.31
  4.6   22.5   90.0   30.0    0.0          8.94       9.11        -44.24     -44.29          0.57      0.49         -0.82     -0.81         -0.08          0.28        -44.70     -44.33
  5.0   22.5   90.0   30.0    0.0          2.67       2.79        -27.85     -27.86          0.51      0.45         -0.47     -0.47         -0.04          0.21        -27.89     -27.58
  5.5   22.5   90.0   30.0    0.0          0.31       0.39        -15.95     -15.94          0.41      0.35         -0.25     -0.25         -0.02          0.14        -15.83     -15.62
  6.0   22.5   90.0   30.0    0.0         -0.38      -0.32         -9.59      -9.58          0.30      0.27         -0.14     -0.14         -0.01          0.09         -9.45      -9.30
  7.0   22.5   90.0   30.0    0.0         -0.61      -0.59         -4.03      -4.02          0.17      0.15         -0.05     -0.05          0.00          0.05         -3.92      -3.86
  8.0   22.5   90.0   30.0    0.0         -0.52      -0.51         -1.98      -1.98          0.09      0.08         -0.02     -0.02          0.00          0.03         -1.92      -1.91
  9.0   22.5   90.0   30.0    0.0         -0.41      -0.40         -1.09      -1.09          0.06      0.05         -0.01     -0.01          0.00          0.02         -1.05      -1.07
 10.0   22.5   90.0   30.0    0.0         -0.31      -0.30         -0.66      -0.66          0.04      0.03         -0.01     -0.01          0.00          0.01         -0.63      -0.65
 11.0   22.5   90.0   30.0    0.0         -0.23      -0.23         -0.42      -0.42          0.02      0.02          0.00      0.00          0.00          0.01         -0.40      -0.42
  1.4   22.5   90.0   30.0   45.0     116713.62  116205.70     105852.98  105140.13       -529.37   -525.23       -201.83   -225.23       -426.53       -300.07     103441.24   92081.06
  1.6   22.5   90.0   30.0   45.0      65494.79   65241.15      57292.27   56887.69        -57.02    -67.46       -118.68   -127.10       -250.52       -209.54      56063.56   54701.64
  1.8   22.5   90.0   30.0   45.0      37900.99   37782.05      31941.87   31722.20        104.13     92.52        -76.07    -80.04       -158.96       -150.84      31309.05   31422.77
  2.0   22.5   90.0   30.0   45.0      21950.56   21896.97      17679.84   17561.55        125.89    117.73        -51.34    -53.69       -102.51       -103.68      17344.56   17464.61
  2.2   22.5   90.0   30.0   45.0      12552.42   12529.71       9514.29    9450.65         99.19     94.68        -35.77    -37.55        -64.73        -67.01       9329.05    9365.87
  2.4   22.5   90.0   30.0   45.0       7063.73    7053.90       4915.71    4880.09         65.30     63.25        -25.43    -26.88        -39.68        -40.93       4806.69    4812.49
  2.6   22.5   90.0   30.0   45.0       3912.87    3908.37       2401.67    2381.01         38.45     37.74        -18.38    -19.43        -23.64        -23.75       2334.01    2334.57
  2.8   22.5   90.0   30.0   45.0       2136.34    2134.42       1076.65    1064.67         20.84     20.75        -13.45    -14.07        -13.73        -13.09       1033.66    1034.65
  3.0   22.5   90.0   30.0   45.0       1151.34    1150.72        409.26     402.44         10.58     10.71         -9.90    -10.17         -7.80         -6.80        381.86     383.04
  3.2   22.5   90.0   30.0   45.0        613.26     613.24         93.21      89.38          5.17      5.31         -7.29     -7.34         -4.34         -3.25         75.84      76.55
  3.4   22.5   90.0   30.0   45.0        323.05     323.27        -42.50     -44.62          2.57      2.64         -5.35     -5.29         -2.38         -1.33        -53.37     -53.22
  3.6   22.5   90.0   30.0   45.0        168.21     168.52        -90.08     -91.23          1.43      1.43         -3.91     -3.82         -1.29         -0.35        -96.75     -96.93
  3.8   22.5   90.0   30.0   45.0         86.36      86.67        -97.47     -98.09          0.98      0.93         -2.85     -2.77         -0.69          0.11       -101.48    -101.72
  4.0   22.5   90.0   30.0   45.0         43.44      43.72        -88.60     -88.92          0.82      0.75         -2.08     -2.02         -0.37          0.30        -90.94     -91.10
  4.3   22.5   90.0   30.0   45.0         14.34      14.58        -67.65     -67.77          0.76      0.67         -1.30     -1.27         -0.15          0.35        -68.59     -68.57
  4.6   22.5   90.0   30.0   45.0          3.58       3.76        -48.70     -48.75          0.71      0.62         -0.83     -0.82         -0.06          0.31        -48.99     -48.86
  5.0   22.5   90.0   30.0   45.0         -0.92      -0.79        -30.85     -30.86          0.61      0.54         -0.48     -0.47         -0.02          0.23        -30.77     -30.62
  5.5   22.5   90.0   30.0   45.0         -1.97      -1.88        -17.86     -17.86          0.48      0.42         -0.25     -0.25         -0.01          0.15        -17.66     -17.55
  6.0   22.5   90.0   30.0   45.0         -1.89      -1.83        -10.87     -10.86          0.36      0.32         -0.14     -0.14          0.00          0.10        -10.67     -10.58
  7.0   22.5   90.0   30.0   45.0         -1.35      -1.32         -4.66      -4.66          0.19      0.17         -0.05     -0.05          0.00          0.05         -4.53      -4.48
  8.0   22.5   90.0   30.0   45.0         -0.93      -0.91         -2.33      -2.33          0.11      0.10         -0.02     -0.02          0.00          0.03         -2.25      -2.25
  9.0   22.5   90.0   30.0   45.0         -0.64      -0.63         -1.30      -1.30          0.07      0.06         -0.01     -0.01          0.00          0.02         -1.25      -1.27
 10.0   22.5   90.0   30.0   45.0         -0.46      -0.45         -0.79      -0.78          0.04      0.04         -0.01     -0.01          0.00          0.01         -0.75      -0.77
 11.0   22.5   90.0   30.0   45.0         -0.33      -0.32         -0.51      -0.51          0.03      0.02          0.00      0.00          0.00          0.01         -0.48      -0.50
  1.4   22.5   90.0   30.0   90.0     112381.06  111851.31     102394.15  101655.58       -168.75   -164.84       -147.10   -161.08       -404.59       -275.07     100427.89   89631.86
  1.6   22.5   90.0   30.0   90.0      63200.55   62935.27      55475.56   55060.46         71.91     60.23       -104.45   -111.02       -237.77       -198.10      54405.33   53648.78
  1.8   22.5   90.0   30.0   90.0      36695.33   36572.15      30997.92   30775.30        155.56    143.21        -72.66    -76.02       -152.38       -145.75      30429.59   30873.29
  2.0   22.5   90.0   30.0   90.0      21283.84   21228.76      17162.32   17043.36        149.17    140.78        -50.79    -52.86        -99.09       -101.15      16857.04   17134.65
  2.2   22.5   90.0   30.0   90.0      12158.38   12134.92       9209.16    9145.22        111.09    106.57        -35.93    -37.56        -62.80        -65.52       9039.47    9149.22
  2.4   22.5   90.0   30.0   90.0       6815.90    6805.66       4723.21    4687.41         72.05     70.02        -25.73    -27.09        -38.49        -39.93       4623.07    4662.45
  2.6   22.5   90.0   30.0   90.0       3748.84    3744.14       2273.47    2252.71         42.59     41.88        -18.67    -19.64        -22.85        -23.04       2211.29    2227.20
  2.8   22.5   90.0   30.0   90.0       2023.38    2021.34        987.73     975.67         23.51     23.43        -13.69    -14.24        -13.19        -12.56        948.30     956.12
  3.0   22.5   90.0   30.0   90.0       1071.09    1070.39        345.65     338.76         12.40     12.51        -10.08    -10.31         -7.41         -6.39        320.66     324.63
  3.2   22.5   90.0   30.0   90.0        554.81     554.73         46.59      42.70          6.47      6.58         -7.42     -7.44         -4.06         -2.93         30.92      32.50
  3.4   22.5   90.0   30.0   90.0        279.58     279.77        -77.36     -79.52          3.53      3.56         -5.44     -5.36         -2.17         -1.08        -86.97     -86.86
  3.6   22.5   90.0   30.0   90.0        135.30     135.60       -116.59    -117.76          2.17      2.13         -3.98     -3.87         -1.13         -0.16       -122.31    -122.92
  3.8   22.5   90.0   30.0   90.0         61.05      61.37       -117.94    -118.57          1.57      1.48         -2.90     -2.80         -0.57          0.27       -121.21    -122.03
  4.0   22.5   90.0   30.0   90.0         23.69      23.99       -104.63    -104.96          1.30      1.19         -2.11     -2.04         -0.28          0.43       -106.38    -107.13
  4.3   22.5   90.0   30.0   90.0          0.40       0.65        -79.02     -79.14          1.11      1.00         -1.33     -1.29         -0.08          0.45        -79.53     -80.03
  4.6   22.5   90.0   30.0   90.0         -6.52      -6.33        -56.99     -57.03          0.99      0.88         -0.85     -0.83         -0.02          0.38        -56.93     -57.22
  5.0   22.5   90.0   30.0   90.0         -7.72      -7.58        -36.47     -36.47          0.82      0.73         -0.48     -0.48          0.01          0.28        -36.15     -36.28
  5.5   22.5   90.0   30.0   90.0         -6.33      -6.23        -21.49     -21.48          0.62      0.55         -0.26     -0.25          0.01          0.19        -21.13     -21.18
  6.0   22.5   90.0   30.0   90.0         -4.81      -4.74        -13.32     -13.31          0.46      0.41         -0.15     -0.14          0.01          0.13        -13.00     -13.01
  7.0   22.5   90.0   30.0   90.0         -2.81      -2.77         -5.90      -5.89          0.25      0.22         -0.06     -0.05          0.00          0.06         -5.70      -5.68
  8.0   22.5   90.0   30.0   90.0         -1.73      -1.71         -3.02      -3.01          0.14      0.13         -0.02     -0.02          0.00          0.04         -2.90      -2.91
  9.0   22.5   90.0   30.0   90.0         -1.12      -1.11         -1.71      -1.71          0.09      0.08         -0.01     -0.01          0.00          0.02         -1.64      -1.66
 10.0   22.5   90.0   30.0   90.0         -0.76      -0.75         -1.05      -1.05          0.06      0.05         -0.01     -0.01          0.00          0.01         -1.00      -1.02
 11.0   22.5   90.0   30.0   90.0         -0.53      -0.52         -0.68      -0.68          0.04      0.03          0.00      0.00          0.00          0.01         -0.65      -0.66
  1.4   22.5   90.0   30.0  135.0     110794.08  110270.27     101359.33  100616.47         65.12     64.62       -117.05   -127.64       -383.84       -237.50      99697.47   90162.26
  1.6   22.5   90.0   30.0  135.0      62490.64   62226.38      55107.63   54690.56        179.15    164.51        -93.72    -99.35       -228.80       -181.83      54171.70   53685.87
  1.8   22.5   90.0   30.0  135.0      36374.45   36252.26      30868.32   30645.48        204.95    190.68        -68.86    -71.87       -148.88       -138.50      30359.62   30828.91
  2.0   22.5   90.0   30.0  135.0      21112.39   21057.91      17097.37   16978.29        172.43    162.72        -49.40    -51.28        -97.56        -97.42      16819.09   17078.05
  2.2   22.5   90.0   30.0  135.0      12048.00   12024.71       9160.42    9096.12        122.60    117.21        -35.42    -36.94        -61.97        -63.33       9003.48    9095.55
  2.4   22.5   90.0   30.0  135.0       6735.90    6725.72       4680.74    4644.62         78.15     75.59        -25.56    -26.84        -37.94        -38.52       4587.30    4615.80
  2.6   22.5   90.0   30.0  135.0       3687.81    3683.15       2236.45    2215.48         46.07     45.06        -18.64    -19.56        -22.46        -22.07       2178.19    2188.31
  2.8   22.5   90.0   30.0  135.0       1976.03    1974.01        956.43     944.21         25.64     25.38        -13.71    -14.24        -12.89        -11.88        919.47     924.44
  3.0   22.5   90.0   30.0  135.0       1034.19    1033.49        319.87     312.85         13.78     13.79        -10.12    -10.32         -7.18         -5.89        296.53     299.13
  3.2   22.5   90.0   30.0  135.0        525.99     525.90         25.71      21.71          7.41      7.45         -7.46     -7.46         -3.89         -2.55         11.19      12.09
  3.4   22.5   90.0   30.0  135.0        257.00     257.18        -94.12     -96.37          4.21      4.19         -5.48     -5.38         -2.03         -0.79       -102.90    -103.18
  3.6   22.5   90.0   30.0  135.0        117.51     117.81       -130.02    -131.25          2.68      2.60         -4.00     -3.89         -1.02          0.07       -135.12    -136.01
  3.8   22.5   90.0   30.0  135.0         46.94      47.27       -128.73    -129.39          1.97      1.84         -2.92     -2.82         -0.49          0.44       -131.51    -132.57
  4.0   22.5   90.0   30.0  135.0         12.41      12.73       -113.33    -113.69          1.63      1.48         -2.13     -2.05         -0.21          0.57       -114.69    -115.66
  4.3   22.5   90.0   30.0  135.0         -7.78      -7.52        -85.41     -85.55          1.36      1.21         -1.34     -1.29         -0.04          0.55        -85.63     -86.33
  4.6   22.5   90.0   30.0  135.0        -12.58     -12.38        -61.76     -61.81          1.18      1.04         -0.85     -0.83          0.02          0.46        -61.49     -61.94
  5.0   22.5   90.0   30.0  135.0        -11.91     -11.76        -39.81     -39.81          0.96      0.85         -0.49     -0.48          0.03          0.33        -39.32     -39.58
  5.5   22.5   90.0   30.0  135.0         -9.08      -8.98        -23.72     -23.71          0.72      0.64         -0.26     -0.26          0.02          0.22        -23.24     -23.36
  6.0   22.5   90.0   30.0  135.0         -6.70      -6.62        -14.86     -14.85          0.53      0.47         -0.15     -0.14          0.02          0.15        -14.47     -14.51
  7.0   22.5   90.0   30.0  135.0         -3.79      -3.74         -6.71      -6.70          0.29      0.26         -0.06     -0.05          0.01          0.08         -6.47      -6.46
  8.0   22.5   90.0   30.0  135.0         -2.29      -2.26         -3.49      -3.48          0.17      0.15         -0.02     -0.02          0.00          0.04         -3.34      -3.35
  9.0   22.5   90.0   30.0  135.0         -1.46      -1.45         -2.00      -2.00          0.10      0.09         -0.01     -0.01          0.00          0.03         -1.91      -1.94
 10.0   22.5   90.0   30.0  135.0         -0.98      -0.97         -1.24      -1.23          0.07      0.06         -0.01     -0.01          0.00          0.02         -1.18      -1.20
 11.0   22.5   90.0   30.0  135.0         -0.68      -0.67         -0.81      -0.81          0.04      0.04          0.00      0.00          0.00          0.01         -0.77      -0.78
  1.4   22.5   90.0   30.0  180.0     110794.57  110279.44     101502.42  100761.61        142.80    140.22       -108.52   -118.38       -374.26       -215.85      99950.53   91283.40
  1.6   22.5   90.0   30.0  180.0      62627.37   62367.41      55347.62   54932.25        220.18    204.14        -90.02    -95.40       -225.76       -173.07      54465.15   54024.16
  1.8   22.5   90.0   30.0  180.0      36493.35   36373.30      31045.35   30823.34        225.30    210.06        -67.19    -70.12       -148.22       -134.70      30561.05   30959.62
  2.0   22.5   90.0   30.0  180.0      21184.88   21131.40      17200.88   17082.00        182.16    171.68        -48.59    -50.44        -97.45        -95.48      16933.27   17135.27
  2.2   22.5   90.0   30.0  180.0      12085.18   12062.29       9214.72    9150.30        127.32    121.35        -35.01    -36.51        -61.94        -62.20       9062.45    9121.41
  2.4   22.5   90.0   30.0  180.0       6752.04    6742.03       4706.94    4670.67         80.54     77.62        -25.36    -26.62        -37.90        -37.81       4615.75    4626.98
  2.6   22.5   90.0   30.0  180.0       3692.83    3688.27       2247.81    2226.70         47.35     46.14        -18.54    -19.45        -22.41        -21.60       2190.76    2192.39
  2.8   22.5   90.0   30.0  180.0       1975.74    1973.77        960.35     948.03         26.36     26.00        -13.66    -14.18        -12.84        -11.55        924.12     925.12
  3.0   22.5   90.0   30.0  180.0       1031.67    1030.99        320.29     313.18         14.22     14.18        -10.10    -10.30         -7.13         -5.66        297.41     298.26
  3.2   22.5   90.0   30.0  180.0        522.77     522.69         24.61      20.55          7.70      7.70         -7.45     -7.45         -3.84         -2.38         10.41      10.59
  3.4   22.5   90.0   30.0  180.0        253.78     253.97        -95.76     -98.05          4.41      4.37         -5.47     -5.38         -2.00         -0.66       -104.32    -104.85
  3.6   22.5   90.0   30.0  180.0        114.58     114.89       -131.75    -133.02          2.83      2.72         -4.00     -3.89         -0.99          0.17       -136.68    -137.64
  3.8   22.5   90.0   30.0  180.0         44.39      44.72       -130.35    -131.05          2.09      1.94         -2.92     -2.82         -0.46          0.52       -133.01    -134.06
  4.0   22.5   90.0   30.0  180.0         10.24      10.55       -114.78    -115.16          1.72      1.55         -2.13     -2.05         -0.19          0.63       -116.04    -117.00
  4.3   22.5   90.0   30.0  180.0         -9.47      -9.21        -86.59     -86.75          1.43      1.27         -1.34     -1.29         -0.02          0.60        -86.74     -87.42
  4.6   22.5   90.0   30.0  180.0        -13.91     -13.70        -62.72     -62.77          1.23      1.09         -0.85     -0.83          0.03          0.49        -62.38     -62.83
  5.0   22.5   90.0   30.0  180.0        -12.87     -12.72        -40.52     -40.53          1.00      0.88         -0.49     -0.48          0.04          0.36        -39.99     -40.25
  5.5   22.5   90.0   30.0  180.0         -9.75      -9.64        -24.23     -24.22          0.75      0.66         -0.26     -0.26          0.03          0.24        -23.72     -23.84
  6.0   22.5   90.0   30.0  180.0         -7.18      -7.10        -15.24     -15.22          0.55      0.49         -0.15     -0.14          0.02          0.16        -14.81     -14.86
  7.0   22.5   90.0   30.0  180.0         -4.05      -4.01         -6.92      -6.91          0.30      0.27         -0.06     -0.05          0.01          0.08         -6.67      -6.66
  8.0   22.5   90.0   30.0  180.0         -2.45      -2.42         -3.62      -3.61          0.18      0.16         -0.03     -0.02          0.01          0.05         -3.46      -3.48
  9.0   22.5   90.0   30.0  180.0         -1.56      -1.55         -2.09      -2.08          0.11      0.10         -0.01     -0.01          0.00          0.03         -1.99      -2.02
 10.0   22.5   90.0   30.0  180.0         -1.05      -1.04         -1.30      -1.29          0.07      0.06         -0.01     -0.01          0.00          0.02         -1.23      -1.25
 11.0   22.5   90.0   30.0  180.0         -0.73      -0.72         -0.85      -0.85          0.05      0.04          0.00      0.00          0.00          0.01         -0.81      -0.82
  1.4   22.5   90.0   60.0    0.0      94905.47   94389.72      85353.29   84672.04       -548.97   -515.18       -219.18   -237.64       -341.49       -289.57      83131.42   77900.52
  1.6   22.5   90.0   60.0    0.0      57840.16   57601.79      50322.05   49951.60       -133.76   -134.54       -104.87   -111.65       -226.76       -236.56      49100.11   47533.05
  1.8   22.5   90.0   60.0    0.0      34660.93   34551.17      29143.33   28942.60        -17.14    -22.63        -63.06    -66.48       -152.15       -173.72      28426.75   27772.72
  2.0   22.5   90.0   60.0    0.0      20326.08   20276.20      16369.51   16259.83          4.10     -0.35        -41.40    -43.85        -99.16       -117.40      15932.06   15611.89
  2.2   22.5   90.0   60.0    0.0      11682.19   11659.12       8877.66    8816.34          0.62     -1.96        -28.39    -30.47        -62.39        -74.76       8603.87    8447.95
  2.4   22.5   90.0   60.0    0.0       6604.26    6592.78       4630.57    4595.08         -5.52     -6.68        -20.05    -21.78        -38.06        -45.60       4456.21    4384.25
  2.6   22.5   90.0   60.0    0.0       3686.74    3680.73       2303.92    2283.04         -9.11     -9.39        -14.45    -15.76        -22.64        -26.92       2191.98    2160.57
  2.8   22.5   90.0   60.0    0.0       2040.73    2037.59       1073.94    1061.72         -9.97     -9.82        -10.55    -11.45        -13.19        -15.48       1001.99     988.78
  3.0   22.5   90.0   60.0    0.0       1125.59    1123.95        449.57     442.49         -9.11     -8.82         -7.74     -8.31         -7.57         -8.72        403.32     397.81
  3.2   22.5   90.0   60.0    0.0        622.35     621.48        148.54     144.45         -7.52     -7.22         -5.67     -6.02         -4.30         -4.83        118.77     116.49
  3.4   22.5   90.0   60.0    0.0        347.59     347.11         13.95      11.62         -5.82     -5.57         -4.14     -4.36         -2.44         -2.65         -5.26      -6.08
  3.6   22.5   90.0   60.0    0.0        197.98     197.71        -38.54     -39.86         -4.34     -4.14         -3.02     -3.16         -1.39         -1.45        -51.03     -51.09
  3.8   22.5   90.0   60.0    0.0        116.30     116.15        -52.83     -53.58         -3.15     -3.00         -2.20     -2.30         -0.80         -0.81        -61.04     -60.69
  4.0   22.5   90.0   60.0    0.0         71.29      71.19        -50.92     -51.34         -2.27     -2.15         -1.61     -1.68         -0.48         -0.46        -56.40     -55.85
  4.3   22.5   90.0   60.0    0.0         37.76      37.70        -38.95     -39.14         -1.37     -1.30         -1.02     -1.07         -0.24         -0.23        -42.05     -41.47
  4.6   22.5   90.0   60.0    0.0         22.67      22.62        -26.85     -26.94         -0.85     -0.79         -0.66     -0.69         -0.13         -0.13        -28.71     -28.25
  5.0   22.5   90.0   60.0    0.0         13.49      13.45        -15.39     -15.42         -0.47     -0.44         -0.38     -0.40         -0.07         -0.09        -16.40     -16.14
  5.5   22.5   90.0   60.0    0.0          8.27       8.24         -7.43      -7.45         -0.26     -0.23         -0.20     -0.21         -0.04         -0.06         -7.98      -7.84
  6.0   22.5   90.0   60.0    0.0          5.54       5.52         -3.55      -3.56         -0.16     -0.14         -0.12     -0.12         -0.03         -0.05         -3.87      -3.75
  7.0   22.5   90.0   60.0    0.0          2.82       2.81         -0.71      -0.71         -0.08     -0.07         -0.04     -0.05         -0.01         -0.03         -0.85      -0.74
  8.0   22.5   90.0   60.0    0.0          1.59       1.58          0.01       0.00         -0.05     -0.04         -0.02     -0.02         -0.01         -0.02         -0.07      -0.03
  9.0   22.5   90.0   60.0    0.0          0.97       0.96          0.17       0.17         -0.03     -0.03         -0.01     -0.01          0.00         -0.01          0.13       0.13
 10.0   22.5   90.0   60.0    0.0          0.62       0.61          0.19       0.19         -0.02     -0.02          0.00     -0.01          0.00         -0.01          0.16       0.15
 11.0   22.5   90.0   60.0    0.0          0.41       0.41          0.17       0.16         -0.02     -0.01          0.00      0.00          0.00          0.00          0.15       0.13
  1.4   22.5   90.0   60.0   45.0      89551.23   89002.78      80214.52   79499.26       -284.15   -252.64       -172.87   -183.65       -315.79       -278.99      78311.63   75562.51
  1.6   22.5   90.0   60.0   45.0      55136.34   54881.48      47791.88   47408.99        -65.97    -63.86       -102.17   -107.08       -213.68       -233.15      46656.37   46411.11
  1.8   22.5   90.0   60.0   45.0      33272.27   33155.53      27867.72   27663.17          6.00      2.43        -65.10    -67.89       -145.58       -173.04      27183.17   27161.54
  2.0   22.5   90.0   60.0   45.0      19572.72   19519.64      15690.76   15579.97         15.08     11.92        -43.32    -45.46        -95.73       -117.38      15269.57   15246.10
  2.2   22.5   90.0   60.0   45.0      11248.81   11224.17       8494.12    8432.51          6.87      5.20        -29.75    -31.63        -60.48        -74.80       8230.00    8213.83
  2.4   22.5   90.0   60.0   45.0       6341.01    6328.73       4401.10    4365.55         -1.72     -2.22        -20.96    -22.54        -36.93        -45.60       4232.82    4227.07
  2.6   22.5   90.0   60.0   45.0       3518.90    3512.46       2159.37    2138.49         -6.68     -6.52        -15.05    -16.25        -21.93        -26.89       2051.36    2051.27
  2.8   22.5   90.0   60.0   45.0       1929.12    1925.73        978.68     966.46         -8.33     -7.91        -10.94    -11.76        -12.73        -15.43        909.31     910.71
  3.0   22.5   90.0   60.0   45.0       1048.62    1046.83        384.30     377.20         -7.95     -7.51         -8.00     -8.51         -7.26         -8.66        339.80     340.82
  3.2   22.5   90.0   60.0   45.0        567.62     566.65        102.31      98.21         -6.65     -6.29         -5.85     -6.15         -4.08         -4.77         73.77      74.14
  3.4   22.5   90.0   60.0   45.0        307.63     307.09        -19.72     -22.07         -5.16     -4.88         -4.27     -4.45         -2.28         -2.59        -38.03     -38.05
  3.6   22.5   90.0   60.0   45.0        168.14     167.84        -63.66     -64.99         -3.81     -3.60         -3.11     -3.22         -1.27         -1.40        -75.45     -75.56
  3.8   22.5   90.0   60.0   45.0         93.59      93.42        -71.96     -72.70         -2.73     -2.57         -2.26     -2.34         -0.72         -0.76        -79.61     -79.66
  4.0   22.5   90.0   60.0   45.0         53.71      53.61        -65.73     -66.15         -1.91     -1.79         -1.65     -1.71         -0.41         -0.43        -70.76     -70.72
  4.3   22.5   90.0   60.0   45.0         25.47      25.42        -49.33     -49.51         -1.10     -1.03         -1.04     -1.08         -0.19         -0.20        -52.10     -51.99
  4.6   22.5   90.0   60.0   45.0         13.84      13.80        -34.34     -34.42         -0.64     -0.58         -0.67     -0.70         -0.10         -0.11        -35.93     -35.86
  5.0   22.5   90.0   60.0   45.0          7.60       7.57        -20.40     -20.43         -0.31     -0.28         -0.39     -0.40         -0.05         -0.07        -21.23     -21.22
  5.5   22.5   90.0   60.0   45.0          4.54       4.52        -10.62     -10.63         -0.15     -0.13         -0.21     -0.22         -0.03         -0.05        -11.04     -11.05
  6.0   22.5   90.0   60.0   45.0          3.08       3.07         -5.67      -5.67         -0.08     -0.06         -0.12     -0.12         -0.02         -0.04         -5.90      -5.86
  7.0   22.5   90.0   60.0   45.0          1.64       1.63         -1.74      -1.74         -0.04     -0.03         -0.04     -0.05         -0.01         -0.02         -1.83      -1.75
  8.0   22.5   90.0   60.0   45.0          0.96       0.95         -0.55      -0.55         -0.02     -0.02         -0.02     -0.02          0.00         -0.01         -0.60      -0.56
  9.0   22.5   90.0   60.0   45.0          0.60       0.60         -0.15      -0.15         -0.02     -0.01         -0.01     -0.01          0.00         -0.01         -0.18      -0.18
 10.0   22.5   90.0   60.0   45.0          0.40       0.39         -0.01      -0.01         -0.01     -0.01          0.00     -0.01          0.00         -0.01         -0.03      -0.04
 11.0   22.5   90.0   60.0   45.0          0.27       0.27          0.04       0.04         -0.01     -0.01          0.00      0.00          0.00          0.00          0.02       0.01
  1.4   22.5   90.0   60.0   90.0      83241.01   82676.02      74522.39   73784.63         62.48     85.99       -122.96   -127.67       -281.98       -247.78      73047.10   72710.47
  1.6   22.5   90.0   60.0   90.0      51851.28   51583.67      44890.15   44496.37         62.59     64.30        -93.31    -95.98       -196.31       -221.11      43915.01   45028.44
  1.8   22.5   90.0   60.0   90.0      31559.30   31436.84      26379.70   26171.80         56.56     53.34        -65.13    -67.00       -136.95       -168.72      25759.67   26397.98
  2.0   22.5   90.0   60.0   90.0      18629.14   18573.10      14884.77   14772.80         38.28     35.65        -44.71    -46.39        -91.21       -115.58      14493.97   14780.52
  2.2   22.5   90.0   60.0   90.0      10694.82   10668.47       8027.62    7965.41         19.06     17.94        -31.02    -32.62        -57.92        -73.83       7779.88    7909.42
  2.4   22.5   90.0   60.0   90.0       5996.08    5982.90       4113.66    4077.86          5.33      5.27        -21.90    -23.30        -35.37        -44.95       3955.14    4018.29
  2.6   22.5   90.0   60.0   90.0       3293.21    3286.32       1972.56    1951.59         -2.31     -1.85        -15.71    -16.79        -20.93        -26.40       1870.75    1903.25
  2.8   22.5   90.0   60.0   90.0       1775.34    1771.70        851.88     839.61         -5.44     -4.86        -11.40    -12.13        -12.05        -15.04        786.60     803.16
  3.0   22.5   90.0   60.0   90.0        940.32     938.36        295.15     287.99         -5.94     -5.42         -8.31     -8.76         -6.78         -8.35        253.43     261.18
  3.2   22.5   90.0   60.0   90.0        489.24     488.15         37.81      33.65         -5.19     -4.79         -6.06     -6.32         -3.74         -4.52         11.23      14.22
  3.4   22.5   90.0   60.0   90.0        249.59     248.98        -67.50     -69.90         -4.05     -3.77         -4.42     -4.56         -2.03         -2.39        -84.37     -83.75
  3.6   22.5   90.0   60.0   90.0        124.32     123.98        -99.78    -101.14         -2.94     -2.74         -3.21     -3.30         -1.09         -1.24       -110.47    -110.85
  3.8   22.5   90.0   60.0   90.0         59.93      59.75        -99.75    -100.51         -2.03     -1.89         -2.34     -2.39         -0.58         -0.63       -106.52    -107.21
  4.0   22.5   90.0   60.0   90.0         27.46      27.36        -87.45     -87.87         -1.34     -1.24         -1.71     -1.75         -0.31         -0.31        -91.76     -92.46
  4.3   22.5   90.0   60.0   90.0          6.95       6.91        -64.70     -64.88         -0.66     -0.60         -1.08     -1.11         -0.12         -0.11        -66.93     -67.52
  4.6   22.5   90.0   60.0   90.0          0.43       0.41        -45.51     -45.59         -0.29     -0.25         -0.69     -0.71         -0.05         -0.04        -46.69     -47.17
  5.0   22.5   90.0   60.0   90.0         -1.43      -1.44        -27.96     -27.99         -0.06     -0.04         -0.40     -0.41         -0.02         -0.02        -28.49     -28.86
  5.5   22.5   90.0   60.0   90.0         -1.22      -1.22        -15.48     -15.49          0.04      0.04         -0.21     -0.22         -0.01         -0.02        -15.69     -15.92
  6.0   22.5   90.0   60.0   90.0         -0.76      -0.76         -8.93      -8.93          0.05      0.06         -0.12     -0.13         -0.01         -0.01         -9.01      -9.10
  7.0   22.5   90.0   60.0   90.0         -0.25      -0.25         -3.36      -3.36          0.03      0.04         -0.05     -0.05          0.00         -0.01         -3.37      -3.33
  8.0   22.5   90.0   60.0   90.0         -0.07      -0.07         -1.44      -1.44          0.02      0.02         -0.02     -0.02          0.00         -0.01         -1.44      -1.42
  9.0   22.5   90.0   60.0   90.0          0.00      -0.01         -0.67      -0.67          0.01      0.01         -0.01     -0.01          0.00          0.00         -0.67      -0.68
 10.0   22.5   90.0   60.0   90.0          0.02       0.02         -0.34      -0.34          0.00      0.01         -0.01     -0.01          0.00          0.00         -0.34      -0.36
 11.0   22.5   90.0   60.0   90.0          0.02       0.02         -0.18      -0.18          0.00      0.00          0.00      0.00          0.00          0.00         -0.18      -0.19
  1.4   22.5   90.0   60.0  135.0      82960.65   82410.10      74676.23   73936.37        254.22    266.52        -97.44   -100.71       -251.43       -183.89      73475.84   73755.24
  1.6   22.5   90.0   60.0  135.0      52248.08   51988.97      45556.82   45166.10        155.78    151.91        -83.07    -85.17       -189.12       -199.72      44702.20   45513.07
  1.8   22.5   90.0   60.0  135.0      31921.09   31803.82      26878.52   26673.24         98.70     92.20        -60.45    -62.20       -135.83       -160.09      26309.48   26641.82
  2.0   22.5   90.0   60.0  135.0      18854.35   18800.98      15178.86   15067.85         57.09     52.38        -42.33    -44.03        -91.22       -111.24      14809.09   14907.16
  2.2   22.5   90.0   60.0  135.0      10816.85   10791.74       8186.14    8124.04         27.83     25.37        -29.74    -31.41        -58.00        -71.31       7947.37    7975.37
  2.4   22.5   90.0   60.0  135.0       6056.27    6043.77       4194.65    4158.79          9.74      8.84        -21.20    -22.67        -35.38        -43.35       4040.44    4052.02
  2.6   22.5   90.0   60.0  135.0       3319.82    3313.36       2011.93    1990.90          0.13      0.06        -15.33    -16.46        -20.87        -25.32       1912.50    1919.75
  2.8   22.5   90.0   60.0  135.0       1784.86    1781.47        869.73     857.40         -3.99     -3.73        -11.19    -11.96        -11.97        -14.29        805.91     810.49
  3.0   22.5   90.0   60.0  135.0        941.65     939.83        302.22     294.99         -5.01     -4.70         -8.20     -8.67         -6.70         -7.81        261.46     263.71
  3.2   22.5   90.0   60.0  135.0        486.97     485.95         39.66      35.43         -4.56     -4.31         -6.00     -6.28         -3.66         -4.12         13.75      14.30
  3.4   22.5   90.0   60.0  135.0        245.98     245.40        -68.06     -70.52         -3.60     -3.43         -4.38     -4.54         -1.96         -2.08        -84.44     -84.85
  3.6   22.5   90.0   60.0  135.0        120.43     120.12       -101.35    -102.75         -2.61     -2.49         -3.20     -3.29         -1.03         -1.00       -111.66    -112.46
  3.8   22.5   90.0   60.0  135.0         56.23      56.07       -101.64    -102.44         -1.78     -1.70         -2.33     -2.39         -0.53         -0.44       -108.13    -108.97
  4.0   22.5   90.0   60.0  135.0         24.13      24.05        -89.35     -89.80         -1.15     -1.09         -1.70     -1.75         -0.27         -0.16        -93.43     -94.20
  4.3   22.5   90.0   60.0  135.0          4.22       4.19        -66.41     -66.61         -0.52     -0.50         -1.08     -1.11         -0.09          0.00        -68.47     -69.08
  4.6   22.5   90.0   60.0  135.0         -1.77      -1.79        -46.97     -47.06         -0.18     -0.17         -0.69     -0.71         -0.03          0.04        -48.02     -48.51
  5.0   22.5   90.0   60.0  135.0         -3.09      -3.09        -29.11     -29.15          0.02      0.02         -0.40     -0.41          0.00          0.04        -29.55     -29.93
  5.5   22.5   90.0   60.0  135.0         -2.41      -2.41        -16.35     -16.36          0.09      0.09         -0.22     -0.22          0.00          0.02        -16.49     -16.73
  6.0   22.5   90.0   60.0  135.0         -1.64      -1.64         -9.59      -9.59          0.09      0.09         -0.12     -0.13          0.00          0.01         -9.63      -9.72
  7.0   22.5   90.0   60.0  135.0         -0.76      -0.76         -3.76      -3.76          0.06      0.06         -0.05     -0.05          0.00          0.00         -3.75      -3.71
  8.0   22.5   90.0   60.0  135.0         -0.39      -0.39         -1.69      -1.69          0.03      0.03         -0.02     -0.02          0.00          0.00         -1.68      -1.66
  9.0   22.5   90.0   60.0  135.0         -0.21      -0.21         -0.85      -0.85          0.02      0.02         -0.01     -0.01          0.00          0.00         -0.84      -0.84
 10.0   22.5   90.0   60.0  135.0         -0.12      -0.13         -0.46      -0.46          0.01      0.01         -0.01     -0.01          0.00          0.00         -0.45      -0.47
 11.0   22.5   90.0   60.0  135.0         -0.08      -0.08         -0.26      -0.26          0.01      0.01          0.00      0.00          0.00          0.00         -0.26      -0.27
  1.4   22.5   90.0   60.0  180.0      84339.79   83802.17      76137.38   75397.11        318.15    323.01        -89.47    -92.75       -232.35       -133.09      75051.48   75347.92
  1.6   22.5   90.0   60.0  180.0      53484.44   53235.62      46869.03   46483.20        193.70    185.17        -77.79    -79.88       -188.25       -185.35      46064.03   46266.93
  1.8   22.5   90.0   60.0  180.0      32689.68   32578.07      27676.02   27473.09        116.11    106.82        -57.08    -58.88       -137.54       -154.64      27125.51   27040.92
  2.0   22.5   90.0   60.0  180.0      19296.46   19245.96      15627.74   15517.37         64.25     57.79        -40.26    -42.08        -92.56       -108.53      15263.68   15134.81
  2.2   22.5   90.0   60.0  180.0      11068.61   11044.94       8437.01    8374.98         30.71     27.10        -28.49    -30.28        -58.82        -69.76       8199.60    8112.21
  2.4   22.5   90.0   60.0  180.0       6201.46    6189.76       4337.03    4301.17         10.95      9.29        -20.45    -22.02        -35.84        -42.39       4183.01    4137.66
  2.6   22.5   90.0   60.0  180.0       3405.57    3399.58       2094.89    2073.86          0.65      0.11        -14.88    -16.08        -21.13        -24.70       1995.38    1975.16
  2.8   22.5   90.0   60.0  180.0       1837.07    1833.97        919.69     907.34         -3.76     -3.80        -10.92    -11.74        -12.12        -13.87        855.75     847.42
  3.0   22.5   90.0   60.0  180.0        974.56     972.90        333.43     326.18         -4.91     -4.79         -8.03     -8.55         -6.78         -7.51        292.57     288.97
  3.2   22.5   90.0   60.0  180.0        508.45     507.53         59.91      55.65         -4.53     -4.39         -5.90     -6.20         -3.71         -3.90         33.92      31.99
  3.4   22.5   90.0   60.0  180.0        260.50     259.99        -54.43     -56.91         -3.61     -3.50         -4.32     -4.49         -1.98         -1.93        -70.88     -72.19
  3.6   22.5   90.0   60.0  180.0        130.56     130.29        -91.86     -93.28         -2.63     -2.56         -3.15     -3.26         -1.04         -0.88       -102.23    -103.22
  3.8   22.5   90.0   60.0  180.0         63.51      63.37        -94.83     -95.65         -1.80     -1.76         -2.30     -2.37         -0.53         -0.35       -101.37    -102.13
  4.0   22.5   90.0   60.0  180.0         29.48      29.41        -84.33     -84.80         -1.17     -1.15         -1.69     -1.73         -0.27         -0.09        -88.46     -89.04
  4.3   22.5   90.0   60.0  180.0          7.73       7.70        -63.12     -63.33         -0.55     -0.54         -1.07     -1.10         -0.09          0.05        -65.22     -65.63
  4.6   22.5   90.0   60.0  180.0          0.60       0.59        -44.72     -44.82         -0.21     -0.21         -0.69     -0.71         -0.03          0.08        -45.81     -46.15
  5.0   22.5   90.0   60.0  180.0         -1.62      -1.62        -27.71     -27.76          0.00     -0.01         -0.40     -0.41          0.00          0.06        -28.17     -28.46
  5.5   22.5   90.0   60.0  180.0         -1.57      -1.57        -15.54     -15.55          0.08      0.07         -0.21     -0.22          0.00          0.04        -15.69     -15.87
  6.0   22.5   90.0   60.0  180.0         -1.14      -1.13         -9.10      -9.10          0.08      0.08         -0.12     -0.13          0.00          0.02         -9.15      -9.20
  7.0   22.5   90.0   60.0  180.0         -0.57      -0.57         -3.57      -3.57          0.05      0.05         -0.05     -0.05          0.00          0.01         -3.56      -3.51
  8.0   22.5   90.0   60.0  180.0         -0.31      -0.31         -1.61      -1.61          0.03      0.03         -0.02     -0.02          0.00          0.00         -1.60      -1.57
  9.0   22.5   90.0   60.0  180.0         -0.18      -0.18         -0.81      -0.81          0.02      0.02         -0.01     -0.01          0.00          0.00         -0.80      -0.81
 10.0   22.5   90.0   60.0  180.0         -0.12      -0.12         -0.45      -0.45          0.01      0.01         -0.01     -0.01          0.00          0.00         -0.44      -0.45
 11.0   22.5   90.0   60.0  180.0         -0.08      -0.08         -0.26      -0.26          0.01      0.01          0.00      0.00          0.00          0.00         -0.26      -0.27
  1.4   22.5   90.0   90.0    0.0      81874.61   81311.15      73919.61   73171.30        211.50    233.70        -90.52    -93.80       -240.22       -195.67      72696.20   71218.98
  1.6   22.5   90.0   90.0    0.0      52825.10   52580.79      46198.17   45828.66         27.07     27.07        -75.26    -78.68       -201.36       -230.64      45212.27   43967.18
  1.8   22.5   90.0   90.0    0.0      32256.96   32148.03      27246.90   27052.12        -13.80    -17.64        -52.05    -54.54       -142.71       -176.83      26566.48   25810.34
  2.0   22.5   90.0   90.0    0.0      18995.54   18946.50      15358.89   15252.95        -28.57    -31.60        -35.67    -37.94        -94.14       -119.53      14906.85   14511.70
  2.2   22.5   90.0   90.0    0.0      10898.77   10875.00       8309.20    8248.88        -32.00    -33.95        -24.88    -26.99        -59.21        -75.67       8012.40    7825.67
  2.4   22.5   90.0   90.0    0.0       6132.83    6120.19       4308.18    4272.58        -29.92    -30.92        -17.73    -19.53        -35.96        -45.98       4114.62    4031.68
  2.6   22.5   90.0   90.0    0.0       3400.62    3393.71       2122.57    2101.47        -25.48    -25.77        -12.86    -14.25        -21.25        -27.15       1997.38    1961.38
  2.8   22.5   90.0   90.0    0.0       1866.01    1862.21        973.25     960.84        -20.36    -20.27         -9.42    -10.41        -12.28        -15.70        892.78     876.80
  3.0   22.5   90.0   90.0    0.0       1017.94    1015.79        394.34     387.06        -15.54    -15.31         -6.91     -7.59         -6.98         -8.95        342.75     335.18
  3.2   22.5   90.0   90.0    0.0        555.15     553.87        118.47     114.22        -11.49    -11.23         -5.07     -5.52         -3.92         -5.06         85.38      81.54
  3.4   22.5   90.0   90.0    0.0        304.91     304.10         -2.37      -4.84         -8.33     -8.08         -3.70     -4.01         -2.19         -2.87        -23.68     -25.63
  3.6   22.5   90.0   90.0    0.0        170.32     169.78        -47.43     -48.87         -5.97     -5.75         -2.70     -2.91         -1.23         -1.66        -61.29     -62.16
  3.8   22.5   90.0   90.0    0.0         97.98      97.60        -57.72     -58.57         -4.27     -4.08         -1.97     -2.12         -0.69         -0.99        -66.87     -67.10
  4.0   22.5   90.0   90.0    0.0         58.88      58.60        -53.65     -54.14         -3.06     -2.90         -1.44     -1.56         -0.40         -0.62        -59.79     -59.70
  4.3   22.5   90.0   90.0    0.0         30.59      30.41        -40.11     -40.33         -1.89     -1.78         -0.91     -0.99         -0.19         -0.35        -43.63     -43.42
  4.6   22.5   90.0   90.0    0.0         18.38      18.25        -27.32     -27.44         -1.21     -1.12         -0.59     -0.64         -0.11         -0.23        -29.47     -29.33
  5.0   22.5   90.0   90.0    0.0         11.25      11.16        -15.46     -15.51         -0.72     -0.65         -0.34     -0.37         -0.06         -0.16        -16.67     -16.66
  5.5   22.5   90.0   90.0    0.0          7.27       7.20         -7.31      -7.33         -0.41     -0.37         -0.18     -0.20         -0.03         -0.11         -7.98      -8.00
  6.0   22.5   90.0   90.0    0.0          5.12       5.08         -3.35      -3.37         -0.27     -0.23         -0.11     -0.11         -0.02         -0.08         -3.76      -3.72
  7.0   22.5   90.0   90.0    0.0          2.83       2.80         -0.50      -0.50         -0.14     -0.11         -0.04     -0.04         -0.01         -0.04         -0.68      -0.58
  8.0   22.5   90.0   90.0    0.0          1.69       1.68          0.18       0.18         -0.08     -0.07         -0.02     -0.02         -0.01         -0.03          0.08       0.14
  9.0   22.5   90.0   90.0    0.0          1.07       1.06          0.31       0.31         -0.05     -0.04         -0.01     -0.01          0.00         -0.02          0.25       0.26
 10.0   22.5   90.0   90.0    0.0          0.71       0.71          0.29       0.29         -0.03     -0.03          0.00      0.00          0.00         -0.01          0.25       0.24
 11.0   22.5   90.0   90.0    0.0          0.49       0.49          0.25       0.24         -0.02     -0.02          0.00      0.00          0.00         -0.01          0.22       0.21
  1.4   22.5   90.0   90.0   45.0      78115.55   77540.44      70013.13   69267.69        174.01    202.22       -102.79   -105.39       -246.72       -235.95      68722.64   69219.06
  1.6   22.5   90.0   90.0   45.0      50477.27   50218.99      43831.68   43453.44         31.08     36.05        -82.17    -84.80       -193.80       -236.91      42850.62   42947.89
  1.8   22.5   90.0   90.0   45.0      30975.03   30858.96      25989.02   25790.73         -9.91    -10.44        -56.77    -58.93       -137.71       -179.49      25316.60   25240.49
  2.0   22.5   90.0   90.0   45.0      18285.97   18233.29      14679.18   14572.07        -25.42    -26.21        -38.60    -40.66        -91.29       -121.07      14234.29   14169.55
  2.2   22.5   90.0   90.0   45.0      10490.95   10465.35       7927.01    7866.40        -29.67    -30.09        -26.67    -28.60        -57.58        -76.60       7635.66    7608.64
  2.4   22.5   90.0   90.0   45.0       5888.38    5874.81       4083.56    4047.93        -28.28    -28.29        -18.83    -20.49        -35.00        -46.55       3893.77    3887.98
  2.6   22.5   90.0   90.0   45.0       3247.79    3240.36       1984.51    1963.43        -24.32    -24.00        -13.54    -14.82        -20.67        -27.50       1861.81    1862.91
  2.8   22.5   90.0   90.0   45.0       1766.50    1762.40        884.62     872.22        -19.53    -19.07         -9.85    -10.76        -11.92        -15.92        805.80     807.42
  3.0   22.5   90.0   90.0   45.0        950.67     948.33        335.08     327.80        -14.92    -14.47         -7.20     -7.80         -6.75         -9.09        284.61     285.13
  3.2   22.5   90.0   90.0   45.0        508.11     506.71         77.36      73.12        -11.01    -10.61         -5.26     -5.65         -3.76         -5.16         45.08      44.71
  3.4   22.5   90.0   90.0   45.0        271.03     270.15        -31.82     -34.28         -7.95     -7.61         -3.83     -4.10         -2.08         -2.94        -52.53     -53.21
  3.6   22.5   90.0   90.0   45.0        145.29     144.71        -69.12     -70.54         -5.66     -5.37         -2.79     -2.97         -1.15         -1.70        -82.50     -83.11
  3.8   22.5   90.0   90.0   45.0         79.09      78.69        -74.07     -74.90         -4.00     -3.77         -2.03     -2.16         -0.64         -1.02        -82.82     -83.24
  4.0   22.5   90.0   90.0   45.0         44.35      44.07        -66.21     -66.69         -2.84     -2.65         -1.49     -1.58         -0.36         -0.64        -72.03     -72.28
  4.3   22.5   90.0   90.0   45.0         20.51      20.34        -48.83     -49.04         -1.71     -1.58         -0.94     -1.00         -0.17         -0.36        -52.12     -52.26
  4.6   22.5   90.0   90.0   45.0         11.19      11.06        -33.56     -33.66         -1.07     -0.97         -0.61     -0.65         -0.09         -0.24        -35.53     -35.68
  5.0   22.5   90.0   90.0   45.0          6.50       6.41        -19.60     -19.64         -0.60     -0.54         -0.35     -0.38         -0.05         -0.16        -20.68     -20.86
  5.5   22.5   90.0   90.0   45.0          4.30       4.25         -9.91      -9.92         -0.33     -0.29         -0.19     -0.20         -0.03         -0.11        -10.48     -10.62
  6.0   22.5   90.0   90.0   45.0          3.19       3.15         -5.05      -5.06         -0.21     -0.17         -0.11     -0.12         -0.02         -0.08         -5.40      -5.42
  7.0   22.5   90.0   90.0   45.0          1.92       1.90         -1.30      -1.30         -0.10     -0.08         -0.04     -0.04         -0.01         -0.05         -1.45      -1.37
  8.0   22.5   90.0   90.0   45.0          1.22       1.21         -0.24      -0.24         -0.06     -0.05         -0.02     -0.02          0.00         -0.03         -0.32      -0.27
  9.0   22.5   90.0   90.0   45.0          0.81       0.80          0.08       0.07         -0.04     -0.03         -0.01     -0.01          0.00         -0.02          0.02       0.03
 10.0   22.5   90.0   90.0   45.0          0.56       0.55          0.15       0.15         -0.03     -0.02          0.00      0.00          0.00         -0.01          0.12       0.11
 11.0   22.5   90.0   90.0   45.0          0.39       0.39          0.16       0.16         -0.02     -0.02          0.00      0.00          0.00         -0.01          0.14       0.12
  1.4   22.5   90.0   90.0   90.0      74689.44   74105.89      66504.52   65760.41        179.46    210.75       -107.72   -109.72       -247.81       -259.38      65207.77   67228.38
  1.6   22.5   90.0   90.0   90.0      48312.80   48044.08      41667.60   41283.08         44.14     52.86        -86.85    -88.74       -187.48       -241.74      40702.04   41931.91
  1.8   22.5   90.0   90.0   90.0      29753.54   29631.44      24794.80   24593.34         -3.95     -1.71        -60.80    -62.56       -133.24       -181.81      24131.64   24672.07
  2.0   22.5   90.0   90.0   90.0      17596.05   17540.00      14019.67   13911.20        -21.83    -20.67        -41.34    -43.13        -88.61       -122.50      13581.37   13828.11
  2.2   22.5   90.0   90.0   90.0      10089.85   10062.48       7551.68    7490.59        -27.23    -26.28        -28.40    -30.14        -56.01        -77.49       7265.26    7391.99
  2.4   22.5   90.0   90.0   90.0       5646.38    5631.89       3861.46    3825.70        -26.60    -25.71        -19.92    -21.41        -34.06        -47.10       3675.14    3744.49
  2.6   22.5   90.0   90.0   90.0       3095.92    3087.99       1847.46    1826.35        -23.15    -22.27        -14.23    -15.38        -20.09        -27.84       1727.11    1764.57
  2.8   22.5   90.0   90.0   90.0       1667.40    1663.00        796.43     784.02        -18.69    -17.89        -10.29    -11.09        -11.56        -16.13        719.20     738.11
  3.0   22.5   90.0   90.0   90.0        883.59     881.06        276.02     268.75        -14.29    -13.63         -7.48     -8.01         -6.51         -9.23        226.66     235.13
  3.2   22.5   90.0   90.0   90.0        461.17     459.65         36.36      32.12        -10.53    -10.00         -5.45     -5.79         -3.60         -5.25          4.87       7.92
  3.4   22.5   90.0   90.0   90.0        237.20     236.26        -61.20     -63.66         -7.56     -7.13         -3.96     -4.18         -1.97         -3.00        -81.32     -80.75
  3.6   22.5   90.0   90.0   90.0        120.29     119.68        -90.76     -92.18         -5.34     -5.00         -2.88     -3.03         -1.07         -1.74       -103.68    -104.05
  3.8   22.5   90.0   90.0   90.0         60.21      59.80        -90.39     -91.21         -3.74     -3.46         -2.09     -2.20         -0.58         -1.05        -98.76     -99.38
  4.0   22.5   90.0   90.0   90.0         29.83      29.55        -78.76     -79.22         -2.61     -2.39         -1.53     -1.61         -0.32         -0.66        -84.26     -84.86
  4.3   22.5   90.0   90.0   90.0         10.44      10.27        -57.55     -57.75         -1.53     -1.38         -0.96     -1.02         -0.14         -0.37        -60.59     -61.10
  4.6   22.5   90.0   90.0   90.0          4.00       3.88        -39.80     -39.89         -0.92     -0.81         -0.62     -0.66         -0.07         -0.25        -41.58     -42.03
  5.0   22.5   90.0   90.0   90.0          1.75       1.67        -23.73     -23.77         -0.49     -0.42         -0.36     -0.38         -0.03         -0.17        -24.68     -25.07
  5.5   22.5   90.0   90.0   90.0          1.34       1.29        -12.50     -12.51         -0.25     -0.21         -0.19     -0.20         -0.02         -0.11        -12.99     -13.24
  6.0   22.5   90.0   90.0   90.0          1.27       1.23         -6.75      -6.75         -0.15     -0.12         -0.11     -0.12         -0.01         -0.08         -7.03      -7.12
  7.0   22.5   90.0   90.0   90.0          1.02       1.00         -2.10      -2.10         -0.07     -0.05         -0.04     -0.04         -0.01         -0.05         -2.22      -2.15
  8.0   22.5   90.0   90.0   90.0          0.76       0.75         -0.65      -0.65         -0.05     -0.03         -0.02     -0.02          0.00         -0.03         -0.72      -0.67
  9.0   22.5   90.0   90.0   90.0          0.55       0.54         -0.16      -0.16         -0.03     -0.02         -0.01     -0.01          0.00         -0.02         -0.20      -0.20
 10.0   22.5   90.0   90.0   90.0          0.40       0.40          0.01       0.01         -0.02     -0.02          0.00      0.00          0.00         -0.01         -0.01      -0.03
 11.0   22.5   90.0   90.0   90.0          0.30       0.29          0.07       0.07         -0.02     -0.01          0.00      0.00          0.00         -0.01          0.05       0.04
  1.6   45.0    0.0    0.0    0.0      76337.33   76165.25      69339.37   69024.71        250.65    225.57        -90.96   -100.23       -293.62       -240.21      68444.43   62036.01
  1.8   45.0    0.0    0.0    0.0      43909.52   43834.42      38343.41   38166.75        296.02    277.91        -67.85    -71.68       -183.04       -146.81      37921.76   36442.74
  2.0   45.0    0.0    0.0    0.0      25510.10   25480.34      21258.95   21159.22        243.12    231.39        -51.55    -53.22       -117.37        -91.89      21045.45   20637.50
  2.2   45.0    0.0    0.0    0.0      14673.06   14663.38      11524.78   11467.71        170.41    163.91        -38.88    -40.11        -74.18        -55.99      11406.35   11259.18
  2.4   45.0    0.0    0.0    0.0       8290.38    8287.90       6010.32    5975.75        108.36    105.87        -29.14    -30.34        -45.63        -32.60       5937.06    5876.11
  2.6   45.0    0.0    0.0    0.0       4584.47    4583.96       2958.16    2935.97         64.36     64.20        -21.88    -22.86        -27.28        -17.99       2908.76    2884.80
  2.8   45.0    0.0    0.0    0.0       2471.61    2471.72       1322.76    1308.47         36.27     37.04        -16.50    -17.08        -15.87         -9.30       1288.47    1280.96
  3.0   45.0    0.0    0.0    0.0       1290.30    1290.67        483.22     474.21         19.51     20.50        -12.46    -12.66         -8.98         -4.38        459.48     458.38
  3.2   45.0    0.0    0.0    0.0        643.42     643.86         77.76      72.13         10.12     10.99         -9.37     -9.32         -4.92         -1.73         61.45      62.21
  3.4   45.0    0.0    0.0    0.0        297.37     297.77        -99.25    -102.77          5.23      5.85         -6.99     -6.82         -2.59         -0.39       -110.32    -109.45
  3.6   45.0    0.0    0.0    0.0        117.49     117.84       -161.40    -163.59          2.86      3.22         -5.18     -4.98         -1.30          0.23       -168.74    -168.24
  3.8   45.0    0.0    0.0    0.0         27.65      27.97       -169.44    -170.79          1.79      1.97         -3.81     -3.64         -0.60          0.47       -174.14    -174.02
  4.0   45.0    0.0    0.0    0.0        -14.42     -14.14       -154.68    -155.51          1.35      1.41         -2.79     -2.67         -0.24          0.53       -157.54    -157.67
  4.3   45.0    0.0    0.0    0.0        -35.43     -35.20       -121.04    -121.44          1.13      1.12         -1.75     -1.69         -0.01          0.49       -122.16    -122.47
  4.6   45.0    0.0    0.0    0.0        -36.36     -36.17        -89.84     -90.03          1.06      1.03         -1.11     -1.09          0.06          0.40        -90.03     -90.38
  5.0   45.0    0.0    0.0    0.0        -29.52     -29.38        -59.23     -59.29          0.98      0.92         -0.63     -0.63          0.07          0.29        -58.88     -59.21
  5.5   45.0    0.0    0.0    0.0        -20.64     -20.54        -35.81     -35.82          0.82      0.76         -0.33     -0.33          0.05          0.19        -35.31     -35.61
  6.0   45.0    0.0    0.0    0.0        -14.31     -14.23        -22.56     -22.56          0.65      0.59         -0.19     -0.18          0.03          0.13        -22.09     -22.37
  7.0   45.0    0.0    0.0    0.0         -7.32      -7.28        -10.16     -10.15          0.38      0.34         -0.07     -0.07          0.01          0.07         -9.85     -10.09
  8.0   45.0    0.0    0.0    0.0         -4.11      -4.08         -5.23      -5.22          0.22      0.20         -0.03     -0.03          0.01          0.04         -5.03      -5.22
  9.0   45.0    0.0    0.0    0.0         -2.48      -2.46         -2.96      -2.96          0.14      0.13         -0.01     -0.01          0.00          0.03         -2.84      -2.96
 10.0   45.0    0.0    0.0    0.0         -1.58      -1.57         -1.81      -1.80          0.09      0.08         -0.01     -0.01          0.00          0.02         -1.72      -1.79
 11.0   45.0    0.0    0.0    0.0         -1.05      -1.05         -1.16      -1.16          0.06      0.05          0.00      0.00          0.00          0.01         -1.11      -1.14
  1.4   45.0    0.0   30.0    0.0     114848.50  114443.91     106645.13  106076.90        -25.72    -43.64       -133.85   -146.22       -421.36       -415.04     104860.66   90647.53
  1.6   45.0    0.0   30.0    0.0      67544.28   67355.43      60556.87   60230.89        219.31    199.42        -93.97    -98.90       -260.57       -255.24      59655.16   56700.20
  1.8   45.0    0.0   30.0    0.0      40362.25   40282.78      34808.21   34628.19        244.42    230.69        -69.13    -70.81       -171.55       -162.85      34337.47   33696.86
  2.0   45.0    0.0   30.0    0.0      23875.09   23843.25      19666.08   19564.45        189.40    182.06        -51.19    -52.10       -112.62       -103.01      19399.85   19214.24
  2.2   45.0    0.0   30.0    0.0      13848.48   13836.98      10756.96   10698.14        125.42    122.77        -37.75    -38.81        -71.80        -63.06      10595.22   10521.59
  2.4   45.0    0.0   30.0    0.0       7859.05    7854.99       5634.90    5598.99         75.45     75.53        -27.83    -29.04        -44.35        -37.21       5530.07    5499.35
  2.6   45.0    0.0   30.0    0.0       4359.18    4357.52       2780.36    2757.46         42.10     43.34        -20.64    -21.67        -26.61        -21.20       2709.50    2699.08
  2.8   45.0    0.0   30.0    0.0       2357.61    2356.86       1245.98    1231.28         21.76     23.28        -15.42    -16.09        -15.56        -11.67       1197.43    1195.79
  3.0   45.0    0.0   30.0    0.0       1236.53    1236.20        457.16     447.83         10.21     11.62        -11.55    -11.88         -8.86         -6.20        423.95     425.10
  3.2   45.0    0.0   30.0    0.0        621.76     621.60         75.98      70.10          4.16      5.31         -8.64     -8.72         -4.92         -3.17         53.39      54.71
  3.4   45.0    0.0   30.0    0.0        292.32     292.24        -90.44     -94.13          1.31      2.18         -6.42     -6.38         -2.65         -1.54       -105.66    -105.00
  3.6   45.0    0.0   30.0    0.0        120.64     120.61       -148.81    -151.11          0.18      0.79         -4.74     -4.66         -1.38         -0.70       -158.94    -158.98
  3.8   45.0    0.0   30.0    0.0         34.53      34.51       -156.29    -157.72         -0.12      0.30         -3.48     -3.41         -0.68         -0.28       -162.93    -163.46
  4.0   45.0    0.0   30.0    0.0         -6.17      -6.17       -142.34    -143.24         -0.07      0.22         -2.55     -2.50         -0.31         -0.08       -146.62    -147.42
  4.3   45.0    0.0   30.0    0.0        -27.12     -27.11       -110.69    -111.14          0.17      0.34         -1.60     -1.59         -0.07          0.03       -112.78    -113.72
  4.6   45.0    0.0   30.0    0.0        -28.88     -28.86        -81.45     -81.67          0.37      0.46         -1.02     -1.02          0.01          0.05        -82.35     -83.24
  5.0   45.0    0.0   30.0    0.0        -23.37     -23.35        -52.90     -52.99          0.49      0.52         -0.58     -0.59          0.03          0.04        -53.07     -53.79
  5.5   45.0    0.0   30.0    0.0        -15.94     -15.92        -31.27     -31.29          0.48      0.48         -0.30     -0.31          0.03          0.03        -31.12     -31.65
  6.0   45.0    0.0   30.0    0.0        -10.70     -10.68        -19.20     -19.20          0.40      0.39         -0.17     -0.17          0.02          0.02        -18.98     -19.37
  7.0   45.0    0.0   30.0    0.0         -5.13      -5.11         -8.18      -8.17          0.24      0.23         -0.06     -0.06          0.01          0.01         -8.00      -8.24
  8.0   45.0    0.0   30.0    0.0         -2.70      -2.69         -3.98      -3.98          0.14      0.13         -0.03     -0.03          0.00          0.01         -3.87      -4.03
  9.0   45.0    0.0   30.0    0.0         -1.54      -1.53         -2.14      -2.13          0.08      0.08         -0.01     -0.01          0.00          0.00         -2.07      -2.17
 10.0   45.0    0.0   30.0    0.0         -0.93      -0.93         -1.24      -1.23          0.05      0.05         -0.01     -0.01          0.00          0.00         -1.19      -1.25
 11.0   45.0    0.0   30.0    0.0         -0.59      -0.59         -0.76      -0.76          0.03      0.03          0.00      0.00          0.00          0.00         -0.73      -0.76
  1.4   45.0    0.0   30.0   45.0     116908.30  116502.85     108746.32  108177.40        -43.65    -63.65       -132.68   -145.83       -417.99       -394.95     106963.33   92717.44
  1.6   45.0    0.0   30.0   45.0      68862.93   68681.96      61781.16   61460.14        216.33    195.57        -95.40   -100.83       -262.79       -248.21      60879.51   57681.00
  1.8   45.0    0.0   30.0   45.0      41108.18   41033.28      35488.33   35310.90        242.05    227.73        -69.47    -71.36       -173.29       -158.98      35016.19   34218.11
  2.0   45.0    0.0   30.0   45.0      24299.66   24270.16      20052.88   19952.48        186.75    178.71        -51.02    -52.06       -113.65       -100.64      19784.15   19515.08
  2.2   45.0    0.0   30.0   45.0      14097.98   14087.86      10984.74   10926.67        122.97    119.66        -37.45    -38.62        -72.40        -61.54      10820.55   10705.82
  2.4   45.0    0.0   30.0   45.0       8011.21    8008.03       5774.17    5738.74         73.39     72.95        -27.56    -28.85        -44.70        -36.19       5667.27    5617.26
  2.6   45.0    0.0   30.0   45.0       4455.47    4454.39       2868.76    2846.18         40.45     41.33        -20.42    -21.52        -26.82        -20.49       2796.28    2777.21
  2.8   45.0    0.0   30.0   45.0       2420.69    2420.33       1304.09    1289.61         20.49     21.75        -15.25    -15.98        -15.68        -11.16       1254.33    1249.07
  3.0   45.0    0.0   30.0   45.0       1279.16    1279.11        496.60     487.42          9.26     10.49        -11.43    -11.80         -8.94         -5.82        462.50     462.34
  3.2   45.0    0.0   30.0   45.0        651.37     651.42        103.49      97.71          3.46      4.48         -8.55     -8.66         -4.97         -2.88         80.26      81.30
  3.4   45.0    0.0   30.0   45.0        313.38     313.45        -70.79     -74.41          0.80      1.57         -6.35     -6.34         -2.68         -1.32        -86.48     -85.65
  3.6   45.0    0.0   30.0   45.0        135.93     135.99       -134.49    -136.75         -0.20      0.34         -4.69     -4.63         -1.40         -0.53       -144.97    -144.67
  3.8   45.0    0.0   30.0   45.0         45.81      45.87       -145.68    -147.08         -0.40     -0.03         -3.45     -3.39         -0.70         -0.14       -152.58    -152.71
  4.0   45.0    0.0   30.0   45.0          2.28       2.34       -134.38    -135.25         -0.28     -0.04         -2.53     -2.48         -0.33          0.03       -138.85    -139.25
  4.3   45.0    0.0   30.0   45.0        -21.52     -21.47       -105.39    -105.83          0.03      0.16         -1.59     -1.58         -0.08          0.11       -107.61    -108.19
  4.6   45.0    0.0   30.0   45.0        -25.08     -25.04        -77.84     -78.06          0.27      0.34         -1.01     -1.02          0.01          0.11        -78.84     -79.42
  5.0   45.0    0.0   30.0   45.0        -21.05     -21.01        -50.68     -50.76          0.43      0.44         -0.57     -0.58          0.03          0.09        -50.90     -51.40
  5.5   45.0    0.0   30.0   45.0        -14.63     -14.60        -30.01     -30.03          0.44      0.43         -0.30     -0.31          0.02          0.06        -29.89     -30.27
  6.0   45.0    0.0   30.0   45.0         -9.95      -9.92        -18.46     -18.46          0.38      0.36         -0.17     -0.17          0.02          0.04        -18.26     -18.55
  7.0   45.0    0.0   30.0   45.0         -4.86      -4.84         -7.91      -7.90          0.23      0.22         -0.06     -0.06          0.01          0.02         -7.74      -7.94
  8.0   45.0    0.0   30.0   45.0         -2.61      -2.59         -3.88      -3.87          0.14      0.13         -0.03     -0.03          0.00          0.01         -3.77      -3.92
  9.0   45.0    0.0   30.0   45.0         -1.51      -1.50         -2.10      -2.10          0.08      0.08         -0.01     -0.01          0.00          0.01         -2.03      -2.13
 10.0   45.0    0.0   30.0   45.0         -0.93      -0.92         -1.23      -1.22          0.05      0.05         -0.01     -0.01          0.00          0.00         -1.18      -1.24
 11.0   45.0    0.0   30.0   45.0         -0.60      -0.60         -0.76      -0.76          0.03      0.03          0.00      0.00          0.00          0.00         -0.73      -0.76
  1.4   45.0    0.0   30.0   90.0     121960.14  121572.77     113631.77  113076.02        -48.68    -74.30       -134.68   -148.71       -417.05       -356.04     111878.66   97096.23
  1.6   45.0    0.0   30.0   90.0      71679.61   71519.88      64343.52   64035.95        223.14    200.61        -98.88   -105.13       -268.79       -231.88      63456.58   59757.34
  1.8   45.0    0.0   30.0   90.0      42619.52   42555.25      36853.30   36682.09        241.46    226.06        -70.16    -72.51       -176.88       -149.44      36384.89   35316.21
  2.0   45.0    0.0   30.0   90.0      25143.51   25119.42      20818.15   20720.76        182.75    173.52        -50.65    -52.05       -115.61        -94.80      20547.59   20144.57
  2.2   45.0    0.0   30.0   90.0      14590.98   14583.96      11434.40   11378.03        118.39    113.93        -36.85    -38.30        -73.48        -57.81      11266.72   11088.65
  2.4   45.0    0.0   30.0   90.0       8311.74    8310.48       6049.87    6015.48         69.24     67.87        -26.99    -28.50        -45.31        -33.71       5939.45    5860.75
  2.6   45.0    0.0   30.0   90.0       4645.95    4646.10       3044.53    3022.60         37.05     37.21        -19.97    -21.24        -27.18        -18.76       2969.06    2937.66
  2.8   45.0    0.0   30.0   90.0       2545.70    2546.19       1420.16    1406.12         17.86     18.58        -14.91    -15.76        -15.90         -9.92       1368.07    1357.97
  3.0   45.0    0.0   30.0   90.0       1363.77    1364.32        575.64     566.78          7.29      8.12        -11.17    -11.64         -9.07         -4.91        539.81     538.13
  3.2   45.0    0.0   30.0   90.0        710.16     710.65        158.76     153.21          2.02      2.73         -8.36     -8.55         -5.05         -2.19        134.27     135.22
  3.4   45.0    0.0   30.0   90.0        355.17     355.56        -31.28     -34.74         -0.25      0.29         -6.22     -6.26         -2.74         -0.79        -47.88     -46.55
  3.6   45.0    0.0   30.0   90.0        166.19     166.50       -105.74    -107.87         -0.97     -0.60         -4.60     -4.57         -1.44         -0.11       -116.87    -115.84
  3.8   45.0    0.0   30.0   90.0         68.08      68.33       -124.42    -125.74         -0.97     -0.73         -3.39     -3.35         -0.72          0.19       -131.80    -131.14
  4.0   45.0    0.0   30.0   90.0         18.88      19.09       -118.46    -119.27         -0.70     -0.56         -2.48     -2.46         -0.34          0.30       -123.28    -122.90
  4.3   45.0    0.0   30.0   90.0        -10.61     -10.45        -94.88     -95.26         -0.25     -0.19         -1.57     -1.56         -0.08          0.30        -97.32     -97.18
  4.6   45.0    0.0   30.0   90.0        -17.76     -17.64        -70.74     -70.93          0.08      0.10         -1.00     -1.01          0.00          0.26        -71.89     -71.86
  5.0   45.0    0.0   30.0   90.0        -16.64     -16.55        -46.37     -46.43          0.31      0.29         -0.57     -0.58          0.03          0.19        -46.69     -46.71
  5.5   45.0    0.0   30.0   90.0        -12.22     -12.16        -27.62     -27.63          0.38      0.35         -0.30     -0.30          0.02          0.12        -27.55     -27.61
  6.0   45.0    0.0   30.0   90.0         -8.60      -8.55        -17.10     -17.10          0.34      0.31         -0.17     -0.17          0.02          0.09        -16.93     -17.01
  7.0   45.0    0.0   30.0   90.0         -4.44      -4.40         -7.45      -7.45          0.22      0.20         -0.06     -0.06          0.01          0.04         -7.29      -7.41
  8.0   45.0    0.0   30.0   90.0         -2.49      -2.47         -3.74      -3.73          0.14      0.12         -0.03     -0.03          0.00          0.03         -3.63      -3.75
  9.0   45.0    0.0   30.0   90.0         -1.50      -1.49         -2.07      -2.07          0.08      0.08         -0.01     -0.01          0.00          0.02         -2.00      -2.09
 10.0   45.0    0.0   30.0   90.0         -0.96      -0.95         -1.24      -1.24          0.05      0.05         -0.01     -0.01          0.00          0.01         -1.19      -1.25
 11.0   45.0    0.0   30.0   90.0         -0.64      -0.64         -0.79      -0.79          0.04      0.03          0.00      0.00          0.00          0.01         -0.75      -0.78
  1.4   45.0    0.0   30.0  135.0     127060.80  126746.25     117972.50  117461.76         24.47     -5.82       -150.06   -165.24       -438.46       -346.75     116271.18  100686.06
  1.6   45.0    0.0   30.0  135.0      73771.42   73633.23      66153.46   65857.50        257.06    234.05       -101.63   -107.97       -274.74       -217.13      65306.72   61429.13
  1.8   45.0    0.0   30.0  135.0      43644.71   43589.44      37759.40   37593.35        251.54    235.17        -70.57    -73.18       -179.24       -140.02      37306.81   36184.69
  2.0   45.0    0.0   30.0  135.0      25702.45   25682.87      21320.75   21226.07        183.89    173.61        -50.43    -52.12       -116.67        -88.98      21054.93   20633.74
  2.2   45.0    0.0   30.0  135.0      14917.40   14913.01      11732.35   11677.63        116.54    111.18        -36.46    -38.17        -73.99        -54.10      11565.10   11381.39
  2.4   45.0    0.0   30.0  135.0       8512.29    8512.69       6235.48    6202.13         66.69     64.59        -26.60    -28.32        -45.57        -31.23       6123.91    6044.34
  2.6   45.0    0.0   30.0  135.0       4774.29    4775.56       3164.87    3143.61         34.66     34.23        -19.64    -21.06        -27.32        -17.04       3087.88    3057.22
  2.8   45.0    0.0   30.0  135.0       2630.68    2631.95       1500.82    1487.24         15.90     16.16        -14.65    -15.62        -15.97         -8.67       1447.34    1438.30
  3.0   45.0    0.0   30.0  135.0       1421.65    1422.76        631.21     622.67          5.80      6.26        -10.97    -11.52         -9.11         -3.98        594.29     593.55
  3.2   45.0    0.0   30.0  135.0        750.53     751.43        197.91     192.59          0.92      1.36         -8.21     -8.46         -5.07         -1.49        172.62     174.34
  3.4   45.0    0.0   30.0  135.0        383.86     384.57         -3.20      -6.47         -1.04     -0.72         -6.11     -6.19         -2.74         -0.25        -20.35     -18.38
  3.6   45.0    0.0   30.0  135.0        186.91     187.47        -85.30     -87.29         -1.53     -1.33         -4.53     -4.53         -1.44          0.31        -96.80     -95.20
  3.8   45.0    0.0   30.0  135.0         83.22      83.68       -109.37    -110.57         -1.37     -1.26         -3.33     -3.31         -0.72          0.52       -117.00    -115.81
  4.0   45.0    0.0   30.0  135.0         30.07      30.44       -107.27    -107.99         -0.99     -0.95         -2.45     -2.43         -0.34          0.56       -112.25    -111.36
  4.3   45.0    0.0   30.0  135.0         -3.39      -3.12        -87.59     -87.92         -0.43     -0.44         -1.55     -1.55         -0.08          0.50        -90.12     -89.51
  4.6   45.0    0.0   30.0  135.0        -13.04     -12.84        -65.93     -66.08         -0.03     -0.07         -0.99     -1.00          0.01          0.40        -67.13     -66.67
  5.0   45.0    0.0   30.0  135.0        -13.92     -13.78        -43.55     -43.59          0.25      0.20         -0.56     -0.57          0.03          0.29        -43.89     -43.56
  5.5   45.0    0.0   30.0  135.0        -10.85     -10.75        -26.15     -26.15          0.35      0.29         -0.29     -0.30          0.03          0.19        -26.10     -25.90
  6.0   45.0    0.0   30.0  135.0         -7.92      -7.85        -16.34     -16.33          0.33      0.28         -0.17     -0.17          0.02          0.13        -16.17     -16.08
  7.0   45.0    0.0   30.0  135.0         -4.32      -4.28         -7.28      -7.27          0.23      0.20         -0.06     -0.06          0.01          0.07         -7.11      -7.16
  8.0   45.0    0.0   30.0  135.0         -2.54      -2.51         -3.74      -3.73          0.14      0.12         -0.03     -0.03          0.01          0.04         -3.62      -3.71
  9.0   45.0    0.0   30.0  135.0         -1.59      -1.57         -2.12      -2.12          0.09      0.08         -0.01     -0.01          0.00          0.02         -2.04      -2.12
 10.0   45.0    0.0   30.0  135.0         -1.05      -1.03         -1.30      -1.30          0.06      0.05         -0.01     -0.01          0.00          0.02         -1.25      -1.29
 11.0   45.0    0.0   30.0  135.0         -0.72      -0.71         -0.84      -0.84          0.04      0.04          0.00      0.00          0.00          0.01         -0.81      -0.83
  1.4   45.0    0.0   30.0  180.0     128974.84  128701.96     119361.37  118869.05         91.01     62.48       -160.16   -175.62       -451.32       -350.80     117696.25  102033.71
  1.6   45.0    0.0   30.0  180.0      74359.15   74228.21      66626.91   66333.84        280.74    258.46       -102.12   -108.25       -276.66       -211.65      65806.80   62014.94
  1.8   45.0    0.0   30.0  180.0      43906.96   43854.61      37984.12   37819.54        259.38    242.95        -70.60    -73.28       -179.72       -136.26      37542.38   36478.24
  2.0   45.0    0.0   30.0  180.0      25843.35   25825.24      21446.40   21352.59        186.04    175.48        -50.38    -52.16       -116.80        -86.63      21184.58   20794.79
  2.2   45.0    0.0   30.0  180.0      15000.84   14997.35      11809.13   11754.96        116.68    110.98        -36.36    -38.16        -74.02        -52.59      11643.07   11475.71
  2.4   45.0    0.0   30.0  180.0       8564.69    8565.70       6284.98    6252.00         66.19     63.76        -26.50    -28.28        -45.57        -30.22       6173.51    6102.44
  2.6   45.0    0.0   30.0  180.0       4808.56    4810.26       3197.99    3176.99         34.02     33.33        -19.54    -21.02        -27.30        -16.33       3120.74    3094.49
  2.8   45.0    0.0   30.0  180.0       2653.79    2655.35       1523.60    1510.20         15.32     15.38        -14.56    -15.58        -15.95         -8.16       1469.81    1463.02
  3.0   45.0    0.0   30.0  180.0       1437.60    1438.93        647.22     638.80          5.34      5.64        -10.91    -11.49         -9.09         -3.60        610.01     610.43
  3.2   45.0    0.0   30.0  180.0        761.73     762.81        209.32     204.11          0.58      0.89         -8.16     -8.43         -5.05         -1.20        183.83     186.14
  3.4   45.0    0.0   30.0  180.0        391.84     392.69          5.04       1.85         -1.28     -1.05         -6.08     -6.17         -2.73         -0.02        -12.25      -9.96
  3.6   45.0    0.0   30.0  180.0        192.65     193.32        -79.29     -81.22         -1.69     -1.57         -4.50     -4.51         -1.43          0.49        -90.88     -89.09
  3.8   45.0    0.0   30.0  180.0         87.39      87.93       -104.97    -106.12         -1.48     -1.44         -3.32     -3.30         -0.71          0.66       -112.64    -111.30
  4.0   45.0    0.0   30.0  180.0         33.11      33.55       -104.03    -104.71         -1.07     -1.08         -2.44     -2.43         -0.33          0.68       -109.03    -108.00
  4.3   45.0    0.0   30.0  180.0         -1.49      -1.17        -85.52     -85.82         -0.47     -0.52         -1.54     -1.54         -0.08          0.58        -88.06     -87.31
  4.6   45.0    0.0   30.0  180.0        -11.85     -11.61        -64.61     -64.74         -0.05     -0.11         -0.98     -1.00          0.01          0.46        -65.80     -65.21
  5.0   45.0    0.0   30.0  180.0        -13.30     -13.13        -42.82     -42.85          0.24      0.17         -0.56     -0.57          0.04          0.33        -43.16     -42.71
  5.5   45.0    0.0   30.0  180.0        -10.59     -10.48        -25.81     -25.81          0.35      0.28         -0.29     -0.30          0.03          0.22        -25.75     -25.47
  6.0   45.0    0.0   30.0  180.0         -7.84      -7.76        -16.19     -16.18          0.34      0.28         -0.17     -0.17          0.02          0.15        -16.02     -15.87
  7.0   45.0    0.0   30.0  180.0         -4.36      -4.32         -7.28      -7.27          0.23      0.20         -0.06     -0.06          0.01          0.08         -7.11      -7.14
  8.0   45.0    0.0   30.0  180.0         -2.60      -2.57         -3.78      -3.77          0.15      0.13         -0.03     -0.03          0.01          0.05         -3.65      -3.73
  9.0   45.0    0.0   30.0  180.0         -1.65      -1.63         -2.17      -2.16          0.09      0.08         -0.01     -0.01          0.00          0.03         -2.08      -2.16
 10.0   45.0    0.0   30.0  180.0         -1.10      -1.08         -1.34      -1.34          0.06      0.05         -0.01     -0.01          0.00          0.02         -1.28      -1.33
 11.0   45.0    0.0   30.0  180.0         -0.76      -0.75         -0.88      -0.87          0.04      0.04          0.00      0.00          0.00          0.01         -0.84      -0.86
  1.4   45.0    0.0   60.0    0.0      95851.32   95445.91      86397.16   85838.74         57.49     53.73       -164.06   -169.27       -323.57       -390.76      84843.41   85171.37
  1.6   45.0    0.0   60.0    0.0      62056.78   61891.49      54245.95   53942.70        164.69    160.88       -105.33   -104.92       -235.74       -268.21      53347.37   53305.93
  1.8   45.0    0.0   60.0    0.0      38515.80   38452.62      32613.66   32448.42        118.71    116.82        -70.35    -70.24       -165.35       -175.26      32045.99   31870.54
  2.0   45.0    0.0   60.0    0.0      23127.35   23104.12      18833.72   18739.25         61.68     61.58        -48.00    -48.89       -110.08       -109.84      18456.83   18334.29
  2.2   45.0    0.0   60.0    0.0      13539.14   13530.89      10476.16   10419.43         22.96     24.18        -33.42    -34.94        -70.23        -66.41      10221.42   10167.02
  2.4   45.0    0.0   60.0    0.0       7766.77    7763.72       5607.16    5571.60          1.58      3.37        -23.73    -25.38        -43.37        -39.01       5433.69    5419.03
  2.6   45.0    0.0   60.0    0.0       4379.23    4377.97       2867.29    2844.51         -8.37     -6.58        -17.16    -18.58        -26.10        -22.41       2748.98    2750.73
  2.8   45.0    0.0   60.0    0.0       2431.03    2430.44       1376.39    1361.79        -11.80    -10.26        -12.56    -13.63        -15.36        -12.66       1295.87    1301.86
  3.0   45.0    0.0   60.0    0.0       1329.52    1329.17        594.47     585.18        -11.89    -10.64         -9.26     -9.99         -8.88         -7.08        539.84     545.28
  3.2   45.0    0.0   60.0    0.0        716.02     715.75        202.88     197.02        -10.47     -9.48         -6.83     -7.30         -5.05         -3.95        165.89     169.60
  3.4   45.0    0.0   60.0    0.0        379.06     378.84         19.45      15.79         -8.56     -7.78         -5.03     -5.34         -2.83         -2.24         -5.56      -3.44
  3.6   45.0    0.0   60.0    0.0        196.53     196.36        -56.98     -59.24         -6.68     -6.05         -3.69     -3.90         -1.57         -1.30        -73.89     -72.87
  3.8   45.0    0.0   60.0    0.0         99.10      98.96        -81.02     -82.39         -5.04     -4.54         -2.71     -2.86         -0.86         -0.79        -92.46     -92.13
  4.0   45.0    0.0   60.0    0.0         47.97      47.86        -81.21     -82.05         -3.72     -3.33         -1.99     -2.10         -0.47         -0.52        -88.99     -89.04
  4.3   45.0    0.0   60.0    0.0         13.98      13.89        -66.10     -66.49         -2.30     -2.02         -1.26     -1.34         -0.19         -0.31        -70.52     -70.79
  4.6   45.0    0.0   60.0    0.0          2.32       2.25        -48.67     -48.86         -1.39     -1.21         -0.81     -0.86         -0.08         -0.22        -51.25     -51.55
  5.0   45.0    0.0   60.0    0.0         -1.49      -1.54        -30.67     -30.74         -0.71     -0.61         -0.46     -0.50         -0.03         -0.15        -31.98     -32.20
  5.5   45.0    0.0   60.0    0.0         -1.46      -1.49        -16.99     -17.01         -0.31     -0.26         -0.24     -0.26         -0.02         -0.10        -17.61     -17.71
  6.0   45.0    0.0   60.0    0.0         -0.78      -0.80         -9.61      -9.62         -0.15     -0.12         -0.14     -0.15         -0.01         -0.07         -9.93      -9.96
  7.0   45.0    0.0   60.0    0.0         -0.03      -0.04         -3.37      -3.37         -0.05     -0.03         -0.05     -0.05         -0.01         -0.04         -3.48      -3.49
  8.0   45.0    0.0   60.0    0.0          0.18       0.18         -1.30      -1.30         -0.03     -0.01         -0.02     -0.02          0.00         -0.02         -1.35      -1.40
  9.0   45.0    0.0   60.0    0.0          0.21       0.21         -0.52      -0.52         -0.02     -0.01         -0.01     -0.01          0.00         -0.01         -0.55      -0.60
 10.0   45.0    0.0   60.0    0.0          0.19       0.19         -0.21      -0.21         -0.01     -0.01         -0.01     -0.01          0.00         -0.01         -0.22      -0.27
 11.0   45.0    0.0   60.0    0.0          0.16       0.16         -0.07      -0.07         -0.01     -0.01          0.00      0.00          0.00         -0.01         -0.08      -0.11
  1.4   45.0    0.0   60.0   45.0      98400.20   97969.21      89260.40   88690.86        -50.16    -56.60       -168.00   -176.62       -314.31       -356.91      87632.74   87100.71
  1.6   45.0    0.0   60.0   45.0      63991.53   63836.78      56074.71   55778.68        140.92    135.46       -107.35   -108.07       -239.65       -260.64      55153.24   54336.06
  1.8   45.0    0.0   60.0   45.0      39603.35   39546.16      33629.07   33467.24        107.28    104.19        -69.53    -69.89       -168.57       -171.52      33049.26   32462.15
  2.0   45.0    0.0   60.0   45.0      23737.39   23717.24      19401.49   19308.52         54.21     53.12        -46.91    -48.11       -111.99       -107.62      19016.23   18693.56
  2.2   45.0    0.0   60.0   45.0      13893.71   13887.19      10804.60   10748.70         17.84     18.27        -32.57    -34.30        -71.33        -65.01      10544.10   10394.93
  2.4   45.0    0.0   60.0   45.0       7981.65    7979.65       5805.15    5770.09         -1.98     -0.77        -23.14    -24.94        -44.01        -38.07       5627.74    5568.82
  2.6   45.0    0.0   60.0   45.0       4514.98    4514.39       2991.79    2969.35        -10.87     -9.50        -16.75    -18.29        -26.48        -21.75       2870.76    2852.16
  2.8   45.0    0.0   60.0   45.0       2520.16    2520.02       1457.87    1443.51        -13.58    -12.33        -12.29    -13.43        -15.60        -12.18       1375.47    1372.33
  3.0   45.0    0.0   60.0   45.0       1390.09    1390.05        649.76     640.64        -13.17    -12.13         -9.07     -9.86         -9.03         -6.73        593.80     595.37
  3.2   45.0    0.0   60.0   45.0        758.44     758.39        241.60     235.85        -11.41    -10.56         -6.70     -7.22         -5.15         -3.69        203.64     205.91
  3.4   45.0    0.0   60.0   45.0        409.53     409.48         47.28      43.70         -9.25     -8.58         -4.94     -5.28         -2.90         -2.03         21.56      23.37
  3.6   45.0    0.0   60.0   45.0        218.90     218.84        -36.53     -38.73         -7.20     -6.66         -3.63     -3.86         -1.62         -1.14        -53.96     -52.77
  3.8   45.0    0.0   60.0   45.0        115.83     115.77        -65.70     -67.04         -5.44     -5.01         -2.66     -2.83         -0.90         -0.67        -77.55     -76.85
  4.0   45.0    0.0   60.0   45.0         60.67      60.62        -69.57     -70.38         -4.03     -3.69         -1.96     -2.08         -0.50         -0.42        -77.66     -77.27
  4.3   45.0    0.0   60.0   45.0         22.58      22.54        -58.19     -58.57         -2.52     -2.28         -1.24     -1.33         -0.21         -0.24        -62.84     -62.69
  4.6   45.0    0.0   60.0   45.0          8.29       8.26        -43.16     -43.34         -1.55     -1.39         -0.80     -0.86         -0.09         -0.16        -45.91     -45.85
  5.0   45.0    0.0   60.0   45.0          2.30       2.27        -27.16     -27.23         -0.81     -0.73         -0.46     -0.49         -0.04         -0.11        -28.59     -28.54
  5.5   45.0    0.0   60.0   45.0          0.78       0.75        -14.91     -14.93         -0.38     -0.34         -0.24     -0.26         -0.02         -0.08        -15.60     -15.53
  6.0   45.0    0.0   60.0   45.0          0.59       0.57         -8.33      -8.34         -0.19     -0.17         -0.14     -0.15         -0.01         -0.06         -8.70      -8.62
  7.0   45.0    0.0   60.0   45.0          0.53       0.53         -2.84      -2.84         -0.07     -0.05         -0.05     -0.05         -0.01         -0.03         -2.97      -2.94
  8.0   45.0    0.0   60.0   45.0          0.43       0.42         -1.06      -1.06         -0.03     -0.03         -0.02     -0.02          0.00         -0.02         -1.12      -1.15
  9.0   45.0    0.0   60.0   45.0          0.33       0.32         -0.41      -0.41         -0.02     -0.02         -0.01     -0.01          0.00         -0.01         -0.44      -0.49
 10.0   45.0    0.0   60.0   45.0          0.24       0.24         -0.15      -0.15         -0.01     -0.01         -0.01     -0.01          0.00         -0.01         -0.17      -0.21
 11.0   45.0    0.0   60.0   45.0          0.18       0.18         -0.04      -0.05         -0.01     -0.01          0.00      0.00          0.00         -0.01         -0.06      -0.08
  1.4   45.0    0.0   60.0   90.0     104721.25  104269.06      95804.90   95238.77       -205.28   -221.16       -178.50   -189.09       -309.31       -292.52      94091.10   90668.30
  1.6   45.0    0.0   60.0   90.0      67653.93   67528.54      59436.18   59158.88        117.56    109.15       -111.14   -113.89       -250.22       -243.29      58493.96   56235.56
  1.8   45.0    0.0   60.0   90.0      41471.78   41427.00      35347.44   35192.44         92.29     87.08        -68.09    -69.35       -174.33       -162.12      34753.75   33543.79
  2.0   45.0    0.0   60.0   90.0      24748.83   24734.63      20334.03   20244.06         43.06     40.10        -45.18    -46.97       -115.00       -102.11      19937.67   19342.98
  2.2   45.0    0.0   60.0   90.0      14473.78   14470.67      11339.58   11285.38          9.66      8.58        -31.22    -33.37        -72.95        -61.57      11070.77   10801.81
  2.4   45.0    0.0   60.0   90.0       8331.81    8331.91       6128.00    6094.00         -7.93     -7.88        -22.18    -24.27        -44.92        -35.80       5944.53    5832.93
  2.6   45.0    0.0   60.0   90.0       4736.17    4736.91       3195.79    3174.02        -15.20    -14.66        -16.08    -17.82        -27.00        -20.17       3070.41    3028.90
  2.8   45.0    0.0   60.0   90.0       2665.54    2666.29       1592.13    1578.22        -16.73    -16.07        -11.82    -13.12        -15.92        -11.04       1506.63    1493.80
  3.0   45.0    0.0   60.0   90.0       1488.96    1489.55        741.27     732.47        -15.44    -14.83         -8.74     -9.65         -9.23         -5.87        683.12     680.85
  3.2   45.0    0.0   60.0   90.0        827.63     828.05        305.82     300.32        -13.05    -12.52         -6.47     -7.07         -5.27         -3.04        266.33     267.36
  3.4   45.0    0.0   60.0   90.0        459.15     459.43         93.47      90.07        -10.45    -10.01         -4.78     -5.18         -2.98         -1.53         66.65      68.36
  3.6   45.0    0.0   60.0   90.0        255.19     255.39         -2.65      -4.71         -8.08     -7.72         -3.52     -3.79         -1.68         -0.75        -20.88     -19.28
  3.8   45.0    0.0   60.0   90.0        142.82     142.96        -40.43     -41.67         -6.10     -5.80         -2.59     -2.78         -0.94         -0.35        -52.87     -51.55
  4.0   45.0    0.0   60.0   90.0         81.03      81.13        -50.45     -51.19         -4.53     -4.30         -1.90     -2.05         -0.53         -0.16        -59.00     -57.93
  4.3   45.0    0.0   60.0   90.0         36.22      36.28        -45.34     -45.68         -2.86     -2.70         -1.21     -1.31         -0.23         -0.05        -50.30     -49.49
  4.6   45.0    0.0   60.0   90.0         17.62      17.66        -34.34     -34.49         -1.79     -1.69         -0.78     -0.85         -0.11         -0.02        -37.31     -36.66
  5.0   45.0    0.0   60.0   90.0          8.09       8.10        -21.66     -21.71         -0.97     -0.92         -0.45     -0.49         -0.05         -0.01        -23.24     -22.73
  5.5   45.0    0.0   60.0   90.0          4.07       4.08        -11.75     -11.76         -0.47     -0.45         -0.24     -0.26         -0.02         -0.01        -12.53     -12.14
  6.0   45.0    0.0   60.0   90.0          2.53       2.53         -6.46      -6.46         -0.25     -0.24         -0.13     -0.14         -0.01         -0.01         -6.87      -6.59
  7.0   45.0    0.0   60.0   90.0          1.24       1.24         -2.14      -2.13         -0.09     -0.08         -0.05     -0.05         -0.01         -0.01         -2.28      -2.17
  8.0   45.0    0.0   60.0   90.0          0.69       0.69         -0.79      -0.78         -0.04     -0.04         -0.02     -0.02          0.00          0.00         -0.85      -0.85
  9.0   45.0    0.0   60.0   90.0          0.42       0.41         -0.31      -0.31         -0.02     -0.02         -0.01     -0.01          0.00          0.00         -0.34      -0.37
 10.0   45.0    0.0   60.0   90.0          0.26       0.26         -0.12      -0.12         -0.01     -0.01         -0.01     -0.01          0.00          0.00         -0.14      -0.17
 11.0   45.0    0.0   60.0   90.0          0.17       0.17         -0.04      -0.04         -0.01     -0.01          0.00      0.00          0.00          0.00         -0.05      -0.08
[truncated: 1,843,157 more chars]
