# Supplementary material for: Cross Second Virial Coefficients of the H2O–H2 and H2S–H2 Systems from First-Principles
Source: J Chem Eng Data. 2023 Aug 23;68(9):2212–22. doi: 10.1021/acs.jced.3c00300 (PMC10510380; doi:10.1021/acs.jced.3c00300)
Supplement: Supplementary file 1 — je3c00300_si_001.zip [file je3c00300_si_001.zip › H2O-H2_PES.f90]

!------------------------------------------------------------------------------------------
!
! Cross Second Virial Coefficients of the H2O-H2 and H2S-H2 Systems from First Principles
!
!                                Supplementary Information
!    
!   Author:      Robert Hellmann
!   ORCID iD:    0000-0003-3121-6827
!   Affiliation: Institut für Thermodynamik, Helmut-Schmidt-Universität /
!                Universität der Bundeswehr Hamburg, 22043 Hamburg, Germany
!   E-mail:      robert.hellmann@hsu-hh.de
!
!   This is a Fortran 90 program that calculates the interaction energy from the H2O-H2
!   PES as a function of the center-of-mass separation R and the four angles defining the
!   mutual orientation of the two molecules (see file H2O-H2_PES_details.txt for details).
!
!------------------------------------------------------------------------------------------

PROGRAM H2O_H2_PES

IMPLICIT NONE
REAL(8) :: R,Theta_1,Psi_1,Theta_2,Phi
REAL(8) :: V

! This should yield V = -348.14 K (the global minimum of the PES).

R       =  3.0659 ! angstrom
Theta_1 =  0.0    ! degrees
Psi_1   =  0.0    ! degrees
Theta_2 =  0.0    ! degrees
Phi     =  0.0    ! degrees

CALL H2O_H2_init_pot()

CALL H2O_H2_pot(R,Theta_1,Psi_1,Theta_2,Phi,V)

WRITE(*,"('V = ',f9.2,' K')") V

END PROGRAM H2O_H2_PES

!------------------------------------------------------------------------------------------

MODULE H2O_H2_potpar

real(8),dimension(9,5) :: A,alpha,b,C6
REAL(8),DIMENSION(1:6) :: rfac

! Site coordinates for H2O:

REAL(8),PARAMETER,DIMENSION(1:9) :: y0_H2O = &
 (/  0.0000000000000000D+00, & ! A
     0.0000000000000000D+00, & ! B
     0.0000000000000000D+00, & ! C
     0.7354982834608421D+00, & ! D
    -0.7354982834608421D+00, & ! D
     0.1135931551912168D+00, & ! E
    -0.1135931551912168D+00, & ! E
     0.8317319586908757D-01, & ! F
    -0.8317319586908757D-01 /) ! F

REAL(8),PARAMETER,DIMENSION(1:9) :: z0_H2O = &
 (/  0.9920636536948135D-01, & ! A
    -0.9271134216882153D-01, & ! B
    -0.1586551955180421D+00, & ! C
    -0.5003266394565455D+00, & ! D
    -0.5003266394565455D+00, & ! D
    -0.1418698911398242D+00, & ! E
    -0.1418698911398242D+00, & ! E
    -0.1131681417463697D+00, & ! F
    -0.1131681417463697D+00 /) ! F

! Site coordinates for H2:

REAL(8),PARAMETER,DIMENSION(1:5) :: z0_H2 = &
 (/  0.5006701248635241D+00, & ! G
     0.6189068452684173D-01, & ! H
     0.0000000000000000D+00, & ! I
    -0.6189068452684173D-01, & ! H
    -0.5006701248635241D+00 /) ! G

! Site charges for H2O:

REAL(8),PARAMETER,DIMENSION(1:9) :: q_H2O = &
 (/  0.8376706549890706D+03, & ! A
     0.0000000000000000D+00, & ! B
    -0.3568300297573004D+04, & ! C
     0.1843940796755376D+03, & ! D
     0.1843940796755376D+03, & ! D
     0.6187963044512548D+04, & ! E
     0.6187963044512548D+04, & ! E
    -0.5007042302896119D+04, & ! F
    -0.5007042302896119D+04 /) ! F

! Site charges for H2:

REAL(8),PARAMETER,DIMENSION(1:5) :: q_H2 = &
 (/  0.9342898177669288D+02, & ! G
     0.1094368398529830D+04, & ! H
    -0.2375594760613046D+04, & ! I
     0.1094368398529830D+04, & ! H
     0.9342898177669288D+02 /) ! G

! Site-site interaction parameters:

REAL(8),PARAMETER,DIMENSION(72) :: p = &
! A
 (/  0.2716697594605815D+06, & ! A-G
    -0.2609377923656629D+08, & ! B-G
     0.5156973384566518D+07, & ! C-G
     0.1917167485080562D+06, & ! D-G
    -0.1259329126187465D+08, & ! E-G
     0.2303101377240400D+08, & ! F-G
     0.3061182035808056D+08, & ! A-H
    -0.1587419809772212D+10, & ! B-H
     0.4242806780550104D+09, & ! C-H
     0.4223583790974021D+07, & ! D-H
    -0.8145377839513706D+09, & ! E-H
     0.1379065767888447D+10, & ! F-H
    -0.6620000132913552D+08, & ! A-I
     0.2790601933963380D+10, & ! B-I
    -0.7424853967185853D+09, & ! C-I
    -0.7081393034427527D+07, & ! D-I
     0.1412765440868346D+10, & ! E-I
    -0.2404104966260057D+10, & ! F-I
! alpha
     0.1987607642414332D+01, & ! A-G
     0.2132556448394956D+01, & ! B-G
     0.1849526464193438D+01, & ! C-G
     0.5512705024704137D+01, & ! D-G
     0.2146468828029072D+01, & ! E-G
     0.2160928713420184D+01, & ! F-G
     0.3075381996615568D+01, & ! A-H
     0.3643624297192340D+01, & ! B-H
     0.3747225418989370D+01, & ! C-H
     0.4766012675078061D+01, & ! D-H
     0.3722182894860006D+01, & ! E-H
     0.3678280760930005D+01, & ! F-H
     0.2995599955950331D+01, & ! A-I
     0.3328264044319356D+01, & ! B-I
     0.3455525165086813D+01, & ! C-I
     0.3041067155316991D+01, & ! D-I
     0.3396076713211001D+01, & ! E-I
     0.3350866538568944D+01, & ! F-I
! b
     0.1713477464785129D+01, & ! A-G
     0.1865159043497765D+01, & ! B-G
     0.1849526838956693D+01, & ! C-G
     0.2149424549551688D+01, & ! D-G
     0.1908537489193835D+01, & ! E-G
     0.1886575893022950D+01, & ! F-G
     0.1759311370751346D+01, & ! A-H
     0.1905148189851847D+01, & ! B-H
     0.1922252100702219D+01, & ! C-H
     0.4229579934528299D+01, & ! D-H
     0.1993203085152370D+01, & ! E-H
     0.1964094287385231D+01, & ! F-H
     0.5075794658777837D+01, & ! A-I
     0.2102992235132613D+01, & ! B-I
     0.2129306417301334D+01, & ! C-I
     0.2681588770373593D+01, & ! D-I
     0.1933770262588890D+01, & ! E-I
     0.1832778439110045D+01, & ! F-I
! C6
    -0.2276285680771452D+08, & ! A-G
     0.1346004754784642D+10, & ! B-G
    -0.2631936188954481D+09, & ! C-G
    -0.4256687248610323D+06, & ! D-G
     0.6075129590485457D+09, & ! E-G
    -0.1136818387806529D+10, & ! F-G
     0.2335989996557887D+08, & ! A-H
    -0.1182149353730476D+10, & ! B-H
     0.1570491197186851D+09, & ! C-H
    -0.1229852780349040D+07, & ! D-H
    -0.5306157657933245D+09, & ! E-H
     0.1014952537033903D+10, & ! F-H
    -0.1191250910865924D+07, & ! A-I
    -0.2942231493824310D+09, & ! B-I
     0.2048072030294696D+09, & ! C-I
     0.3383091893881147D+07, & ! D-I
    -0.1364488267338834D+09, & ! E-I
     0.2134108062343672D+09 /) ! F-I

END MODULE H2O_H2_potpar

!------------------------------------------------------------------------------------------

SUBROUTINE H2O_H2_init_pot()
USE H2O_H2_potpar

IMPLICIT NONE
INTEGER :: i

A(1,1) = p(1)  ; alpha(1,1) = p(19) ; b(1,1) = p(37) ; C6(1,1) = p(55)
A(1,5) = p(1)  ; alpha(1,5) = p(19) ; b(1,5) = p(37) ; C6(1,5) = p(55)

A(2,1) = p(2)  ; alpha(2,1) = p(20) ; b(2,1) = p(38) ; C6(2,1) = p(56)
A(2,5) = p(2)  ; alpha(2,5) = p(20) ; b(2,5) = p(38) ; C6(2,5) = p(56)

A(3,1) = p(3)  ; alpha(3,1) = p(21) ; b(3,1) = p(39) ; C6(3,1) = p(57)
A(3,5) = p(3)  ; alpha(3,5) = p(21) ; b(3,5) = p(39) ; C6(3,5) = p(57)

A(4,1) = p(4)  ; alpha(4,1) = p(22) ; b(4,1) = p(40) ; C6(4,1) = p(58)
A(4,5) = p(4)  ; alpha(4,5) = p(22) ; b(4,5) = p(40) ; C6(4,5) = p(58)
A(5,1) = p(4)  ; alpha(5,1) = p(22) ; b(5,1) = p(40) ; C6(5,1) = p(58)
A(5,5) = p(4)  ; alpha(5,5) = p(22) ; b(5,5) = p(40) ; C6(5,5) = p(58)

A(6,1) = p(5)  ; alpha(6,1) = p(23) ; b(6,1) = p(41) ; C6(6,1) = p(59)
A(6,5) = p(5)  ; alpha(6,5) = p(23) ; b(6,5) = p(41) ; C6(6,5) = p(59)
A(7,1) = p(5)  ; alpha(7,1) = p(23) ; b(7,1) = p(41) ; C6(7,1) = p(59)
A(7,5) = p(5)  ; alpha(7,5) = p(23) ; b(7,5) = p(41) ; C6(7,5) = p(59)

A(8,1) = p(6)  ; alpha(8,1) = p(24) ; b(8,1) = p(42) ; C6(8,1) = p(60)
A(8,5) = p(6)  ; alpha(8,5) = p(24) ; b(8,5) = p(42) ; C6(8,5) = p(60)
A(9,1) = p(6)  ; alpha(9,1) = p(24) ; b(9,1) = p(42) ; C6(9,1) = p(60)
A(9,5) = p(6)  ; alpha(9,5) = p(24) ; b(9,5) = p(42) ; C6(9,5) = p(60)

A(1,2) = p(7)  ; alpha(1,2) = p(25) ; b(1,2) = p(43) ; C6(1,2) = p(61)
A(1,4) = p(7)  ; alpha(1,4) = p(25) ; b(1,4) = p(43) ; C6(1,4) = p(61)

A(2,2) = p(8)  ; alpha(2,2) = p(26) ; b(2,2) = p(44) ; C6(2,2) = p(62)
A(2,4) = p(8)  ; alpha(2,4) = p(26) ; b(2,4) = p(44) ; C6(2,4) = p(62)

A(3,2) = p(9)  ; alpha(3,2) = p(27) ; b(3,2) = p(45) ; C6(3,2) = p(63)
A(3,4) = p(9)  ; alpha(3,4) = p(27) ; b(3,4) = p(45) ; C6(3,4) = p(63)

A(4,2) = p(10) ; alpha(4,2) = p(28) ; b(4,2) = p(46) ; C6(4,2) = p(64)
A(4,4) = p(10) ; alpha(4,4) = p(28) ; b(4,4) = p(46) ; C6(4,4) = p(64)
A(5,2) = p(10) ; alpha(5,2) = p(28) ; b(5,2) = p(46) ; C6(5,2) = p(64)
A(5,4) = p(10) ; alpha(5,4) = p(28) ; b(5,4) = p(46) ; C6(5,4) = p(64)

A(6,2) = p(11) ; alpha(6,2) = p(29) ; b(6,2) = p(47) ; C6(6,2) = p(65)
A(6,4) = p(11) ; alpha(6,4) = p(29) ; b(6,4) = p(47) ; C6(6,4) = p(65)
A(7,2) = p(11) ; alpha(7,2) = p(29) ; b(7,2) = p(47) ; C6(7,2) = p(65)
A(7,4) = p(11) ; alpha(7,4) = p(29) ; b(7,4) = p(47) ; C6(7,4) = p(65)

A(8,2) = p(12) ; alpha(8,2) = p(30) ; b(8,2) = p(48) ; C6(8,2) = p(66)
A(8,4) = p(12) ; alpha(8,4) = p(30) ; b(8,4) = p(48) ; C6(8,4) = p(66)
A(9,2) = p(12) ; alpha(9,2) = p(30) ; b(9,2) = p(48) ; C6(9,2) = p(66)
A(9,4) = p(12) ; alpha(9,4) = p(30) ; b(9,4) = p(48) ; C6(9,4) = p(66)

A(1,3) = p(13) ; alpha(1,3) = p(31) ; b(1,3) = p(49) ; C6(1,3) = p(67)

A(2,3) = p(14) ; alpha(2,3) = p(32) ; b(2,3) = p(50) ; C6(2,3) = p(68)

A(3,3) = p(15) ; alpha(3,3) = p(33) ; b(3,3) = p(51) ; C6(3,3) = p(69)

A(4,3) = p(16) ; alpha(4,3) = p(34) ; b(4,3) = p(52) ; C6(4,3) = p(70)
A(5,3) = p(16) ; alpha(5,3) = p(34) ; b(5,3) = p(52) ; C6(5,3) = p(70)

A(6,3) = p(17) ; alpha(6,3) = p(35) ; b(6,3) = p(53) ; C6(6,3) = p(71)
A(7,3) = p(17) ; alpha(7,3) = p(35) ; b(7,3) = p(53) ; C6(7,3) = p(71)

A(8,3) = p(18) ; alpha(8,3) = p(36) ; b(8,3) = p(54) ; C6(8,3) = p(72)
A(9,3) = p(18) ; alpha(9,3) = p(36) ; b(9,3) = p(54) ; C6(9,3) = p(72)

rfac(1) = 1.0d0
DO i = 2,6
  rfac(i) = rfac(i-1)/dble(i) 
ENDDO

END SUBROUTINE H2O_H2_init_pot

!------------------------------------------------------------------------------------------

SUBROUTINE H2O_H2_pot(R_com,ThetaA,PsiA,ThetaB,Phi,V)

USE H2O_H2_potpar
IMPLICIT NONE

REAL(8),INTENT(IN)  :: R_com,ThetaA,PsiA,ThetaB,Phi
REAL(8),INTENT(OUT) :: V

REAL(8) :: sinThetaA,sinPsiA,sinThetaB,sinPhi
REAL(8) :: cosThetaA,cosPsiA,cosThetaB,cosPhi
REAL(8) :: EulerA(3,2:3),EulerB(1:3)
REAL(8) :: xa(9),ya(9),za(9),xb(5),yb(5),zb(5)
REAL(8) :: r,rk,rk2,rk3,rk6
REAL(8) :: br,dampexp,brpowk,dampsum,f6

REAL(8),PARAMETER :: pi = 3.1415926535897932d0, pid180 = pi/180.0d0

INTEGER :: i,j,k

sinThetaA = sin(ThetaA*pid180)
cosThetaA = cos(ThetaA*pid180)
sinPsiA   = sin(PsiA  *pid180)
cosPsiA   = cos(PsiA  *pid180)
sinThetaB = sin(ThetaB*pid180)
cosThetaB = cos(ThetaB*pid180)
sinPhi    = sin(Phi   *pid180)
cosPhi    = cos(Phi   *pid180)

EulerA(1,2) = -cosThetaA * sinPsiA
EulerA(1,3) =  sinThetaA
EulerA(2,2) =  cosPsiA
EulerA(2,3) =  0.0d0
EulerA(3,2) =  sinThetaA * sinPsiA
EulerA(3,3) =  cosThetaA

EulerB(1) = cosPhi * sinThetaB
EulerB(2) = sinPhi * sinThetaB
EulerB(3) = cosThetaB

V = 0.0d0

DO i = 1,5
  xb(i) = EulerB(1) * z0_H2(i)
  yb(i) = EulerB(2) * z0_H2(i)
  zb(i) = EulerB(3) * z0_H2(i) + R_com
ENDDO

DO i = 1,9
  
  xa(i) = EulerA(1,2) * y0_H2O(i) + EulerA(1,3) * z0_H2O(i)
  ya(i) = EulerA(2,2) * y0_H2O(i) + EulerA(2,3) * z0_H2O(i)
  za(i) = EulerA(3,2) * y0_H2O(i) + EulerA(3,3) * z0_H2O(i)
  
  DO j = 1,5
    
    r   = sqrt((xb(j)-xa(i))**2 + (yb(j)-ya(i))**2 + (zb(j)-za(i))**2)
    rk  = 1.0d0/r
    rk2 = rk*rk
    rk3 = rk2*rk
    rk6 = rk3*rk3
    
    br      = b(i,j) * r
    dampexp = exp(-br)
    dampsum = 1.0d0
    brpowk  = 1.0d0
    DO k = 1,6
      brpowk  = brpowk * br
      dampsum = dampsum + brpowk * rfac(k)
    ENDDO
    f6 = 1.0d0 - dampexp * dampsum
    
    V = V + A(i,j)* exp(-alpha(i,j)*r) + q_H2O(i)*q_H2(j)*rk - C6(i,j)*rk6*f6       
    
  ENDDO
ENDDO

END SUBROUTINE H2O_H2_pot
