# Supplementary material for: Cross Second Virial Coefficients of the H2O–H2 and H2S–H2 Systems from First-Principles
Source: J Chem Eng Data. 2023 Aug 23;68(9):2212–22. doi: 10.1021/acs.jced.3c00300 (PMC10510380; doi:10.1021/acs.jced.3c00300)
Supplement: Supplementary file 1 — je3c00300_si_001.zip [file je3c00300_si_001.zip › H2S-H2_PES.f90]

!------------------------------------------------------------------------------------------
!
! Cross Second Virial Coefficients of the H2O-H2 and H2S-H2 Systems from First Principles
!
!                                Supplementary Information
!    
!   Author:      Robert Hellmann
!   ORCID iD:    0000-0003-3121-6827
!   Affiliation: Institut für Thermodynamik, Helmut-Schmidt-Universität /
!                Universität der Bundeswehr Hamburg, 22043 Hamburg, Germany
!   E-mail:      robert.hellmann@hsu-hh.de
!
!   This is a Fortran 90 program that calculates the interaction energy from the H2S-H2
!   PES as a function of the center-of-mass separation R and the four angles defining the
!   mutual orientation of the two molecules (see file H2S-H2_PES_details.txt for details).
!
!------------------------------------------------------------------------------------------

PROGRAM H2S_H2_PES

IMPLICIT NONE
REAL(8) :: R,Theta_1,Psi_1,Theta_2,Phi
REAL(8) :: V

! This should yield V = -218.53 K (the global minimum of the PES).

R       =  3.3324 ! angstrom
Theta_1 = 70.23   ! degrees
Psi_1   = 86.29   ! degrees
Theta_2 = 81.13   ! degrees
Phi     = 96.12   ! degrees

CALL H2S_H2_init_pot()

CALL H2S_H2_pot(R,Theta_1,Psi_1,Theta_2,Phi,V)

WRITE(*,"('V = ',f9.2,' K')") V

END PROGRAM H2S_H2_PES

!------------------------------------------------------------------------------------------

MODULE H2S_H2_potpar

real(8),dimension(9,5) :: A,alpha,b,C6
REAL(8),DIMENSION(1:6) :: rfac

! Site coordinates for H2S:

REAL(8),PARAMETER,DIMENSION(1:9) :: y0_H2S = &
 (/  0.0000000000000000D+00, & ! A
     0.0000000000000000D+00, & ! B
     0.0000000000000000D+00, & ! C
     0.9756354344726943D+00, & ! D
    -0.9756354344726943D+00, & ! D
     0.4503833725714005D+00, & ! E
    -0.4503833725714005D+00, & ! E
     0.2395753196103806D+00, & ! F
    -0.2395753196103806D+00 /) ! F

REAL(8),PARAMETER,DIMENSION(1:9) :: z0_H2S = &
 (/  0.3848398204202480D+00, & ! A
     0.2674582875295788D-01, & ! B
    -0.2667085711826571D+00, & ! C
    -0.8750010479121270D+00, & ! D
    -0.8750010479121270D+00, & ! D
    -0.4452757803305653D+00, & ! E
    -0.4452757803305653D+00, & ! E
     0.4263950972132362D-01, & ! F
     0.4263950972132362D-01 /) ! F

! Site coordinates for H2:

REAL(8),PARAMETER,DIMENSION(1:5) :: z0_H2 = &
 (/  0.4940919241930065D+00, & ! G
     0.5876379818261475D-01, & ! H
     0.0000000000000000D+00, & ! I
    -0.5876379818261475D-01, & ! H
    -0.4940919241930065D+00 /) ! G

! Site charges for H2S:

REAL(8),PARAMETER,DIMENSION(1:9) :: q_H2S = &
 (/  0.7559288484927374D+03, & ! A
    -0.1017644705253760D+05, & ! B
     0.3805150987609267D+04, & ! C
     0.1981323483985363D+03, & ! D
     0.1981323483985363D+03, & ! D
    -0.1063667045608367D+04, & ! E
    -0.1063667045608367D+04, & ! E
     0.3673218305427627D+04, & ! F
     0.3673218305427627D+04 /) ! F

! Site charges for H2:

REAL(8),PARAMETER,DIMENSION(1:5) :: q_H2 = &
 (/  0.1159527332268698D+03, & ! G
    -0.2013800064539387D+03, & ! H
     0.1708545464541377D+03, & ! I
    -0.2013800064539387D+03, & ! H
     0.1159527332268698D+03 /) ! G

! Site-site interaction parameters:

REAL(8),PARAMETER,DIMENSION(72) :: p = &
! A
 (/ -0.1982692991387784D+06, & ! A-G
     0.3571005593057305D+07, & ! B-G
    -0.1251745960754064D+07, & ! C-G
    -0.3416950099083348D+05, & ! D-G
     0.3956517560524922D+06, & ! E-G
    -0.9309234453715110D+06, & ! F-G
     0.9861268602992091D+07, & ! A-H
    -0.1429242776356617D+09, & ! B-H
     0.6421402174795177D+08, & ! C-H
     0.3310653858597591D+08, & ! D-H
    -0.1372410931127358D+08, & ! E-H
     0.5013801162976709D+08, & ! F-H
    -0.1955814473334572D+08, & ! A-I
     0.2716421108311054D+09, & ! B-I
    -0.1108861631503947D+09, & ! C-I
    -0.6230727704023168D+08, & ! D-I
     0.2123692873599236D+08, & ! E-I
    -0.9802926831028438D+08, & ! F-I
! alpha
     0.2617047916513148D+01, & ! A-G
     0.2736267084990163D+01, & ! B-G
     0.2557706289319349D+01, & ! C-G
     0.2023121722185941D+01, & ! D-G
     0.2518129326010960D+01, & ! E-G
     0.3885225234041692D+01, & ! F-G
     0.2554735201291042D+01, & ! A-H
     0.3187845335242748D+01, & ! B-H
     0.3665724716135278D+01, & ! C-H
     0.6762414022578365D+01, & ! D-H
     0.3994979660636447D+01, & ! E-H
     0.3103441064053917D+01, & ! F-H
     0.2475331362295630D+01, & ! A-I
     0.3053779461600379D+01, & ! B-I
     0.3429277727025214D+01, & ! C-I
     0.6709301830050820D+01, & ! D-I
     0.3561053514650590D+01, & ! E-I
     0.3006961010835267D+01, & ! F-I
! b
     0.1397675390164896D+01, & ! A-G
     0.2109248045089550D+01, & ! B-G
     0.1237834674047639D+01, & ! C-G
     0.1119682114465758D+01, & ! D-G
     0.1195548691094612D+01, & ! E-G
     0.3885263352650320D+01, & ! F-G
     0.1768137115928849D+01, & ! A-H
     0.1816735645297740D+01, & ! B-H
     0.1925106841857873D+01, & ! C-H
     0.3762732646842246D+01, & ! D-H
     0.2409664597973463D+01, & ! E-H
     0.1816884822967120D+01, & ! F-H
     0.2475324936297414D+01, & ! A-I
     0.1791717059741011D+01, & ! B-I
     0.1907859674245568D+01, & ! C-I
     0.3747849368575337D+01, & ! D-I
     0.2387032175576032D+01, & ! E-I
     0.1791463716048452D+01, & ! F-I
! C6
    -0.3694143959078129D+07, & ! A-G
    -0.1762852966001300D+07, & ! B-G
     0.2854621561709242D+08, & ! C-G
     0.2281164759206478D+07, & ! D-G
    -0.1401646117901668D+08, & ! E-G
     0.6278495051075753D+06, & ! F-G
     0.7381928438181223D+07, & ! A-H
     0.7657066460614356D+09, & ! B-H
    -0.2152929745453375D+09, & ! C-H
    -0.2580414900362740D+07, & ! D-H
     0.1880884141278594D+08, & ! E-H
    -0.2838357704911267D+09, & ! F-H
    -0.7803671178751408D+07, & ! A-I
    -0.1592227716911015D+10, & ! B-I
     0.4364319447695619D+09, & ! C-I
     0.5049965848336654D+07, & ! D-I
    -0.3705338085650374D+08, & ! E-I
     0.5905183871221870D+09 /) ! F-I

END MODULE H2S_H2_potpar

!------------------------------------------------------------------------------------------

SUBROUTINE H2S_H2_init_pot()
USE H2S_H2_potpar

IMPLICIT NONE
INTEGER :: i

A(1,1) = p(1)  ; alpha(1,1) = p(19) ; b(1,1) = p(37) ; C6(1,1) = p(55)
A(1,5) = p(1)  ; alpha(1,5) = p(19) ; b(1,5) = p(37) ; C6(1,5) = p(55)

A(2,1) = p(2)  ; alpha(2,1) = p(20) ; b(2,1) = p(38) ; C6(2,1) = p(56)
A(2,5) = p(2)  ; alpha(2,5) = p(20) ; b(2,5) = p(38) ; C6(2,5) = p(56)

A(3,1) = p(3)  ; alpha(3,1) = p(21) ; b(3,1) = p(39) ; C6(3,1) = p(57)
A(3,5) = p(3)  ; alpha(3,5) = p(21) ; b(3,5) = p(39) ; C6(3,5) = p(57)

A(4,1) = p(4)  ; alpha(4,1) = p(22) ; b(4,1) = p(40) ; C6(4,1) = p(58)
A(4,5) = p(4)  ; alpha(4,5) = p(22) ; b(4,5) = p(40) ; C6(4,5) = p(58)
A(5,1) = p(4)  ; alpha(5,1) = p(22) ; b(5,1) = p(40) ; C6(5,1) = p(58)
A(5,5) = p(4)  ; alpha(5,5) = p(22) ; b(5,5) = p(40) ; C6(5,5) = p(58)

A(6,1) = p(5)  ; alpha(6,1) = p(23) ; b(6,1) = p(41) ; C6(6,1) = p(59)
A(6,5) = p(5)  ; alpha(6,5) = p(23) ; b(6,5) = p(41) ; C6(6,5) = p(59)
A(7,1) = p(5)  ; alpha(7,1) = p(23) ; b(7,1) = p(41) ; C6(7,1) = p(59)
A(7,5) = p(5)  ; alpha(7,5) = p(23) ; b(7,5) = p(41) ; C6(7,5) = p(59)

A(8,1) = p(6)  ; alpha(8,1) = p(24) ; b(8,1) = p(42) ; C6(8,1) = p(60)
A(8,5) = p(6)  ; alpha(8,5) = p(24) ; b(8,5) = p(42) ; C6(8,5) = p(60)
A(9,1) = p(6)  ; alpha(9,1) = p(24) ; b(9,1) = p(42) ; C6(9,1) = p(60)
A(9,5) = p(6)  ; alpha(9,5) = p(24) ; b(9,5) = p(42) ; C6(9,5) = p(60)

A(1,2) = p(7)  ; alpha(1,2) = p(25) ; b(1,2) = p(43) ; C6(1,2) = p(61)
A(1,4) = p(7)  ; alpha(1,4) = p(25) ; b(1,4) = p(43) ; C6(1,4) = p(61)

A(2,2) = p(8)  ; alpha(2,2) = p(26) ; b(2,2) = p(44) ; C6(2,2) = p(62)
A(2,4) = p(8)  ; alpha(2,4) = p(26) ; b(2,4) = p(44) ; C6(2,4) = p(62)

A(3,2) = p(9)  ; alpha(3,2) = p(27) ; b(3,2) = p(45) ; C6(3,2) = p(63)
A(3,4) = p(9)  ; alpha(3,4) = p(27) ; b(3,4) = p(45) ; C6(3,4) = p(63)

A(4,2) = p(10) ; alpha(4,2) = p(28) ; b(4,2) = p(46) ; C6(4,2) = p(64)
A(4,4) = p(10) ; alpha(4,4) = p(28) ; b(4,4) = p(46) ; C6(4,4) = p(64)
A(5,2) = p(10) ; alpha(5,2) = p(28) ; b(5,2) = p(46) ; C6(5,2) = p(64)
A(5,4) = p(10) ; alpha(5,4) = p(28) ; b(5,4) = p(46) ; C6(5,4) = p(64)

A(6,2) = p(11) ; alpha(6,2) = p(29) ; b(6,2) = p(47) ; C6(6,2) = p(65)
A(6,4) = p(11) ; alpha(6,4) = p(29) ; b(6,4) = p(47) ; C6(6,4) = p(65)
A(7,2) = p(11) ; alpha(7,2) = p(29) ; b(7,2) = p(47) ; C6(7,2) = p(65)
A(7,4) = p(11) ; alpha(7,4) = p(29) ; b(7,4) = p(47) ; C6(7,4) = p(65)

A(8,2) = p(12) ; alpha(8,2) = p(30) ; b(8,2) = p(48) ; C6(8,2) = p(66)
A(8,4) = p(12) ; alpha(8,4) = p(30) ; b(8,4) = p(48) ; C6(8,4) = p(66)
A(9,2) = p(12) ; alpha(9,2) = p(30) ; b(9,2) = p(48) ; C6(9,2) = p(66)
A(9,4) = p(12) ; alpha(9,4) = p(30) ; b(9,4) = p(48) ; C6(9,4) = p(66)

A(1,3) = p(13) ; alpha(1,3) = p(31) ; b(1,3) = p(49) ; C6(1,3) = p(67)

A(2,3) = p(14) ; alpha(2,3) = p(32) ; b(2,3) = p(50) ; C6(2,3) = p(68)

A(3,3) = p(15) ; alpha(3,3) = p(33) ; b(3,3) = p(51) ; C6(3,3) = p(69)

A(4,3) = p(16) ; alpha(4,3) = p(34) ; b(4,3) = p(52) ; C6(4,3) = p(70)
A(5,3) = p(16) ; alpha(5,3) = p(34) ; b(5,3) = p(52) ; C6(5,3) = p(70)

A(6,3) = p(17) ; alpha(6,3) = p(35) ; b(6,3) = p(53) ; C6(6,3) = p(71)
A(7,3) = p(17) ; alpha(7,3) = p(35) ; b(7,3) = p(53) ; C6(7,3) = p(71)

A(8,3) = p(18) ; alpha(8,3) = p(36) ; b(8,3) = p(54) ; C6(8,3) = p(72)
A(9,3) = p(18) ; alpha(9,3) = p(36) ; b(9,3) = p(54) ; C6(9,3) = p(72)

rfac(1) = 1.0d0
DO i = 2,6
  rfac(i) = rfac(i-1)/dble(i) 
ENDDO

END SUBROUTINE H2S_H2_init_pot

!------------------------------------------------------------------------------------------

SUBROUTINE H2S_H2_pot(R_com,ThetaA,PsiA,ThetaB,Phi,V)

USE H2S_H2_potpar
IMPLICIT NONE

REAL(8),INTENT(IN)  :: R_com,ThetaA,PsiA,ThetaB,Phi
REAL(8),INTENT(OUT) :: V

REAL(8) :: sinThetaA,sinPsiA,sinThetaB,sinPhi
REAL(8) :: cosThetaA,cosPsiA,cosThetaB,cosPhi
REAL(8) :: EulerA(3,2:3),EulerB(1:3)
REAL(8) :: xa(9),ya(9),za(9),xb(5),yb(5),zb(5)
REAL(8) :: r,rk,rk2,rk3,rk6
REAL(8) :: br,dampexp,brpowk,dampsum,f6

REAL(8),PARAMETER :: pi = 3.1415926535897932d0, pid180 = pi/180.0d0

INTEGER :: i,j,k

sinThetaA = sin(ThetaA*pid180)
cosThetaA = cos(ThetaA*pid180)
sinPsiA   = sin(PsiA  *pid180)
cosPsiA   = cos(PsiA  *pid180)
sinThetaB = sin(ThetaB*pid180)
cosThetaB = cos(ThetaB*pid180)
sinPhi    = sin(Phi   *pid180)
cosPhi    = cos(Phi   *pid180)

EulerA(1,2) = -cosThetaA * sinPsiA
EulerA(1,3) =  sinThetaA
EulerA(2,2) =  cosPsiA
EulerA(2,3) =  0.0d0
EulerA(3,2) =  sinThetaA * sinPsiA
EulerA(3,3) =  cosThetaA

EulerB(1) = cosPhi * sinThetaB
EulerB(2) = sinPhi * sinThetaB
EulerB(3) = cosThetaB

V = 0.0d0

DO i = 1,5
  xb(i) = EulerB(1) * z0_H2(i)
  yb(i) = EulerB(2) * z0_H2(i)
  zb(i) = EulerB(3) * z0_H2(i) + R_com
ENDDO

DO i = 1,9
  
  xa(i) = EulerA(1,2) * y0_H2S(i) + EulerA(1,3) * z0_H2S(i)
  ya(i) = EulerA(2,2) * y0_H2S(i) + EulerA(2,3) * z0_H2S(i)
  za(i) = EulerA(3,2) * y0_H2S(i) + EulerA(3,3) * z0_H2S(i)
  
  DO j = 1,5
    
    r   = sqrt((xb(j)-xa(i))**2 + (yb(j)-ya(i))**2 + (zb(j)-za(i))**2)
    rk  = 1.0d0/r
    rk2 = rk*rk
    rk3 = rk2*rk
    rk6 = rk3*rk3
    
    br      = b(i,j) * r
    dampexp = exp(-br)
    dampsum = 1.0d0
    brpowk  = 1.0d0
    DO k = 1,6
      brpowk  = brpowk * br
      dampsum = dampsum + brpowk * rfac(k)
    ENDDO
    f6 = 1.0d0 - dampexp * dampsum
    
    V = V + A(i,j)* exp(-alpha(i,j)*r) + q_H2S(i)*q_H2(j)*rk - C6(i,j)*rk6*f6       
    
  ENDDO
ENDDO

END SUBROUTINE H2S_H2_pot
