# Supplementary material for: Cross Second Virial Coefficients of the H2O–H2 and H2S–H2 Systems from First-Principles
Source: J Chem Eng Data. 2023 Aug 23;68(9):2212–22. doi: 10.1021/acs.jced.3c00300 (PMC10510380; doi:10.1021/acs.jced.3c00300)
Supplement: Supplementary file 1 — je3c00300_si_001.zip [file je3c00300_si_001.zip › Multipole_moments.txt]

=========================================================================================

 Cross Second Virial Coefficients of the H2O-H2 and H2S-H2 Systems from First Principles

                                Supplementary Information
    
   Author:      Robert Hellmann
   ORCID iD:    0000-0003-3121-6827
   Affiliation: Institut für Thermodynamik, Helmut-Schmidt-Universität /
                Universität der Bundeswehr Hamburg, 22043 Hamburg, Germany
   E-mail:      robert.hellmann@hsu-hh.de
   
   This document contains the results of the multipole moment calculations for H2O and
   H2S. Except for the newly added post-CCSD(T) corrections, these calculations are
   described and their results already provided in Hellmann, R. Cross second virial
   coefficients of the H2O–H2S and H2O–SO2 systems from first principles. J. Chem. Eng.
   Data 2023, 68, 108–117 and its Supplementary Information.
   
=========================================================================================

The positions of the individual atoms (in angstrom) in the two molecules corresponding
to the calculated multipole moment values are
   
H2O:

-----------------------------------------------
 atom type      x           y           z
-----------------------------------------------
     O       0.0000000   0.0000000   0.0664295
     H       0.0000000  -0.7692395  -0.5271419
     H       0.0000000   0.7692395  -0.5271419
-----------------------------------------------

H2S:

-----------------------------------------------
 atom type      x           y           z
-----------------------------------------------
     S       0.0000000   0.0000000   0.0555303
     H       0.0000000   0.9733318  -0.8808170
     H       0.0000000  -0.9733318  -0.8808170
-----------------------------------------------

The calculated values for the multipole moments (in atomic units) are

H2O:

-------------------------------------------------------------------------------------------------------------
 multipole            FC appr.      core corr.     relativistic corr.   post-CCSD(T) corr.       total value
-------------------------------------------------------------------------------------------------------------
 dipole_z            -0.729923      -0.002301           0.001966            0.000875              -0.729383
 quadrupole_xx       -1.841855       0.000229                               0.000580              -1.841046
 quadrupole_yy        1.958327       0.000258                              -0.000621               1.957964
 quadrupole_zz       -0.116472      -0.000487                               0.000041              -0.116918
 octopole_xxz         1.373724       0.002915                              -0.000930               1.375709
 octopole_yyz        -3.351978      -0.006561                               0.002883              -3.355656
 octopole_zzz         1.978254       0.003646                              -0.001952               1.979947
-------------------------------------------------------------------------------------------------------------

H2S:

-------------------------------------------------------------------------------------------------------------
 multipole            FC appr.      core corr.     relativistic corr.   post-CCSD(T) corr.       total value
-------------------------------------------------------------------------------------------------------------
 dipole_z            -0.389215       0.000021           0.007551            0.000884              -0.380759
 quadrupole_xx       -2.791535       0.003355                               0.003014              -2.785166
 quadrupole_yy        2.035414      -0.004515                              -0.002637               2.028262
 quadrupole_zz        0.756121       0.001161                              -0.000377               0.756905
 octopole_xxz         1.848903       0.017961                               0.001149               1.868013
 octopole_yyz        -3.048350      -0.032912                               0.000110              -3.081152
 octopole_zzz         1.199447       0.014951                              -0.001259               1.213138
------------------------------------------------------------------------------------------------------------

All other components of the dipole vectors and the quadrupole and octopole tensors are zero due to symmetry.
The sum of the quadrupole components is zero. The same applies to the octopole.
